# Supplementary material for: Interrelation Between Pathoadaptability Factors and Crispr-Element Patterns in the Genomes of Escherichia coli Isolates Collected from Healthy Puerperant Women in Ural Region, Russia
Source: Pathogens. 2024 Nov 14;13(11):997. doi: 10.3390/pathogens13110997 (PMC11597047; doi:10.3390/pathogens13110997)
Supplement: Supplementary file 1 [file pathogens-13-00997-s001.zip]

Archive with 8 entries (8 files):
- Figure S1.jpg
- Table_S1.xlsx
- Table_S2.png
- Table_S3.xlsx
- Table_S4.png
- Table_S5.png
- Table_S6.xlsm
- Table_S7.xlsm
