# Supplementary material for: Interrelation Between Pathoadaptability Factors and Crispr-Element Patterns in the Genomes of Escherichia coli Isolates Collected from Healthy Puerperant Women in Ural Region, Russia
Source: Pathogens. 2024 Nov 14;13(11):997. doi: 10.3390/pathogens13110997 (PMC11597047; doi:10.3390/pathogens13110997)
Supplement: Supplementary file 1 [file pathogens-13-00997-s001.zip › Table_S1.xlsx]

## Sheet: Table S1_metadata
Table S1. Metadata and susceptibility to antibiotics of the studied E. coli isolates
								susceptibility to antibiotics
Isolate ID	Perinatal center	Age of patient	Diagnosis	Type of labor	Pre-operative Antibiotic Prophylatic in Cesarean Sections	Antibacterial therapy after labor	date of isolation	imipenem	amoxicillin	amoxicillin-clavulanic acid	gentamicin	amicacin	levofloxacin	ciprofloxacin	cefotaxime	cefixime	ceftriaxone	cefuroxime
Crie-Pu1235	regional	28	term abdominal labor	caesarian section	amoxicillin-clavulanic acid / 30 minutes before surgery	w/o therapy	2023-04-11	S	-	S	R	R	-	I	R	-	-	-		different groups of antibiotics are highlighted by different colours; "-" absence of the data due to different spectrum of antimicrobial compunds used in different perinatal centers
Crie-Pu1249	regional	33	term abdominal labor	caesarian section	amoxicillin-clavulanic acid / 30 minutes before surgery	w/o therapy	2023-04-11	S	-	S	S	S	-	S	S	-	-	-
Crie-Pu1255	regional	24	preterm abdominal labor	caesarian section	w/o prophylactic	amoxicillin-clavulanic acid / 4 days	2023-04-11	S	-	S	S	S	-	S	S	-	-	-
Crie-Pu1252	regional	20	term labor	labor through the birth canal	w/o prophylactic	w/o therapy	2023-04-11	S	-	S	S	S	-	R	R	-	-	-
Crie-Pu1256	regional	40	preterm abdominal labor	caesarian section	amoxicillin-clavulanic acid / 30 minutes before surgery	w/o therapy	2023-04-11	S	-	R	S	S	-	S	R	-	-	-
Crie-Pu1257	regional	27	term labor	labor through the birth canal	w/o prophylactic	w/o therapy	2023-04-11	S	-	S	S	S	-	S	S	-	-	-
Crie-Pu1258	regional	28	term labor	labor through the birth canal	w/o prophylactic	w/o therapy	2023-04-11	S	-	S	S	S	-	S	R	-	-	-
Crie-Pu1261	regional	37	term abdominal labor	caesarian section	ampicillin-sulbactam /30 min before surgery	w/o therapy	2023-04-13	S	-	S	S	S	-	S	S	-	-	-
Crie-Pu1262	regional	36	term abdominal labor	caesarian section	amoxicillin-clavulanic acid / 30 minutes before surgery	w/o therapy	2023-04-13	S	-	S	S	S	-	S	R	-	-	-
Crie-Pu1264	regional	29	term labor	labor through the birth canal	w/o therapy	w/o therapy	2023-04-13	S	-	S	S	S	-	S	S	-	-	-
Crie-Pu1270	regional	26	term abdominal labor	caesarian section	ampicillin-sulbactam /30 min before surgery	0	2023-04-13	S	-	S	S	S	S	-	S	-	-	-
Crie-Pu1271	regional	39	birth at term	labor through the birth canal	w/o prophylactic	w/o therapy	2023-04-13	S	-	S	S	S	S	-	S	-	-	-
Crie-Pu1273	regional	23	birth at term	labor through the birth canal	w/o prophylactic	w/o therapy	2023-04-13	S	-	S	R	S	R	-	S	-	-	-
Crie-Pu1274	regional	23	birth at term	labor through the birth canal	w/o prophylactic	w/o therapy	2023-04-13	S	-	S	S	S	R	-	S	-	-	-
Crie-Pu1275	regional	25	term abdominal labor	caesarian section	amoxicillin-clavulanic acid / 30 minutes before surgery	w/o therapy	2023-04-13	S	-	S	S	S	R	-	S	-	-	-
Crie-Pu1276	regional	27	term labor	labor through the birth canal	w/o prophylactic	w/o therapy	2023-04-13	S	-	S	R	R	S	-	S	-	-	-
Crie-Pu1277	regional	27	term labor	labor through the birth canal	w/o prophylactic	w/o therapy	2023-04-13	S	-	S	S	S	R	-	R	-	-	-
Crie-Pu1278	regional	24	preterm labor	labor through the birth canal	w/o prophylactic	w/o therapy	2023-04-13	S	-	S	S	S	S	-	S	-	-	-
Crie-Pu1284	regional	41	term abdominal labor	caesarian section	amoxicillin-clavulanic acid / 30 minutes before surgery	w/o therapy	2023-04-21	S	-	S	R	R	S	-	S	-	-	-
Crie-Pu1285	regional	42	term abdominal labor	caesarian section	ampicillin-sulbactam /30 min before surgery	w/o therapy	2023-04-21	S	-	S	S	S	S	-	S	-	-	-
Crie-Pu1290	regional	28	term labor	labor through the birth canal	w/o prophylactic	w/o therapy	2023-04-21	S	-	S	S	S	R	-	R	-	-	-
Crie-Pu1293	regional	25	term labor	labor through the birth canal	w/o prophylactic	w/o therapy	2023-04-21	S	-	S	S	S	S	-	S	-	-	-
Crie-Pu1294	regional	40	term abdominal labor	caesarian section	amoxicillin-clavulanic acid / 30 minutes before surgery	w/o therapy	2023-04-21	S	-	S	R	S	S	-	S	-	-	-
Crie-Pu1295	regional	40	term abdominal labor	caesarian section	amoxicillin-clavulanic acid / 30 minutes before surgery	w/o therapy	2023-04-21	S	-	S	S	S	-	S	S	-	-	-
Crie-Pu1299	regional	42	preterm abdominal labor	caesarian section	ampicillin-sulbactam /20 min before surgery	w/o therapy	2023-04-21	S	-	S	R	S	-	R	R	-	-	-
Crie-Pu1301	regional	34	term abdominal labor	caesarian section	amoxicillin-clavulanic acid / 30 minutes before surgery	w/o therapy	2023-04-21	S	-	S	S	S	-	S	S	-	-	-
Crie-Pu1303	regional	34	preterm abdominal labor	caesarian section	amoxicillin-clavulanic acid / 17 minutes before surgery	w/o therapy	2023-04-21	S	-	S	R	S	-	R	S	-	-	-
Crie-Pu1304	regional	36	abdominal birth at term	caesarian section	amoxicillin-clavulanic acid / 30 minutes before surgery	w/o therapy	2023-04-21	S	-	R	S	S	-	S	R	-	-	-
Crie-Pu1327	regional	24	preterm labor	labor through the birth canal	w/o prophylactic	w/o therapy	2023-05-04	S	-	S	S	S	-	S	S	-	-	-
Crie-Pu1328	regional	29	term labor	labor through the birth canal	w/o prophylactic	w/o therapy	2023-05-04	S	-	S	S	S	-	S	S	-	-	-
Crie-Pu1330	regional	26	term abdominal labor	caesarian section	amoxicillin-clavulanic acid / 30 minutes before surgery	w/o therapy	2023-05-04	S	-	S	S	S	-	S	S	-	-	-
Crie-Pu1331	regional	25	term labor	labor through the birth canal	w/o prophylactic	w/o therapy	2023-05-04	S	-	S	S	S	-	S	R	-	-	-
Crie-Pu1332	regional	32	term labor	labor through the birth canal	w/o prophylactic	w/o therapy	2023-05-04	S	-	S	S	S	-	S	S	-	-	-
Crie-Pu1335	regional	34	term abdominal labor	caesarian section	amoxicillin-clavulanic acid / 30 minutes before surgery	w/o therapy	2023-05-04	S	-	S	S	S	-	S	S	-	-	-
Crie-Pu1338	regional	18	term labor	labor through the birth canal	w/o prophylactic	w/o therapy	2023-05-04	S	-	S	R	S	-	S	S	-	-	-
Crie-Pu1339	regional	39	term abdominal labor	caesarian section	amoxicillin-clavulanic acid / 30 minutes before surgery	w/o therapy	2023-05-04	S	-	S	R	R	S	-	R	-	-	-
Crie-Pu1340	regional	39	term abdominal labor	caesarian section	amoxicillin-clavulanic acid / 30 minutes before surgery	w/o therapy	2023-05-04	S	-	S	S	S	S	-	S	-	-	-
Crie-Pu1341	regional	22	preterm labor	labor through the birth canal	w/o prophylactic	w/o therapy	2023-05-04	S	-	S	S	S	S	-	S	-	-	-
Crie-Pu1343	regional	35	term abdominal labor	caesarian section	amoxicillin-clavulanic acid / 13 minutes before surgery	w/o therapy	2023-05-04	S	-	S	S	S	S	-	S	-	-	-
Crie-Pu1345	regional	19	preterm labor	labor through the birth canal	w/o prophylactic	amoxicillin-clavulanic acid / 3 days	2023-05-04	S	-	S	S	S	S	-	S	-	-	-
Crie-Pu1367	regional	34	preterm labor	labor through the birth canal	w/o prophylactic	amoxicillin-clavulanic acid / 4 days	2023-05-11	S	-	S	S	S	-	-	S	-	-	-
Crie-Pu1369	regional	34	preterm labor	labor through the birth canal	w/o prophylactic	ampicillin-sulbactam /5 days	2023-05-11	S	-	S	S	S	-	-	S	-	-	-
Crie-Pu1370	regional	22	term labor	labor through the birth canal	w/o prophylactic	w/o therapy	2023-05-11	S	-	S	R	R	-	-	S	-	-	-
Crie-pu801	municipal	25	term abdominal labor with induction by dilatation catheter, amniotomy and oxytocin without effect	caesarian section	Erythromycin 200 mg intravenously by drip	w/o therapy	2022-06-01	-	S	S	S	-	S	S	S	S	S	S
Crie-Pu806	municipal	24	term labor	labor through the birth canal	w/o prophylactic	w/o therapy	2022-06-01	-	s	s	s	-	s	s	s	s	s	s
Crie-Pu807	municipal	19	term abdominal labor	caesarian section	Cefazolin 2.0 g intravenously	w/o therapy	2022-06-01	-	R	S	S	-	S	S	R	R	R	R
Crie-Pu809	municipal	28	term abdominal labor	caesarian section	w/o prophylactic	w/o therapy	2022-06-01	-		S	S	-	S	S	R	R	R	R
Crie-Pu811	municipal	32	preterm labor	caesarian section	w/o prophylactic	w/o therapy	2022-06-01	-	s	s	s	-	s	s	s		s	s
Crie-Pu815	municipal	25	term abdominal labor	caesarian section	Cefazolin 2.0 g intravenously	w/o therapy	2022-06-01	-	R	s	S	-	s	s	R	R	R	R
Crie-Pu825	municipal	26	preterm abdominal birth; premature detachment of a normally located placenta; premature rupture of amniotic fluids membrane; prolonged anhydrous period; chorioamnionitis	caesarian section	w/o prophylactic	w/o therapy	2022-06-01	-	R	S	S	-	S	S	S	S	S	S
Crie-Pu828	municipal	37	term abdominal labor	caesarian section	Erythromycin 200 mg intravenously by drip	w/o therapy	2022-06-01	-	S	S	S	-	S	S	S	S	S	S
Crie-Pu829	municipal	35	term labor; premature rupture of amniotic fluids membrane; prolonged anhydrous period; complete and dense attachment of the placenta; manual separation and release of the placenta.	labor through the birth canal	Cefazolin 1.0 g intravenously 3 times a day; Cefazolin 2.0 g intravenously, once	w/o therapy	2022-06-01	-	R	R	S	-	R	R	R	R	R	R
Crie-Pu835	municipal	38	term abdominal labor	caesarian section	Cefazolin 2.0 g intravenously	w/o therapy	2022-06-01	-	S	S	S	-	S	S	S	S	S	S
