# Supplementary material for: Interrelation Between Pathoadaptability Factors and Crispr-Element Patterns in the Genomes of Escherichia coli Isolates Collected from Healthy Puerperant Women in Ural Region, Russia
Source: Pathogens. 2024 Nov 14;13(11):997. doi: 10.3390/pathogens13110997 (PMC11597047; doi:10.3390/pathogens13110997)
Supplement: Supplementary file 1 [file pathogens-13-00997-s001.zip › Table_S3.xlsx]

## Sheet: Лист1
Table S1. Pathoadaptability Factors vs CRISPR-Elements
#name	MLST	phylogenetic group	AR gene number	Plasmid number	Spacer number	CRISPR/Cas	AR genes	AR predicted	Plasmids
Crie-Pu801	ST141	B2	0	2	25	I-F	NOT_FOUND	NOT_FOUND	Col(BS512),IncB/O/K/Z
Crie-Pu806	ST28	B2	0	3	0	NOT_FOUND	NOT_FOUND	NOT_FOUND	ColRNAI,IncI1-I(Alpha),IncY
Crie-Pu807	ST10	A	6	3	9	CRISPR array	aadA5;blaCTX-M-15;qnrS1;mph(A);sul1;dfrA17	Aminoglycoside;Beta-lactam;Fluoroquinolone;MLS - Macrolide, Lincosamide and Streptogramin B;Sulphonamide;Trimethoprim	ColRNAI,IncB/O/K/Z,IncFII
Crie-Pu809	ST10936	A	6	1	17	I-E	aadA5;blaCTX-M-15;qnrS1;mph(A);sul1;dfrA17	Aminoglycoside;Beta-lactam;Fluoroquinolone;MLS - Macrolide, Lincosamide and Streptogramin B;Sulphonamide;Trimethoprim	IncFII
Crie-Pu811	ST442	B1	0	1	42	I-E	NOT_FOUND	NOT_FOUND	Col(pHAD28)
Crie-Pu815	ST73	B2	1	2	0	NOT_FOUND	blaCTX-M-15	Beta-lactam	Col(pHAD28),IncFII
Crie-Pu825	ST569	B2	2	3	19	I-F	blaTEM-1B;tet(B)	Beta-lactam;Tetracycline	Col156,IncFIB(AP001918),IncFII(29)
Crie-Pu828	ST355	B2	0	1	42	I-F	NOT_FOUND	NOT_FOUND	IncX4
Crie-Pu829	ST131	B2	9	6	0	NOT_FOUND	aadA5,aph(3'')-Ib,aph(6)-Id;blaCTX-M-27;mph(A);sul1,sul2;tet(A);dfrA17	Aminoglycoside;Beta-lactam;MLS - Macrolide, Lincosamide and Streptogramin B;Sulphonamide;Tetracycline;Trimethoprim	Col(MG828),Col156,ColRNAI,IncFIA,IncFIB(AP001918),IncFII(pRSB107)
Crie-Pu835	ST23	B1	0	4	15	I-E	NOT_FOUND	NOT_FOUND	Col(MG828),Col(pHAD28),ColRNAI,IncFIB(AP001918)
Crie-Pu1235	ST131	B2	3	5	0	NOT_FOUND	aac(3)-IId;blaCTX-M-27,blaTEM-1B	Aminoglycoside;Beta-lactam	Col156,ColpVC,IncFIB(AP001918),IncFII,IncFII(29)
Crie-Pu1249	ST73	B2	0	4	5	CRISPR array	NOT_FOUND	NOT_FOUND	Col(MG828),Col(pHAD28),Col440I,ColRNAI
Crie-Pu1252	ST69	D	9	5	26	I-E	aadA5,aph(3'')-Ib,aph(6)-Id;blaCTX-M-27;mph(A);sul1,sul2;tet(A);dfrA17	Aminoglycoside;Beta-lactam;MLS - Macrolide, Lincosamide and Streptogramin B;Sulphonamide;Tetracycline;Trimethoprim	Col156,Col8282,IncFIA,IncFIB(AP001918),IncFIC(FII)
Crie-Pu1255	ST69	D	7	3	28	I-E	aph(3'')-Ib,aph(6)-Id;blaTEM-1B;sul1,sul2;tet(A);dfrA7	Aminoglycoside;Beta-lactam;Sulphonamide;Tetracycline;Trimethoprim	Col(pHAD28),IncFIA,IncFIB(AP001918)
Crie-Pu1256	ST69	D	8	5	28	I-E	aph(3'')-Ib,aph(6)-Id;blaCTX-M-3,blaTEM-141,blaTEM-1B,blaTEM-206,blaTEM-209,blaTEM-214;fosA3;sul1,sul2;tet(A);dfrA7	Aminoglycoside;Beta-lactam;Fosfomycin;Sulphonamide;Tetracycline;Trimethoprim	Col(pHAD28),IncB/O/K/Z,IncFIA,IncFIB(AP001918),IncFII
Crie-Pu1257	ST141	B2	0	0	24	I-F	NOT_FOUND	NOT_FOUND	NOT_FOUND
Crie-Pu1258	ST127	B2	2	3	0	NOT_FOUND	blaCTX-M-3,blaOXA-1;tet(B)	Beta-lactam;Tetracycline	Col(pHAD28),ColRNAI,ColpVC
Crie-Pu1261	ST12	B2	0	2	0	NOT_FOUND	NOT_FOUND	NOT_FOUND	IncFIB(AP001918),IncFIC(FII)
Crie-Pu1262	ST69	D	4	6	26	I-E	aadA5;blaCTX-M-15;sul1;dfrA17	Aminoglycoside;Beta-lactam;Sulphonamide;Trimethoprim	Col(MG828),ColRNAI,IncFIA,IncFIB(AP001918),IncFII,IncX4
Crie-Pu1264	ST416	B2	4	5	13	I-F	aph(3'')-Ib,aph(6)-Id;blaTEM-1C;floR;sul2	Aminoglycoside;Beta-lactam;Phenicol;Sulphonamide	Col(MG828),IncB/O/K/Z,IncFIB(AP001918),IncFIC(FII),IncX4
Crie-Pu1270	ST135	B2	0	4	9	I-F	NOT_FOUND	NOT_FOUND	Col(MG828),ColRNAI,IncFIB(AP001918),IncX1
Crie-Pu1271	ST1993	B2	0	2	22	I-F	NOT_FOUND	NOT_FOUND	Col(pHAD28),Col440II
Crie-Pu1273	ST349	D	9	3	4	CRISPR array	aac(3)-IV,aadA1,aadA2b,aph(4)-Ia;blaTEM-1B;cmlA1;sul1,sul3;tet(A);dfrA7	Aminoglycoside;Beta-lactam;Phenicol;Sulphonamide;Tetracycline;Trimethoprim	IncB/O/K/Z,IncFIB(AP001918),IncFII(pCoo)
Crie-Pu1274	ST131	B2	1	4	4	CRISPR array	blaTEM-1B	Beta-lactam	Col156,IncFIB(AP001918),IncFIB(H89-PhagePlasmid),IncFII(29)
Crie-Pu1275	ST131	B2	1	4	0	NOT_FOUND	blaTEM-1B	Beta-lactam	Col156,IncFIB(AP001918),IncFIB(H89-PhagePlasmid),IncFII(29)
Crie-Pu1276	ST162	B1	7	5	34	I-E	aadA5,aph(3'')-Ib,aph(6)-Id;blaTEM-1B;sul2;tet(B);dfrA17	Aminoglycoside;Beta-lactam;Sulphonamide;Tetracycline;Trimethoprim	Col(MG828),ColpVC,IncFIB(AP001918),IncFIC(FII),IncI1-I(Alpha)
Crie-Pu1277	ST404	B2	1	3	0	NOT_FOUND	aadA1;dfrA1	Aminoglycoside;Trimethoprim	Col156,ColRNAI,IncI(Gamma)
Crie-Pu1278	ST1193	B2	1	4	0	NOT_FOUND	blaCTX-M-15	Beta-lactam	Col(BS512),Col(pHAD28),Col156,ColRNAI
Crie-Pu1284	ST141	B2	1	1	24	I-F	tet(B)	Tetracycline	Col(MG828)
Crie-Pu1285	ST537	B2	7	1	0	NOT_FOUND	aph(3'')-Ib,aph(3')-Ia,aph(6)-Id;blaTEM-1B;catA1;sul2;tet(A)	Aminoglycoside;Beta-lactam;Phenicol;Sulphonamide;Tetracycline	Col(BS512)
Crie-Pu1290	ST131	B2	10	4	0	NOT_FOUND	aac(6')-Ib-cr,aadA5,aph(3'')-Ib,aph(6)-Id;blaCTX-M-15,blaOXA-1;sul1,sul2;tet(A);dfrA17	Aminoglycoside;Beta-lactam;Sulphonamide;Tetracycline;Trimethoprim	Col156,IncFIA,IncFIB(AP001918),IncFII(pRSB107)
Crie-Pu1293	ST59	F	0	7	20	I-E	NOT_FOUND	NOT_FOUND	Col(MG828),Col(pHAD28),Col156,Col440I,ColRNAI,IncFIB(AP001918),IncFII(pRSB107)
Crie-Pu1294	ST1993	B2	0	0	24	I-F	NOT_FOUND	NOT_FOUND	NOT_FOUND
Crie-Pu1295	ST80	B2	0	1	4	I-F	NOT_FOUND	NOT_FOUND	ColRNAI
Crie-Pu1299	ST131	B2	2	6	0	NOT_FOUND	aac(3)-IId;blaCTX-M-27	Aminoglycoside;Beta-lactam	Col156,IncFIA,IncFIB(AP001918),IncFII,IncFII(pRSB107),IncI1-I(Alpha)
Crie-Pu1301	ST58	B1	6	5	23	I-E	aadA1;blaTEM-106,blaTEM-126,blaTEM-135,blaTEM-1B,blaTEM-220;qnrS1;cmlA1;sul3;tet(A);dfrA15	Aminoglycoside;Beta-lactam;Fluoroquinolone;Phenicol;Sulphonamide;Tetracycline;Trimethoprim	Col(pHAD28),Col440II,ColRNAI,IncFIB(AP001918),IncFIC(FII)
Crie-Pu1303	ST10	A	6	4	16	I-E	aac(3)-IV,aph(4)-Ia;blaTEM-1B;qnrS1;sul2;tet(A);dfrA14	Aminoglycoside;Beta-lactam;Fluoroquinolone;Sulphonamide;Tetracycline;Trimethoprim	IncFIB(AP001918),IncFII(pCoo),IncR,IncY
Crie-Pu1304	ST73	B2	5	2	0	NOT_FOUND	blaDHA-1;qnrB4;mph(A);sul1;dfrA17	Beta-lactam;Fluoroquinolone;MLS - Macrolide, Lincosamide and Streptogramin B;Sulphonamide;Trimethoprim	Col(pHAD28),IncFII
Crie-Pu1327	ST69	D	0	2	20	I-E	NOT_FOUND	NOT_FOUND	Col156,IncX1
Crie-Pu1328	ST73	B2	5	1	0	NOT_FOUND	blaDHA-1;qnrB4;mph(A);sul1;dfrA17	Beta-lactam;Fluoroquinolone;MLS - Macrolide, Lincosamide and Streptogramin B;Sulphonamide;Trimethoprim	IncFII
Crie-Pu1330	ST88	C	6	3	13	I-E	aph(3'')-Ib,aph(3')-Ia,aph(6)-Id;blaTEM-1B;sul2;dfrA5	Aminoglycoside;Beta-lactam;Sulphonamide;Trimethoprim	ColRNAI,IncFIB(AP001918),IncFII
Crie-Pu1331	ST69	D	8	8	27	I-E	aadA5,aph(3'')-Ib,aph(6)-Id;blaCTX-M-15;qnrS1;catA1;sul2;tet(B);dfrA14,dfrA17	Aminoglycoside;Beta-lactam;Fluoroquinolone;Phenicol;Sulphonamide;Tetracycline;Trimethoprim	Col(MG828),Col156,Col8282,ColRNAI,IncB/O/K/Z,IncFIA,IncFIB(AP001918),IncFII
Crie-Pu1332	ST1434	A	0	3	21	I-E	NOT_FOUND	NOT_FOUND	Col(MG828),IncFII,IncY
Crie-Pu1335	ST210	-	4	3	7	I-E	aph(3'')-Ib,aph(6)-Id;blaTEM-1B;tet(A)	Aminoglycoside;Beta-lactam;Tetracycline	Col(MG828),Col(pHAD28),IncB/O/K/Z
Crie-Pu1338	ST69	D	8	5	28	I-E	aac(3)-IId,aadA5,aph(3'')-Ib,aph(6)-Id;blaTEM-1B;sul1,sul2;dfrA17,dfrA8	Aminoglycoside;Beta-lactam;Sulphonamide;Trimethoprim	Col(pHAD28),Col156,IncFIB(AP001918),IncFIC(FII),IncFII
Crie-Pu1339	ST73	B2	1	1	5	CRISPR array	blaCTX-M-15	Beta-lactam	IncFII
Crie-Pu1340	ST567	-	0	2	12	I-F	NOT_FOUND	NOT_FOUND	Col156,IncFIB(AP001918)
Crie-Pu1341	ST95	B2	1	3	9	I-F	qnrB19	Fluoroquinolone	Col(MG828),Col(pHAD28),IncFIB(AP001918)
Crie-Pu1343	ST80	B2	4	3	4	I-F	aph(3'')-Ib,aph(6)-Id;blaTEM-1B;sul2	Aminoglycoside;Beta-lactam;Sulphonamide	Col(MG828),ColRNAI,IncFIC(FII)
Crie-Pu1345	ST69	D	7	4	28	I-E	aadA2;blaTEM-1B;qnrS1;mph(A);sul1;tet(A);dfrA12	Aminoglycoside;Beta-lactam;Fluoroquinolone;MLS - Macrolide, Lincosamide and Streptogramin B;Sulphonamide;Tetracycline;Trimethoprim	Col(pHAD28),Col156,IncFIB(AP001918),IncFIC(FII)
Crie-Pu1367	ST141	B2	0	3	25	I-F	NOT_FOUND	NOT_FOUND	Col156,Col8282,ColRNAI
Crie-Pu1369	ST14	B2	5	6	5	CRISPR array	aph(3'')-Ib,aph(6)-Id;blaTEM-1C;qnrB19;sul2;dfrA14	Aminoglycoside;Beta-lactam;Fluoroquinolone;Sulphonamide;Trimethoprim	Col(pHAD28),Col156,ColpVC,IncB/O/K/Z,IncFIB(AP001918),IncFIC(FII)
Crie-Pu1370	ST117	B2/F	0	0	31	I-E	NOT_FOUND	NOT_FOUND	NOT_FOUND
