# Supplementary material for: Interrelation Between Pathoadaptability Factors and Crispr-Element Patterns in the Genomes of Escherichia coli Isolates Collected from Healthy Puerperant Women in Ural Region, Russia
Source: Pathogens. 2024 Nov 14;13(11):997. doi: 10.3390/pathogens13110997 (PMC11597047; doi:10.3390/pathogens13110997)
Supplement: Supplementary file 1 [file pathogens-13-00997-s001.zip › Table_S6.xlsm]

## Sheet: summary
#	Strain	CRISPR_Id	Specer_id	InStrains	CRISPR	Phage	Plasmid	Pathogen	uncolored	empty
1	Pu1256_CRISPR1	Pu1256_CRISPR1|1_579_1|1_1_550_519|32	TCTGGGCCGGATTCGATCCCGCGCGTACCGGA	Pu1256_CRISPR1; Pu1255_CRISPR2; Pu1262_CRISPR1; Pu1327_CRISPR1; Pu1331_CRISPR1; Pu1252_CRISPR2; Pu1338_CRISPR2; Pu1345_CRISPR1	6		1		93
2	Pu1256_CRISPR1	Pu1256_CRISPR1|1_579_1|1_2_489_458|32	TACAATCCCGCATCGAAACTGAATACCCCGAT	Pu1256_CRISPR1; Pu1255_CRISPR2; Pu1262_CRISPR1; Pu1327_CRISPR1; Pu1331_CRISPR1; Pu1252_CRISPR2; Pu1338_CRISPR2; Pu1345_CRISPR1	9		1		90
3	Pu1256_CRISPR1	Pu1256_CRISPR1|1_579_1|1_3_428_397|32	TTGCCCAGGCTTTTGCGAAAATTTGTGATTTG	Pu1256_CRISPR1; Pu1255_CRISPR2; Pu1262_CRISPR1; Pu1327_CRISPR1; Pu1331_CRISPR1; Pu1252_CRISPR2; Pu1338_CRISPR2; Pu1345_CRISPR1	6		1		93
4	Pu1256_CRISPR1	Pu1256_CRISPR1|1_579_1|1_4_367_336|32	ACACGGGGCAGATTGAGCAGGACTGCGACCTC	Pu1256_CRISPR1; Pu1255_CRISPR2; Pu1262_CRISPR1; Pu1327_CRISPR1; Pu1331_CRISPR1; Pu1252_CRISPR2; Pu1338_CRISPR2; Pu1345_CRISPR1	7		1		84
5	Pu1256_CRISPR1	Pu1256_CRISPR1|1_579_1|1_5_306_275|32	GCAGCAGATTTACAAACAGATCGGAGATTACT	Pu1256_CRISPR1; Pu1255_CRISPR2; Pu1262_CRISPR1; Pu1327_CRISPR1; Pu1331_CRISPR1; Pu1252_CRISPR2; Pu1338_CRISPR2; Pu1345_CRISPR1	9		1		89
6	Pu1256_CRISPR1	Pu1256_CRISPR1|1_579_1|1_6_245_214|32	CGCGGCCTGCGCTCGCGTAAAATCAGTTGCAG	Pu1256_CRISPR1; Pu1255_CRISPR2; Pu1262_CRISPR1; Pu1327_CRISPR1; Pu1331_CRISPR1; Pu1252_CRISPR2; Pu1338_CRISPR2; Pu1345_CRISPR1	8		1		89
7	Pu1256_CRISPR1	Pu1256_CRISPR1|1_579_1|1_7_184_153|32	TCCGCGCAAGCCTATATAAACCAGATTGATCA	Pu1256_CRISPR1; Pu1255_CRISPR2; Pu1262_CRISPR1; Pu1327_CRISPR1; Pu1331_CRISPR1; Pu1252_CRISPR2; Pu1338_CRISPR2; Pu1345_CRISPR1	7		1		91
8	Pu1256_CRISPR1	Pu1256_CRISPR1|1_579_1|1_8_123_92|32	CGAAATCGCACGCGCTTCCCGCATGGGGGAAA	Pu1256_CRISPR1; Pu1255_CRISPR2; Pu1262_CRISPR1; Pu1327_CRISPR1; Pu1331_CRISPR1; Pu1252_CRISPR2; Pu1338_CRISPR2; Pu1345_CRISPR1	7		1		92
9	Pu1256_CRISPR1	Pu1256_CRISPR1|1_579_1|1_9_62_31|32	TGTAAAAGTCTTGGTTTTGGCGCATCATTTGT	Pu1256_CRISPR1; Pu1255_CRISPR2; Pu1262_CRISPR1; Pu1327_CRISPR1; Pu1331_CRISPR1; Pu1252_CRISPR2; Pu1338_CRISPR2; Pu1345_CRISPR1	4		1		95
10	Pu1303_CRISPR1	Pu1303_CRISPR1|1_641_1|1_1_612_580|33	TTTGGATCGGGTCTGGAATTTCTGAGCGGTCGC	Pu1303_CRISPR1	5				95
11	Pu1303_CRISPR1	Pu1303_CRISPR1|1_641_1|1_2_550_519|32	TCAGCTTTATAAATCCGGAGATACGGAAACTA	Pu1303_CRISPR1	6				94
12	Pu1303_CRISPR1	Pu1303_CRISPR1|1_641_1|1_3_489_458|32	GACTCACCCCGAAAGAGATTGCCAGCCAGCTT	Pu1303_CRISPR1	6				94
13	Pu1303_CRISPR1	Pu1303_CRISPR1|1_641_1|1_4_428_397|32	CTGCTGGAGCTGGCTGCAAGGCAAGCCGCCCA	Pu1303_CRISPR1	7				93
14	Pu1303_CRISPR1	Pu1303_CRISPR1|1_641_1|1_5_367_336|32	CCCACCAGCGCGTTTTTTGCCGGGGCCATAGT	Pu1303_CRISPR1	6				94
15	Pu1303_CRISPR1	Pu1303_CRISPR1|1_641_1|1_6_306_275|32	TTGAACTCACCACGATTGTTAATATGGACGAT	Pu1303_CRISPR1	5				95
16	Pu1303_CRISPR1	Pu1303_CRISPR1|1_641_1|1_7_245_214|32	GGGGGCGCATGACCGTAAACATTATCCCCCGG	Pu1303_CRISPR1	9				91
17	Pu1303_CRISPR1	Pu1303_CRISPR1|1_641_1|1_8_184_153|32	GGAGTTCAGACATAGGTGGAATGATGGACTAC	Pu1303_CRISPR1	11				89
18	Pu1303_CRISPR1	Pu1303_CRISPR1|1_641_1|1_9_123_92|32	CCCGGTAGCCAGGTTTGCAACGCCTGAACCGA	Pu1303_CRISPR1	6				94
19	Pu1303_CRISPR1	Pu1303_CRISPR1|1_641_1|1_10_62_31|32	GCAACGACGGTGAGATTTCACGCCTGACGCTG	Pu1303_CRISPR1	10				90
20	Pu1332_CRISPR2	Pu1332_CRISPR2|1_823_1|1_1_794_763|32	GCTAATTTACGTAATTTACGTGCTATTGCACT	Pu1332_CRISPR2	4				22
21	Pu1332_CRISPR2	Pu1332_CRISPR2|1_823_1|1_2_733_702|32	CCTCTGGTTTAAAAAAGCCGCCGTCAGCGAGC	Pu1332_CRISPR2	2				20
22	Pu1332_CRISPR2	Pu1332_CRISPR2|1_823_1|1_3_672_641|32	ACGCAGAATCACGACGCGGTAGAGCGTTACGT	Pu1332_CRISPR2	2				11
23	Pu1332_CRISPR2	Pu1332_CRISPR2|1_823_1|1_4_611_580|32	ACCCCGGCAGTGTCTGTTTGACTAATTTATGC	Pu1332_CRISPR2	2				15
24	Pu1332_CRISPR2	Pu1332_CRISPR2|1_823_1|1_5_550_519|32	GCTGATGGTCTGGGAGTGTCCATCGGGCAACT	Pu1332_CRISPR2; Pu835_CRISPR1					100
25	Pu1332_CRISPR2	Pu1332_CRISPR2|1_823_1|1_6_489_458|32	GAAGTAGGCCTGACAGTGATTGAACGCATACT	Pu1332_CRISPR2; Pu835_CRISPR1					100
26	Pu1332_CRISPR2	Pu1332_CRISPR2|1_823_1|1_7_428_397|32	TGGGTCATGCCGGTGATCGCCTGCCCGTCGTG	Pu1332_CRISPR2	2				28
27	Pu1332_CRISPR2	Pu1332_CRISPR2|1_823_1|1_8_367_336|32	GCGGCGCAGGGATTCGTACAGTCAAAAACGCC	Pu1332_CRISPR2	1				32
28	Pu1332_CRISPR2	Pu1332_CRISPR2|1_823_1|1_9_306_275|32	AGTTGGGGCGGCGCAATAACGAGACGATACGC	Pu1332_CRISPR2; Pu835_CRISPR1					100
29	Pu1332_CRISPR2	Pu1332_CRISPR2|1_823_1|1_10_245_214|32	GGGAGTGGCACTTCTGGGGTAGCGGCGGCCCT	Pu1332_CRISPR2; Pu835_CRISPR1; Pu1330_CRISPR1					100
30	Pu1332_CRISPR2	Pu1332_CRISPR2|1_823_1|1_11_184_153|32	TCAACGCGCTCAGACGTTGCGTGAGTGAACCA	Pu1332_CRISPR2; Pu835_CRISPR1; Pu1330_CRISPR1					100
31	Pu1332_CRISPR2	Pu1332_CRISPR2|1_823_1|1_12_123_92|32	AAATATCCAGGGCTGGGCTGGAGGCAGACGGC	Pu1332_CRISPR2; Pu835_CRISPR1; Pu1330_CRISPR1					100
32	Pu1332_CRISPR2	Pu1332_CRISPR2|1_823_1|1_13_62_31|32	CCCGGAATGCATTCTGAAGGTTTGCTGTATAT	Pu1332_CRISPR2; Pu835_CRISPR1; Pu1330_CRISPR1					100
33	Pu809_CRISPR1	Pu809_CRISPR1|1_761_62|1_1_732_701|32	CTGCGGTGCCGGGTGCCTCCCGGTGTCCTTTG	Pu809_CRISPR1	4	12	72		12
34	Pu809_CRISPR1	Pu809_CRISPR1|1_761_62|1_2_671_640|32	CGCGACGCTCGATAACTGCCTCGATAGCTGCC	Pu809_CRISPR1	6				22
35	Pu809_CRISPR1	Pu809_CRISPR1|1_761_62|1_3_610_579|32	CCAGCGCCTCGACTGGTCGCCAGTAACGAGAA	Pu809_CRISPR1	8				19
36	Pu809_CRISPR1	Pu809_CRISPR1|1_761_62|1_4_549_518|32	TGACGGTCCGAAAAAAGTTGGCTGAAGAAATT	Pu809_CRISPR1	7				29
37	Pu809_CRISPR1	Pu809_CRISPR1|1_761_62|1_5_488_457|32	CCGATCGGACAGGTGACGGAGGCAGCAATAAC	Pu809_CRISPR1	7				7
38	Pu809_CRISPR1	Pu809_CRISPR1|1_761_62|1_6_427_396|32	GTTATTGCGTTTTCCTCACCTGCGGCGAGTCC	Pu809_CRISPR1	7				16
39	Pu809_CRISPR1	Pu809_CRISPR1|1_761_62|1_7_366_335|32	ATCCCCGCAGGTATCGCGCAGCTATCGATCGA	Pu809_CRISPR1	9				19
40	Pu809_CRISPR1	Pu809_CRISPR1|1_761_62|1_8_305_274|32	GGGTATAAAATAATATCGAACGCAGCAGCAAC	Pu809_CRISPR1	8				14
41	Pu809_CRISPR1	Pu809_CRISPR1|1_761_62|1_9_244_214|31	GGCAGCGCGAAACGCACGCCGACACGCTGCA	Pu809_CRISPR1	10				33
42	Pu809_CRISPR1	Pu809_CRISPR1|1_761_62|1_10_184_153|32	CAGCGTTATGCGACGGGTGAAGACGCCGACGA	Pu809_CRISPR1	11				35
43	Pu809_CRISPR1	Pu809_CRISPR1|1_761_62|1_11_123_92|32	GGTAAAAACACGGTCTGAACCGACATTCATGT	Pu809_CRISPR1; Pu1256_CRISPR2; Pu1255_CRISPR1; Pu1327_CRISPR2; Pu1262_CRISPR2; Pu1345_CRISPR2; Pu1331_CRISPR2; Pu1370_CRISPR2; Pu1276_CRISPR1; Pu1338_CRISPR1; Pu1252_CRISPR1			11		89
44	Pu1256_CRISPR2	Pu1256_CRISPR2|1_1120_54|1_1_1091_1060|32	ATGATCCAGCGCGGCGGCTCATATGAAACTGG	Pu1256_CRISPR2; Pu1255_CRISPR1; Pu1327_CRISPR2; Pu1262_CRISPR2; Pu1345_CRISPR2; Pu1331_CRISPR2; Pu1338_CRISPR1; Pu1252_CRISPR1	6		1		93
45	Pu1256_CRISPR2	Pu1256_CRISPR2|1_1120_54|1_2_1030_999|32	TGCGTGTCGGGCTGATTCGTCAGCTTCTTGGT	Pu1256_CRISPR2; Pu1255_CRISPR1; Pu1327_CRISPR2; Pu1262_CRISPR2; Pu1345_CRISPR2; Pu1338_CRISPR1; Pu1252_CRISPR1	6		1		79
46	Pu1256_CRISPR2	Pu1256_CRISPR2|1_1120_54|1_3_969_938|32	AACGACGCACAGGATATAATGCTTGGCCTGGG	Pu1256_CRISPR2; Pu1255_CRISPR1; Pu1327_CRISPR2; Pu1262_CRISPR2; Pu1345_CRISPR2; Pu1331_CRISPR2; Pu1338_CRISPR1; Pu1252_CRISPR1	7		1		84
47	Pu1256_CRISPR2	Pu1256_CRISPR2|1_1120_54|1_4_908_877|32	TGACCGCCGATACGTTTGCTGGCGCGGCAGAA	Pu1256_CRISPR2; Pu1255_CRISPR1; Pu1327_CRISPR2; Pu1262_CRISPR2; Pu1345_CRISPR2; Pu1331_CRISPR2; Pu1338_CRISPR1; Pu1252_CRISPR1	7		1		83
48	Pu1256_CRISPR2	Pu1256_CRISPR2|1_1120_54|1_5_847_816|32	GTTACCGCGACTCATGCGACGATAAAAAATAC	Pu1256_CRISPR2; Pu1255_CRISPR1; Pu1327_CRISPR2; Pu1262_CRISPR2; Pu1345_CRISPR2; Pu1331_CRISPR2; Pu1338_CRISPR1; Pu1252_CRISPR1	7		1		85
49	Pu1256_CRISPR2	Pu1256_CRISPR2|1_1120_54|1_6_786_755|32	GTGCCGCGACTCACCAGATAGAAATAACGCAA	Pu1256_CRISPR2; Pu1255_CRISPR1; Pu1327_CRISPR2; Pu1262_CRISPR2; Pu1345_CRISPR2; Pu1331_CRISPR2; Pu1338_CRISPR1; Pu1252_CRISPR1	7		1		86
50	Pu1256_CRISPR2	Pu1256_CRISPR2|1_1120_54|1_7_725_694|32	GCTACCCCATTTGCACGCTGAGTTTGATTTCT	Pu1256_CRISPR2; Pu1255_CRISPR1; Pu1327_CRISPR2; Pu1262_CRISPR2; Pu1345_CRISPR2; Pu1331_CRISPR2; Pu1338_CRISPR1; Pu1252_CRISPR1			1		99
51	Pu1256_CRISPR2	Pu1256_CRISPR2|1_1120_54|1_8_664_633|32	GAGTAACCACGGTGGCAAAAATATCAGGGGTG	Pu1256_CRISPR2; Pu1255_CRISPR1; Pu1262_CRISPR2; Pu1345_CRISPR2; Pu1331_CRISPR2; Pu1338_CRISPR1; Pu1252_CRISPR1	5		1		85
52	Pu1256_CRISPR2	Pu1256_CRISPR2|1_1120_54|1_9_603_572|32	CCACATCCAGCATTTGCTGAGGTGAAATCCAG	Pu1256_CRISPR2; Pu1255_CRISPR1; Pu1262_CRISPR2; Pu1345_CRISPR2; Pu1331_CRISPR2; Pu1338_CRISPR1; Pu1252_CRISPR1		7	66		27
53	Pu1256_CRISPR2	Pu1256_CRISPR2|1_1120_54|1_10_542_511|32	TTAACTTCCTGCGTCTGCTTGGGGGAATGGCC	Pu1256_CRISPR2; Pu1255_CRISPR1; Pu1262_CRISPR2; Pu1345_CRISPR2; Pu1331_CRISPR2; Pu1338_CRISPR1; Pu1252_CRISPR1	7		1		87
54	Pu1256_CRISPR2	Pu1256_CRISPR2|1_1120_54|1_11_481_450|32	TTAGCGTGTGATTTTCCGTGTTATAGGTTAGC	Pu1256_CRISPR2; Pu1255_CRISPR1; Pu1262_CRISPR2; Pu1345_CRISPR2; Pu1331_CRISPR2; Pu1338_CRISPR1; Pu1252_CRISPR1	7		1		88
55	Pu1256_CRISPR2	Pu1256_CRISPR2|1_1120_54|1_12_420_389|32	GCGGGATTGTTCCGTTTGCCCGCGCCACCAGC	Pu1256_CRISPR2; Pu1255_CRISPR1; Pu1262_CRISPR2; Pu1345_CRISPR2; Pu1331_CRISPR2; Pu1338_CRISPR1; Pu1252_CRISPR1		4	18		78
56	Pu1256_CRISPR2	Pu1256_CRISPR2|1_1120_54|1_13_359_328|32	GGGCCGACGGTCGCAGTGCTGGACCATTTCAA	Pu1256_CRISPR2; Pu1255_CRISPR1; Pu1262_CRISPR2; Pu1345_CRISPR2; Pu1331_CRISPR2; Pu1338_CRISPR1; Pu1252_CRISPR1	8		1		88
57	Pu1256_CRISPR2	Pu1256_CRISPR2|1_1120_54|1_14_298_267|32	AAGGGGACGGCTACGGGACGCCGCCTATTGAC	Pu1256_CRISPR2; Pu1255_CRISPR1; Pu1262_CRISPR2; Pu1345_CRISPR2; Pu1331_CRISPR2; Pu1338_CRISPR1; Pu1252_CRISPR1			1		99
58	Pu1256_CRISPR2	Pu1256_CRISPR2|1_1120_54|1_15_237_206|32	GAAATAGCTTTTGCTGATCATCACGGTTTAAC	Pu1256_CRISPR2; Pu1255_CRISPR1; Pu1262_CRISPR2; Pu1345_CRISPR2; Pu1331_CRISPR2; Pu1338_CRISPR1; Pu1252_CRISPR1	5		2		93
59	Pu1256_CRISPR2	Pu1256_CRISPR2|1_1120_54|1_16_176_145|32	TTTCGCGGTTGCGCAGAGCCGCCGCCGAGGCA	Pu1256_CRISPR2; Pu1255_CRISPR1; Pu1327_CRISPR2; Pu1262_CRISPR2; Pu1345_CRISPR2; Pu1331_CRISPR2; Pu1370_CRISPR2; Pu1338_CRISPR1; Pu1252_CRISPR1			2		98
60	Pu1256_CRISPR2	Pu1256_CRISPR2|1_1120_54|1_17_115_84|32	GGTAAAAACACGGTCTGAACCGACATTCATGT	Pu809_CRISPR1; Pu1256_CRISPR2; Pu1255_CRISPR1; Pu1327_CRISPR2; Pu1262_CRISPR2; Pu1345_CRISPR2; Pu1331_CRISPR2; Pu1370_CRISPR2; Pu1276_CRISPR1; Pu1338_CRISPR1; Pu1252_CRISPR1			11		89
61	Pu1255_CRISPR1	Pu1255_CRISPR1|1_1_1067|1_1_30_61|32	ATGATCCAGCGCGGCGGCTCATATGAAACTGG	Pu1256_CRISPR2; Pu1255_CRISPR1; Pu1327_CRISPR2; Pu1262_CRISPR2; Pu1345_CRISPR2; Pu1331_CRISPR2; Pu1338_CRISPR1; Pu1252_CRISPR1	6		1		93
62	Pu1255_CRISPR1	Pu1255_CRISPR1|1_1_1067|1_2_91_122|32	TGCGTGTCGGGCTGATTCGTCAGCTTCTTGGT	Pu1256_CRISPR2; Pu1255_CRISPR1; Pu1327_CRISPR2; Pu1262_CRISPR2; Pu1345_CRISPR2; Pu1338_CRISPR1; Pu1252_CRISPR1	6		1		79
63	Pu1255_CRISPR1	Pu1255_CRISPR1|1_1_1067|1_3_152_183|32	AACGACGCACAGGATATAATGCTTGGCCTGGG	Pu1256_CRISPR2; Pu1255_CRISPR1; Pu1327_CRISPR2; Pu1262_CRISPR2; Pu1345_CRISPR2; Pu1331_CRISPR2; Pu1338_CRISPR1; Pu1252_CRISPR1	7		1		84
64	Pu1255_CRISPR1	Pu1255_CRISPR1|1_1_1067|1_4_213_244|32	TGACCGCCGATACGTTTGCTGGCGCGGCAGAA	Pu1256_CRISPR2; Pu1255_CRISPR1; Pu1327_CRISPR2; Pu1262_CRISPR2; Pu1345_CRISPR2; Pu1331_CRISPR2; Pu1338_CRISPR1; Pu1252_CRISPR1	7		1		83
65	Pu1255_CRISPR1	Pu1255_CRISPR1|1_1_1067|1_5_274_305|32	GTTACCGCGACTCATGCGACGATAAAAAATAC	Pu1256_CRISPR2; Pu1255_CRISPR1; Pu1327_CRISPR2; Pu1262_CRISPR2; Pu1345_CRISPR2; Pu1331_CRISPR2; Pu1338_CRISPR1; Pu1252_CRISPR1	7		1		85
66	Pu1255_CRISPR1	Pu1255_CRISPR1|1_1_1067|1_6_335_366|32	GTGCCGCGACTCACCAGATAGAAATAACGCAA	Pu1256_CRISPR2; Pu1255_CRISPR1; Pu1327_CRISPR2; Pu1262_CRISPR2; Pu1345_CRISPR2; Pu1331_CRISPR2; Pu1338_CRISPR1; Pu1252_CRISPR1	7		1		86
67	Pu1255_CRISPR1	Pu1255_CRISPR1|1_1_1067|1_7_396_427|32	GCTACCCCATTTGCACGCTGAGTTTGATTTCT	Pu1256_CRISPR2; Pu1255_CRISPR1; Pu1327_CRISPR2; Pu1262_CRISPR2; Pu1345_CRISPR2; Pu1331_CRISPR2; Pu1338_CRISPR1; Pu1252_CRISPR1			1		99
68	Pu1255_CRISPR1	Pu1255_CRISPR1|1_1_1067|1_8_457_488|32	GAGTAACCACGGTGGCAAAAATATCAGGGGTG	Pu1256_CRISPR2; Pu1255_CRISPR1; Pu1262_CRISPR2; Pu1345_CRISPR2; Pu1331_CRISPR2; Pu1338_CRISPR1; Pu1252_CRISPR1	5		1		85
69	Pu1255_CRISPR1	Pu1255_CRISPR1|1_1_1067|1_9_518_549|32	CCACATCCAGCATTTGCTGAGGTGAAATCCAG	Pu1256_CRISPR2; Pu1255_CRISPR1; Pu1262_CRISPR2; Pu1345_CRISPR2; Pu1331_CRISPR2; Pu1338_CRISPR1; Pu1252_CRISPR1		7	66		27
70	Pu1255_CRISPR1	Pu1255_CRISPR1|1_1_1067|1_10_579_610|32	TTAACTTCCTGCGTCTGCTTGGGGGAATGGCC	Pu1256_CRISPR2; Pu1255_CRISPR1; Pu1262_CRISPR2; Pu1345_CRISPR2; Pu1331_CRISPR2; Pu1338_CRISPR1; Pu1252_CRISPR1	7		1		87
71	Pu1255_CRISPR1	Pu1255_CRISPR1|1_1_1067|1_11_640_671|32	TTAGCGTGTGATTTTCCGTGTTATAGGTTAGC	Pu1256_CRISPR2; Pu1255_CRISPR1; Pu1262_CRISPR2; Pu1345_CRISPR2; Pu1331_CRISPR2; Pu1338_CRISPR1; Pu1252_CRISPR1	7		1		88
72	Pu1255_CRISPR1	Pu1255_CRISPR1|1_1_1067|1_12_701_732|32	GCGGGATTGTTCCGTTTGCCCGCGCCACCAGC	Pu1256_CRISPR2; Pu1255_CRISPR1; Pu1262_CRISPR2; Pu1345_CRISPR2; Pu1331_CRISPR2; Pu1338_CRISPR1; Pu1252_CRISPR1		4	18		78
73	Pu1255_CRISPR1	Pu1255_CRISPR1|1_1_1067|1_13_762_793|32	GGGCCGACGGTCGCAGTGCTGGACCATTTCAA	Pu1256_CRISPR2; Pu1255_CRISPR1; Pu1262_CRISPR2; Pu1345_CRISPR2; Pu1331_CRISPR2; Pu1338_CRISPR1; Pu1252_CRISPR1	8		1		88
74	Pu1255_CRISPR1	Pu1255_CRISPR1|1_1_1067|1_14_823_854|32	AAGGGGACGGCTACGGGACGCCGCCTATTGAC	Pu1256_CRISPR2; Pu1255_CRISPR1; Pu1262_CRISPR2; Pu1345_CRISPR2; Pu1331_CRISPR2; Pu1338_CRISPR1; Pu1252_CRISPR1			1		99
75	Pu1255_CRISPR1	Pu1255_CRISPR1|1_1_1067|1_15_884_915|32	GAAATAGCTTTTGCTGATCATCACGGTTTAAC	Pu1256_CRISPR2; Pu1255_CRISPR1; Pu1262_CRISPR2; Pu1345_CRISPR2; Pu1331_CRISPR2; Pu1338_CRISPR1; Pu1252_CRISPR1	5		2		93
76	Pu1255_CRISPR1	Pu1255_CRISPR1|1_1_1067|1_16_945_976|32	TTTCGCGGTTGCGCAGAGCCGCCGCCGAGGCA	Pu1256_CRISPR2; Pu1255_CRISPR1; Pu1327_CRISPR2; Pu1262_CRISPR2; Pu1345_CRISPR2; Pu1331_CRISPR2; Pu1370_CRISPR2; Pu1338_CRISPR1; Pu1252_CRISPR1			2		98
77	Pu1255_CRISPR1	Pu1255_CRISPR1|1_1_1067|1_17_1006_1037|32	GGTAAAAACACGGTCTGAACCGACATTCATGT	Pu809_CRISPR1; Pu1256_CRISPR2; Pu1255_CRISPR1; Pu1327_CRISPR2; Pu1262_CRISPR2; Pu1345_CRISPR2; Pu1331_CRISPR2; Pu1370_CRISPR2; Pu1276_CRISPR1; Pu1338_CRISPR1; Pu1252_CRISPR1			11		89
78	Pu1255_CRISPR2	Pu1255_CRISPR2|1_1_579|1_1_30_61|32	TCTGGGCCGGATTCGATCCCGCGCGTACCGGA	Pu1256_CRISPR1; Pu1255_CRISPR2; Pu1262_CRISPR1; Pu1327_CRISPR1; Pu1331_CRISPR1; Pu1252_CRISPR2; Pu1338_CRISPR2; Pu1345_CRISPR1	6		1		93
79	Pu1255_CRISPR2	Pu1255_CRISPR2|1_1_579|1_2_91_122|32	TACAATCCCGCATCGAAACTGAATACCCCGAT	Pu1256_CRISPR1; Pu1255_CRISPR2; Pu1262_CRISPR1; Pu1327_CRISPR1; Pu1331_CRISPR1; Pu1252_CRISPR2; Pu1338_CRISPR2; Pu1345_CRISPR1	9		1		90
80	Pu1255_CRISPR2	Pu1255_CRISPR2|1_1_579|1_3_152_183|32	TTGCCCAGGCTTTTGCGAAAATTTGTGATTTG	Pu1256_CRISPR1; Pu1255_CRISPR2; Pu1262_CRISPR1; Pu1327_CRISPR1; Pu1331_CRISPR1; Pu1252_CRISPR2; Pu1338_CRISPR2; Pu1345_CRISPR1	6		1		93
81	Pu1255_CRISPR2	Pu1255_CRISPR2|1_1_579|1_4_213_244|32	ACACGGGGCAGATTGAGCAGGACTGCGACCTC	Pu1256_CRISPR1; Pu1255_CRISPR2; Pu1262_CRISPR1; Pu1327_CRISPR1; Pu1331_CRISPR1; Pu1252_CRISPR2; Pu1338_CRISPR2; Pu1345_CRISPR1	7		1		84
82	Pu1255_CRISPR2	Pu1255_CRISPR2|1_1_579|1_5_274_305|32	GCAGCAGATTTACAAACAGATCGGAGATTACT	Pu1256_CRISPR1; Pu1255_CRISPR2; Pu1262_CRISPR1; Pu1327_CRISPR1; Pu1331_CRISPR1; Pu1252_CRISPR2; Pu1338_CRISPR2; Pu1345_CRISPR1	9		1		89
83	Pu1255_CRISPR2	Pu1255_CRISPR2|1_1_579|1_6_335_366|32	CGCGGCCTGCGCTCGCGTAAAATCAGTTGCAG	Pu1256_CRISPR1; Pu1255_CRISPR2; Pu1262_CRISPR1; Pu1327_CRISPR1; Pu1331_CRISPR1; Pu1252_CRISPR2; Pu1338_CRISPR2; Pu1345_CRISPR1	8		1		89
84	Pu1255_CRISPR2	Pu1255_CRISPR2|1_1_579|1_7_396_427|32	TCCGCGCAAGCCTATATAAACCAGATTGATCA	Pu1256_CRISPR1; Pu1255_CRISPR2; Pu1262_CRISPR1; Pu1327_CRISPR1; Pu1331_CRISPR1; Pu1252_CRISPR2; Pu1338_CRISPR2; Pu1345_CRISPR1	7		1		91
85	Pu1255_CRISPR2	Pu1255_CRISPR2|1_1_579|1_8_457_488|32	CGAAATCGCACGCGCTTCCCGCATGGGGGAAA	Pu1256_CRISPR1; Pu1255_CRISPR2; Pu1262_CRISPR1; Pu1327_CRISPR1; Pu1331_CRISPR1; Pu1252_CRISPR2; Pu1338_CRISPR2; Pu1345_CRISPR1	7		1		92
86	Pu1255_CRISPR2	Pu1255_CRISPR2|1_1_579|1_9_518_549|32	TGTAAAAGTCTTGGTTTTGGCGCATCATTTGT	Pu1256_CRISPR1; Pu1255_CRISPR2; Pu1262_CRISPR1; Pu1327_CRISPR1; Pu1331_CRISPR1; Pu1252_CRISPR2; Pu1338_CRISPR2; Pu1345_CRISPR1	4		1		95
87	Pu1301_CRISPR2	Pu1301_CRISPR2|1_1_702|1_1_30_61|32	CGACAAAATTCTCAAAACTCGATCAGGAAAAT	Pu1301_CRISPR2	4				96
88	Pu1301_CRISPR2	Pu1301_CRISPR2|1_1_702|1_2_91_122|32	CCACCGTTTTCGCCCACCAGGGCGCACAACCC	Pu1301_CRISPR2	7				93
89	Pu1301_CRISPR2	Pu1301_CRISPR2|1_1_702|1_3_152_183|32	GAAAAAGAGAAGGTAGAGAAAGCGGAATCTGG	Pu1301_CRISPR2	7				93
90	Pu1301_CRISPR2	Pu1301_CRISPR2|1_1_702|1_4_213_244|32	CAGGTCTATCGGGCGATCAATAAAATCGGTCA	Pu1301_CRISPR2	2				98
91	Pu1301_CRISPR2	Pu1301_CRISPR2|1_1_702|1_5_274_305|32	GCGCACCGTTGCGTCGAAAAGGCGCTGGAGAT	Pu1301_CRISPR2	6				94
92	Pu1301_CRISPR2	Pu1301_CRISPR2|1_1_702|1_6_335_366|32	TACGCTTACACAACGGGCGAATATTTTAACGG	Pu1301_CRISPR2	4				96
93	Pu1301_CRISPR2	Pu1301_CRISPR2|1_1_702|1_7_396_427|32	GAACCCAATAGTGAAATACAGCATCATTTTTT	Pu1301_CRISPR2	5				95
94	Pu1301_CRISPR2	Pu1301_CRISPR2|1_1_702|1_8_457_488|32	ACCTGGAGGCGAAAAAGGCGCTTCGACGTAAA	Pu1301_CRISPR2	5				95
95	Pu1301_CRISPR2	Pu1301_CRISPR2|1_1_702|1_9_518_550|33	GAGGCCTATATCTCTAACCGCATCGGGCTGCGC	Pu1301_CRISPR2	2				98
96	Pu1301_CRISPR2	Pu1301_CRISPR2|1_1_702|1_10_580_611|32	GGGCAAATATAAATTCCAGCGTGCTTCATGAA	Pu1301_CRISPR2	4				96
97	Pu1301_CRISPR2	Pu1301_CRISPR2|1_1_702|1_11_641_672|32	CTGCGTAGCGACCTTTGCTCTCAATTTCGTTG	Pu1301_CRISPR2	6				94
98	Pu1301_CRISPR1	Pu1301_CRISPR1|1_1_762|1_1_30_61|32	GCATTGACGCTTTAAACGACGACGGACGCCAC	Pu1301_CRISPR1					100
99	Pu1301_CRISPR1	Pu1301_CRISPR1|1_1_762|1_2_91_122|32	AAAACAGCCTTTAGATTAGTACCTGACGACCG	Pu1301_CRISPR1					100
100	Pu1301_CRISPR1	Pu1301_CRISPR1|1_1_762|1_3_152_183|32	TAAACGCACCTGGCGCGCCACTTTATCAACAA	Pu1301_CRISPR1					100
101	Pu1301_CRISPR1	Pu1301_CRISPR1|1_1_762|1_4_213_244|32	CGGCTTGTTTAATTGCGTGGAACGTCTCAATT	Pu1301_CRISPR1; Pu1276_CRISPR2					100
102	Pu1301_CRISPR1	Pu1301_CRISPR1|1_1_762|1_5_274_305|32	ACGGCGTGGATTGAGGGACGGGTATTTGGTCC	Pu1301_CRISPR1; Pu1276_CRISPR2					100
103	Pu1301_CRISPR1	Pu1301_CRISPR1|1_1_762|1_6_335_366|32	AGATCGCGCCACGAGGAAACGAATATGAACGG	Pu1301_CRISPR1; Pu1276_CRISPR2					100
104	Pu1301_CRISPR1	Pu1301_CRISPR1|1_1_762|1_7_396_427|32	TGCCGCCAGGCCAGCGACACATCAGACAACTG	Pu1301_CRISPR1					100
105	Pu1301_CRISPR1	Pu1301_CRISPR1|1_1_762|1_8_457_488|32	GTCTGTGATGGCCTGCTCGTGAGTCCGCGGCG	Pu1301_CRISPR1					100
106	Pu1301_CRISPR1	Pu1301_CRISPR1|1_1_762|1_9_518_549|32	TTTTGATTTCATTAACGGCGCTCCCCATATTT	Pu1301_CRISPR1; Pu1276_CRISPR2					100
107	Pu1301_CRISPR1	Pu1301_CRISPR1|1_1_762|1_10_579_610|32	TGCGCCGTAGCGTGTCCACCTATTGTAGTAAA	Pu1301_CRISPR1					100
108	Pu1301_CRISPR1	Pu1301_CRISPR1|1_1_762|1_11_640_671|32	ATACAAACGCGGTGTTTATCAATATGAATTTT	Pu1301_CRISPR1; Pu1276_CRISPR2					100
109	Pu1301_CRISPR1	Pu1301_CRISPR1|1_1_762|1_12_701_732|32	TATTACGCGCCAGCAATGCTGACAGCGGCAAA	Pu1301_CRISPR1; Pu1276_CRISPR2					100
110	Pu809_CRISPR3	Pu809_CRISPR3|1_149_1|1_1_121_90|32	TCGACGGGGTGCGGTAAAACCTTTGCGAACGC	Pu809_CRISPR3; Pu1331_CRISPR3; Pu1327_CRISPR3; Pu1338_CRISPR3; Pu1255_CRISPR3; Pu1256_CRISPR3; Pu1345_CRISPR3			2		98
111	Pu809_CRISPR3	Pu809_CRISPR3|1_149_1|1_2_61_30|32	GCTGTATTCGGCAAATGAAGTGGATGTTGATG	Pu809_CRISPR3; Pu1331_CRISPR3; Pu1327_CRISPR3; Pu1338_CRISPR3; Pu1255_CRISPR3; Pu1256_CRISPR3; Pu1345_CRISPR3			2		98
112	Pu1327_CRISPR2	Pu1327_CRISPR2|1_1_579|1_1_30_61|32	ATGATCCAGCGCGGCGGCTCATATGAAACTGG	Pu1256_CRISPR2; Pu1255_CRISPR1; Pu1327_CRISPR2; Pu1262_CRISPR2; Pu1345_CRISPR2; Pu1331_CRISPR2; Pu1338_CRISPR1; Pu1252_CRISPR1	6		1		93
113	Pu1327_CRISPR2	Pu1327_CRISPR2|1_1_579|1_2_91_122|32	TGCGTGTCGGGCTGATTCGTCAGCTTCTTGGT	Pu1256_CRISPR2; Pu1255_CRISPR1; Pu1327_CRISPR2; Pu1262_CRISPR2; Pu1345_CRISPR2; Pu1338_CRISPR1; Pu1252_CRISPR1	6		1		79
114	Pu1327_CRISPR2	Pu1327_CRISPR2|1_1_579|1_3_152_183|32	AACGACGCACAGGATATAATGCTTGGCCTGGG	Pu1256_CRISPR2; Pu1255_CRISPR1; Pu1327_CRISPR2; Pu1262_CRISPR2; Pu1345_CRISPR2; Pu1331_CRISPR2; Pu1338_CRISPR1; Pu1252_CRISPR1	7		1		84
115	Pu1327_CRISPR2	Pu1327_CRISPR2|1_1_579|1_4_213_244|32	TGACCGCCGATACGTTTGCTGGCGCGGCAGAA	Pu1256_CRISPR2; Pu1255_CRISPR1; Pu1327_CRISPR2; Pu1262_CRISPR2; Pu1345_CRISPR2; Pu1331_CRISPR2; Pu1338_CRISPR1; Pu1252_CRISPR1	7		1		83
116	Pu1327_CRISPR2	Pu1327_CRISPR2|1_1_579|1_5_274_305|32	GTTACCGCGACTCATGCGACGATAAAAAATAC	Pu1256_CRISPR2; Pu1255_CRISPR1; Pu1327_CRISPR2; Pu1262_CRISPR2; Pu1345_CRISPR2; Pu1331_CRISPR2; Pu1338_CRISPR1; Pu1252_CRISPR1	7		1		85
117	Pu1327_CRISPR2	Pu1327_CRISPR2|1_1_579|1_6_335_366|32	GTGCCGCGACTCACCAGATAGAAATAACGCAA	Pu1256_CRISPR2; Pu1255_CRISPR1; Pu1327_CRISPR2; Pu1262_CRISPR2; Pu1345_CRISPR2; Pu1331_CRISPR2; Pu1338_CRISPR1; Pu1252_CRISPR1	7		1		86
118	Pu1327_CRISPR2	Pu1327_CRISPR2|1_1_579|1_7_396_427|32	GCTACCCCATTTGCACGCTGAGTTTGATTTCT	Pu1256_CRISPR2; Pu1255_CRISPR1; Pu1327_CRISPR2; Pu1262_CRISPR2; Pu1345_CRISPR2; Pu1331_CRISPR2; Pu1338_CRISPR1; Pu1252_CRISPR1			1		99
119	Pu1327_CRISPR2	Pu1327_CRISPR2|1_1_579|1_8_457_488|32	TTTCGCGGTTGCGCAGAGCCGCCGCCGAGGCA	Pu1256_CRISPR2; Pu1255_CRISPR1; Pu1327_CRISPR2; Pu1262_CRISPR2; Pu1345_CRISPR2; Pu1331_CRISPR2; Pu1370_CRISPR2; Pu1338_CRISPR1; Pu1252_CRISPR1			2		98
120	Pu1327_CRISPR2	Pu1327_CRISPR2|1_1_579|1_9_518_549|32	GGTAAAAACACGGTCTGAACCGACATTCATGT	Pu809_CRISPR1; Pu1256_CRISPR2; Pu1255_CRISPR1; Pu1327_CRISPR2; Pu1262_CRISPR2; Pu1345_CRISPR2; Pu1331_CRISPR2; Pu1370_CRISPR2; Pu1276_CRISPR1; Pu1338_CRISPR1; Pu1252_CRISPR1			11		89
121	Pu811_CRISPR2	Pu811_CRISPR2|1_274_1|1_1_245_214|32	AGATTTGTAGAAAAATAGTCATTCTCTGCCTG	Pu811_CRISPR2	4				18
122	Pu811_CRISPR2	Pu811_CRISPR2|1_274_1|1_2_184_153|32	CCGGACACTACCGAACGACAGCGGCGGCGGGC	Pu811_CRISPR2	9				52
123	Pu811_CRISPR2	Pu811_CRISPR2|1_274_1|1_3_123_92|32	AAACCGGACGAGGGCGCGCTAAAACGTGATTA	Pu811_CRISPR2; Pu1335_CRISPR1	1				99
124	Pu811_CRISPR2	Pu811_CRISPR2|1_274_1|1_4_62_31|32	CCTCTCAATTTGTAACGTCTGCAATGTCAGGC	Pu811_CRISPR2; Pu1335_CRISPR1	1				99
125	Pu1370_CRISPR1	Pu1370_CRISPR1|1_457_1|1_1_428_397|32	ACGTAACAAAACAACAGCAAAATATTATCGAC	Pu1370_CRISPR1	4				39
126	Pu1370_CRISPR1	Pu1370_CRISPR1|1_457_1|1_2_367_336|32	GCTCCGCCGGTTTGATCTCCGGTTTGCGCTGT	Pu1370_CRISPR1	4				33
127	Pu1370_CRISPR1	Pu1370_CRISPR1|1_457_1|1_3_306_275|32	GCAATTAATTTAGTTCCAGATGCTGCGAAAGA	Pu1370_CRISPR1	4				37
128	Pu1370_CRISPR1	Pu1370_CRISPR1|1_457_1|1_4_245_214|32	TTGGTCACTCGTCAAAAGTCGAGACGGTCGAA	Pu1370_CRISPR1	3				37
129	Pu1370_CRISPR1	Pu1370_CRISPR1|1_457_1|1_5_184_153|32	AATGATTGATATAAATCTGTGTACGGTGTCCG	Pu1370_CRISPR1	4				44
130	Pu1370_CRISPR1	Pu1370_CRISPR1|1_457_1|1_6_123_92|32	CTAGGATAAATTAAAAGACAAAATTGCAGCAA	Pu1370_CRISPR1	4				43
131	Pu1370_CRISPR1	Pu1370_CRISPR1|1_457_1|1_7_62_31|32	GAGCGACCAGTATCAAGATCGACAGGTTTTGC	Pu1370_CRISPR1	4				43
132	Pu1262_CRISPR1	Pu1262_CRISPR1|1_1_579|1_1_30_61|32	TCTGGGCCGGATTCGATCCCGCGCGTACCGGA	Pu1256_CRISPR1; Pu1255_CRISPR2; Pu1262_CRISPR1; Pu1327_CRISPR1; Pu1331_CRISPR1; Pu1252_CRISPR2; Pu1338_CRISPR2; Pu1345_CRISPR1	6		1		93
133	Pu1262_CRISPR1	Pu1262_CRISPR1|1_1_579|1_2_91_122|32	TACAATCCCGCATCGAAACTGAATACCCCGAT	Pu1256_CRISPR1; Pu1255_CRISPR2; Pu1262_CRISPR1; Pu1327_CRISPR1; Pu1331_CRISPR1; Pu1252_CRISPR2; Pu1338_CRISPR2; Pu1345_CRISPR1	9		1		90
134	Pu1262_CRISPR1	Pu1262_CRISPR1|1_1_579|1_3_152_183|32	TTGCCCAGGCTTTTGCGAAAATTTGTGATTTG	Pu1256_CRISPR1; Pu1255_CRISPR2; Pu1262_CRISPR1; Pu1327_CRISPR1; Pu1331_CRISPR1; Pu1252_CRISPR2; Pu1338_CRISPR2; Pu1345_CRISPR1	6		1		93
135	Pu1262_CRISPR1	Pu1262_CRISPR1|1_1_579|1_4_213_244|32	ACACGGGGCAGATTGAGCAGGACTGCGACCTC	Pu1256_CRISPR1; Pu1255_CRISPR2; Pu1262_CRISPR1; Pu1327_CRISPR1; Pu1331_CRISPR1; Pu1252_CRISPR2; Pu1338_CRISPR2; Pu1345_CRISPR1	7		1		84
136	Pu1262_CRISPR1	Pu1262_CRISPR1|1_1_579|1_5_274_305|32	GCAGCAGATTTACAAACAGATCGGAGATTACT	Pu1256_CRISPR1; Pu1255_CRISPR2; Pu1262_CRISPR1; Pu1327_CRISPR1; Pu1331_CRISPR1; Pu1252_CRISPR2; Pu1338_CRISPR2; Pu1345_CRISPR1	9		1		89
137	Pu1262_CRISPR1	Pu1262_CRISPR1|1_1_579|1_6_335_366|32	CGCGGCCTGCGCTCGCGTAAAATCAGTTGCAG	Pu1256_CRISPR1; Pu1255_CRISPR2; Pu1262_CRISPR1; Pu1327_CRISPR1; Pu1331_CRISPR1; Pu1252_CRISPR2; Pu1338_CRISPR2; Pu1345_CRISPR1	8		1		89
138	Pu1262_CRISPR1	Pu1262_CRISPR1|1_1_579|1_7_396_427|32	TCCGCGCAAGCCTATATAAACCAGATTGATCA	Pu1256_CRISPR1; Pu1255_CRISPR2; Pu1262_CRISPR1; Pu1327_CRISPR1; Pu1331_CRISPR1; Pu1252_CRISPR2; Pu1338_CRISPR2; Pu1345_CRISPR1	7		1		91
139	Pu1262_CRISPR1	Pu1262_CRISPR1|1_1_579|1_8_457_488|32	CGAAATCGCACGCGCTTCCCGCATGGGGGAAA	Pu1256_CRISPR1; Pu1255_CRISPR2; Pu1262_CRISPR1; Pu1327_CRISPR1; Pu1331_CRISPR1; Pu1252_CRISPR2; Pu1338_CRISPR2; Pu1345_CRISPR1	7		1		92
140	Pu1262_CRISPR1	Pu1262_CRISPR1|1_1_579|1_9_518_549|32	TGTAAAAGTCTTGGTTTTGGCGCATCATTTGT	Pu1256_CRISPR1; Pu1255_CRISPR2; Pu1262_CRISPR1; Pu1327_CRISPR1; Pu1331_CRISPR1; Pu1252_CRISPR2; Pu1338_CRISPR2; Pu1345_CRISPR1	4		1		95
141	Pu1331_CRISPR3	Pu1331_CRISPR3|1_149_1|1_1_121_90|32	TCGACGGGGTGCGGTAAAACCTTTGCGAACGC	Pu809_CRISPR3; Pu1331_CRISPR3; Pu1327_CRISPR3; Pu1338_CRISPR3; Pu1255_CRISPR3; Pu1256_CRISPR3; Pu1345_CRISPR3			2		98
142	Pu1331_CRISPR3	Pu1331_CRISPR3|1_149_1|1_2_61_30|32	GCTGTATTCGGCAAATGAAGTGGATGTTGATG	Pu809_CRISPR3; Pu1331_CRISPR3; Pu1327_CRISPR3; Pu1338_CRISPR3; Pu1255_CRISPR3; Pu1256_CRISPR3; Pu1345_CRISPR3			2		98
143	Pu1262_CRISPR2	Pu1262_CRISPR2|1_1_1067|1_1_30_61|32	ATGATCCAGCGCGGCGGCTCATATGAAACTGG	Pu1256_CRISPR2; Pu1255_CRISPR1; Pu1327_CRISPR2; Pu1262_CRISPR2; Pu1345_CRISPR2; Pu1331_CRISPR2; Pu1338_CRISPR1; Pu1252_CRISPR1	6		1		93
144	Pu1262_CRISPR2	Pu1262_CRISPR2|1_1_1067|1_2_91_122|32	TGCGTGTCGGGCTGATTCGTCAGCTTCTTGGT	Pu1256_CRISPR2; Pu1255_CRISPR1; Pu1327_CRISPR2; Pu1262_CRISPR2; Pu1345_CRISPR2; Pu1338_CRISPR1; Pu1252_CRISPR1	6		1		79
145	Pu1262_CRISPR2	Pu1262_CRISPR2|1_1_1067|1_3_152_183|32	AACGACGCACAGGATATAATGCTTGGCCTGGG	Pu1256_CRISPR2; Pu1255_CRISPR1; Pu1327_CRISPR2; Pu1262_CRISPR2; Pu1345_CRISPR2; Pu1331_CRISPR2; Pu1338_CRISPR1; Pu1252_CRISPR1	7		1		84
146	Pu1262_CRISPR2	Pu1262_CRISPR2|1_1_1067|1_4_213_244|32	TGACCGCCGATACGTTTGCTGGCGCGGCAGAA	Pu1256_CRISPR2; Pu1255_CRISPR1; Pu1327_CRISPR2; Pu1262_CRISPR2; Pu1345_CRISPR2; Pu1331_CRISPR2; Pu1338_CRISPR1; Pu1252_CRISPR1	7		1		83
147	Pu1262_CRISPR2	Pu1262_CRISPR2|1_1_1067|1_5_274_305|32	GTTACCGCGACTCATGCGACGATAAAAAATAC	Pu1256_CRISPR2; Pu1255_CRISPR1; Pu1327_CRISPR2; Pu1262_CRISPR2; Pu1345_CRISPR2; Pu1331_CRISPR2; Pu1338_CRISPR1; Pu1252_CRISPR1	7		1		85
148	Pu1262_CRISPR2	Pu1262_CRISPR2|1_1_1067|1_6_335_366|32	GTGCCGCGACTCACCAGATAGAAATAACGCAA	Pu1256_CRISPR2; Pu1255_CRISPR1; Pu1327_CRISPR2; Pu1262_CRISPR2; Pu1345_CRISPR2; Pu1331_CRISPR2; Pu1338_CRISPR1; Pu1252_CRISPR1	7		1		86
149	Pu1262_CRISPR2	Pu1262_CRISPR2|1_1_1067|1_7_396_427|32	GCTACCCCATTTGCACGCTGAGTTTGATTTCT	Pu1256_CRISPR2; Pu1255_CRISPR1; Pu1327_CRISPR2; Pu1262_CRISPR2; Pu1345_CRISPR2; Pu1331_CRISPR2; Pu1338_CRISPR1; Pu1252_CRISPR1			1		99
150	Pu1262_CRISPR2	Pu1262_CRISPR2|1_1_1067|1_8_457_488|32	GAGTAACCACGGTGGCAAAAATATCAGGGGTG	Pu1256_CRISPR2; Pu1255_CRISPR1; Pu1262_CRISPR2; Pu1345_CRISPR2; Pu1331_CRISPR2; Pu1338_CRISPR1; Pu1252_CRISPR1	5		1		85
151	Pu1262_CRISPR2	Pu1262_CRISPR2|1_1_1067|1_9_518_549|32	CCACATCCAGCATTTGCTGAGGTGAAATCCAG	Pu1256_CRISPR2; Pu1255_CRISPR1; Pu1262_CRISPR2; Pu1345_CRISPR2; Pu1331_CRISPR2; Pu1338_CRISPR1; Pu1252_CRISPR1		7	66		27
152	Pu1262_CRISPR2	Pu1262_CRISPR2|1_1_1067|1_10_579_610|32	TTAACTTCCTGCGTCTGCTTGGGGGAATGGCC	Pu1256_CRISPR2; Pu1255_CRISPR1; Pu1262_CRISPR2; Pu1345_CRISPR2; Pu1331_CRISPR2; Pu1338_CRISPR1; Pu1252_CRISPR1	7		1		87
153	Pu1262_CRISPR2	Pu1262_CRISPR2|1_1_1067|1_11_640_671|32	TTAGCGTGTGATTTTCCGTGTTATAGGTTAGC	Pu1256_CRISPR2; Pu1255_CRISPR1; Pu1262_CRISPR2; Pu1345_CRISPR2; Pu1331_CRISPR2; Pu1338_CRISPR1; Pu1252_CRISPR1	7		1		88
154	Pu1262_CRISPR2	Pu1262_CRISPR2|1_1_1067|1_12_701_732|32	GCGGGATTGTTCCGTTTGCCCGCGCCACCAGC	Pu1256_CRISPR2; Pu1255_CRISPR1; Pu1262_CRISPR2; Pu1345_CRISPR2; Pu1331_CRISPR2; Pu1338_CRISPR1; Pu1252_CRISPR1		4	18		78
155	Pu1262_CRISPR2	Pu1262_CRISPR2|1_1_1067|1_13_762_793|32	GGGCCGACGGTCGCAGTGCTGGACCATTTCAA	Pu1256_CRISPR2; Pu1255_CRISPR1; Pu1262_CRISPR2; Pu1345_CRISPR2; Pu1331_CRISPR2; Pu1338_CRISPR1; Pu1252_CRISPR1	8		1		88
156	Pu1262_CRISPR2	Pu1262_CRISPR2|1_1_1067|1_14_823_854|32	AAGGGGACGGCTACGGGACGCCGCCTATTGAC	Pu1256_CRISPR2; Pu1255_CRISPR1; Pu1262_CRISPR2; Pu1345_CRISPR2; Pu1331_CRISPR2; Pu1338_CRISPR1; Pu1252_CRISPR1			1		99
157	Pu1262_CRISPR2	Pu1262_CRISPR2|1_1_1067|1_15_884_915|32	GAAATAGCTTTTGCTGATCATCACGGTTTAAC	Pu1256_CRISPR2; Pu1255_CRISPR1; Pu1262_CRISPR2; Pu1345_CRISPR2; Pu1331_CRISPR2; Pu1338_CRISPR1; Pu1252_CRISPR1	5		2		93
158	Pu1262_CRISPR2	Pu1262_CRISPR2|1_1_1067|1_16_945_976|32	TTTCGCGGTTGCGCAGAGCCGCCGCCGAGGCA	Pu1256_CRISPR2; Pu1255_CRISPR1; Pu1327_CRISPR2; Pu1262_CRISPR2; Pu1345_CRISPR2; Pu1331_CRISPR2; Pu1370_CRISPR2; Pu1338_CRISPR1; Pu1252_CRISPR1			2		98
159	Pu1262_CRISPR2	Pu1262_CRISPR2|1_1_1067|1_17_1006_1037|32	GGTAAAAACACGGTCTGAACCGACATTCATGT	Pu809_CRISPR1; Pu1256_CRISPR2; Pu1255_CRISPR1; Pu1327_CRISPR2; Pu1262_CRISPR2; Pu1345_CRISPR2; Pu1331_CRISPR2; Pu1370_CRISPR2; Pu1276_CRISPR1; Pu1338_CRISPR1; Pu1252_CRISPR1			11		89
160	Pu1327_CRISPR3	Pu1327_CRISPR3|1_149_1|1_1_121_90|32	TCGACGGGGTGCGGTAAAACCTTTGCGAACGC	Pu809_CRISPR3; Pu1331_CRISPR3; Pu1327_CRISPR3; Pu1338_CRISPR3; Pu1255_CRISPR3; Pu1256_CRISPR3; Pu1345_CRISPR3			2		98
161	Pu1327_CRISPR3	Pu1327_CRISPR3|1_149_1|1_2_61_30|32	GCTGTATTCGGCAAATGAAGTGGATGTTGATG	Pu809_CRISPR3; Pu1331_CRISPR3; Pu1327_CRISPR3; Pu1338_CRISPR3; Pu1255_CRISPR3; Pu1256_CRISPR3; Pu1345_CRISPR3			2		98
162	Pu835_CRISPR1	Pu835_CRISPR1|1_2_519|1_1_31_62|32	TCCACGCTGTAACGGCCATCATTAAGTTTAGT	Pu835_CRISPR1					100
163	Pu835_CRISPR1	Pu835_CRISPR1|1_2_519|1_2_92_123|32	GCTGATGGTCTGGGAGTGTCCATCGGGCAACT	Pu1332_CRISPR2; Pu835_CRISPR1					100
164	Pu835_CRISPR1	Pu835_CRISPR1|1_2_519|1_3_153_184|32	GAAGTAGGCCTGACAGTGATTGAACGCATACT	Pu1332_CRISPR2; Pu835_CRISPR1					100
165	Pu835_CRISPR1	Pu835_CRISPR1|1_2_519|1_4_214_245|32	AGTTGGGGCGGCGCAATAACGAGACGATACGC	Pu1332_CRISPR2; Pu835_CRISPR1					100
166	Pu835_CRISPR1	Pu835_CRISPR1|1_2_519|1_5_275_306|32	GGGAGTGGCACTTCTGGGGTAGCGGCGGCCCT	Pu1332_CRISPR2; Pu835_CRISPR1; Pu1330_CRISPR1					100
167	Pu835_CRISPR1	Pu835_CRISPR1|1_2_519|1_6_336_367|32	TCAACGCGCTCAGACGTTGCGTGAGTGAACCA	Pu1332_CRISPR2; Pu835_CRISPR1; Pu1330_CRISPR1					100
168	Pu835_CRISPR1	Pu835_CRISPR1|1_2_519|1_7_397_428|32	AAATATCCAGGGCTGGGCTGGAGGCAGACGGC	Pu1332_CRISPR2; Pu835_CRISPR1; Pu1330_CRISPR1					100
169	Pu835_CRISPR1	Pu835_CRISPR1|1_2_519|1_8_458_489|32	CCCGGAATGCATTCTGAAGGTTTGCTGTATAT	Pu1332_CRISPR2; Pu835_CRISPR1; Pu1330_CRISPR1					100
170	Pu1327_CRISPR1	Pu1327_CRISPR1|1_1_579|1_1_30_61|32	TCTGGGCCGGATTCGATCCCGCGCGTACCGGA	Pu1256_CRISPR1; Pu1255_CRISPR2; Pu1262_CRISPR1; Pu1327_CRISPR1; Pu1331_CRISPR1; Pu1252_CRISPR2; Pu1338_CRISPR2; Pu1345_CRISPR1	6		1		93
171	Pu1327_CRISPR1	Pu1327_CRISPR1|1_1_579|1_2_91_122|32	TACAATCCCGCATCGAAACTGAATACCCCGAT	Pu1256_CRISPR1; Pu1255_CRISPR2; Pu1262_CRISPR1; Pu1327_CRISPR1; Pu1331_CRISPR1; Pu1252_CRISPR2; Pu1338_CRISPR2; Pu1345_CRISPR1	9		1		90
172	Pu1327_CRISPR1	Pu1327_CRISPR1|1_1_579|1_3_152_183|32	TTGCCCAGGCTTTTGCGAAAATTTGTGATTTG	Pu1256_CRISPR1; Pu1255_CRISPR2; Pu1262_CRISPR1; Pu1327_CRISPR1; Pu1331_CRISPR1; Pu1252_CRISPR2; Pu1338_CRISPR2; Pu1345_CRISPR1	6		1		93
173	Pu1327_CRISPR1	Pu1327_CRISPR1|1_1_579|1_4_213_244|32	ACACGGGGCAGATTGAGCAGGACTGCGACCTC	Pu1256_CRISPR1; Pu1255_CRISPR2; Pu1262_CRISPR1; Pu1327_CRISPR1; Pu1331_CRISPR1; Pu1252_CRISPR2; Pu1338_CRISPR2; Pu1345_CRISPR1	7		1		84
174	Pu1327_CRISPR1	Pu1327_CRISPR1|1_1_579|1_5_274_305|32	GCAGCAGATTTACAAACAGATCGGAGATTACT	Pu1256_CRISPR1; Pu1255_CRISPR2; Pu1262_CRISPR1; Pu1327_CRISPR1; Pu1331_CRISPR1; Pu1252_CRISPR2; Pu1338_CRISPR2; Pu1345_CRISPR1	9		1		89
175	Pu1327_CRISPR1	Pu1327_CRISPR1|1_1_579|1_6_335_366|32	CGCGGCCTGCGCTCGCGTAAAATCAGTTGCAG	Pu1256_CRISPR1; Pu1255_CRISPR2; Pu1262_CRISPR1; Pu1327_CRISPR1; Pu1331_CRISPR1; Pu1252_CRISPR2; Pu1338_CRISPR2; Pu1345_CRISPR1	8		1		89
176	Pu1327_CRISPR1	Pu1327_CRISPR1|1_1_579|1_7_396_427|32	TCCGCGCAAGCCTATATAAACCAGATTGATCA	Pu1256_CRISPR1; Pu1255_CRISPR2; Pu1262_CRISPR1; Pu1327_CRISPR1; Pu1331_CRISPR1; Pu1252_CRISPR2; Pu1338_CRISPR2; Pu1345_CRISPR1	7		1		91
177	Pu1327_CRISPR1	Pu1327_CRISPR1|1_1_579|1_8_457_488|32	CGAAATCGCACGCGCTTCCCGCATGGGGGAAA	Pu1256_CRISPR1; Pu1255_CRISPR2; Pu1262_CRISPR1; Pu1327_CRISPR1; Pu1331_CRISPR1; Pu1252_CRISPR2; Pu1338_CRISPR2; Pu1345_CRISPR1	7		1		92
178	Pu1327_CRISPR1	Pu1327_CRISPR1|1_1_579|1_9_518_549|32	TGTAAAAGTCTTGGTTTTGGCGCATCATTTGT	Pu1256_CRISPR1; Pu1255_CRISPR2; Pu1262_CRISPR1; Pu1327_CRISPR1; Pu1331_CRISPR1; Pu1252_CRISPR2; Pu1338_CRISPR2; Pu1345_CRISPR1	4		1		95
179	Pu1331_CRISPR1	Pu1331_CRISPR1|1_1_579|1_1_30_61|32	TCTGGGCCGGATTCGATCCCGCGCGTACCGGA	Pu1256_CRISPR1; Pu1255_CRISPR2; Pu1262_CRISPR1; Pu1327_CRISPR1; Pu1331_CRISPR1; Pu1252_CRISPR2; Pu1338_CRISPR2; Pu1345_CRISPR1	6		1		93
180	Pu1331_CRISPR1	Pu1331_CRISPR1|1_1_579|1_2_91_122|32	TACAATCCCGCATCGAAACTGAATACCCCGAT	Pu1256_CRISPR1; Pu1255_CRISPR2; Pu1262_CRISPR1; Pu1327_CRISPR1; Pu1331_CRISPR1; Pu1252_CRISPR2; Pu1338_CRISPR2; Pu1345_CRISPR1	9		1		90
181	Pu1331_CRISPR1	Pu1331_CRISPR1|1_1_579|1_3_152_183|32	TTGCCCAGGCTTTTGCGAAAATTTGTGATTTG	Pu1256_CRISPR1; Pu1255_CRISPR2; Pu1262_CRISPR1; Pu1327_CRISPR1; Pu1331_CRISPR1; Pu1252_CRISPR2; Pu1338_CRISPR2; Pu1345_CRISPR1	6		1		93
182	Pu1331_CRISPR1	Pu1331_CRISPR1|1_1_579|1_4_213_244|32	ACACGGGGCAGATTGAGCAGGACTGCGACCTC	Pu1256_CRISPR1; Pu1255_CRISPR2; Pu1262_CRISPR1; Pu1327_CRISPR1; Pu1331_CRISPR1; Pu1252_CRISPR2; Pu1338_CRISPR2; Pu1345_CRISPR1	7		1		84
183	Pu1331_CRISPR1	Pu1331_CRISPR1|1_1_579|1_5_274_305|32	GCAGCAGATTTACAAACAGATCGGAGATTACT	Pu1256_CRISPR1; Pu1255_CRISPR2; Pu1262_CRISPR1; Pu1327_CRISPR1; Pu1331_CRISPR1; Pu1252_CRISPR2; Pu1338_CRISPR2; Pu1345_CRISPR1	9		1		89
184	Pu1331_CRISPR1	Pu1331_CRISPR1|1_1_579|1_6_335_366|32	CGCGGCCTGCGCTCGCGTAAAATCAGTTGCAG	Pu1256_CRISPR1; Pu1255_CRISPR2; Pu1262_CRISPR1; Pu1327_CRISPR1; Pu1331_CRISPR1; Pu1252_CRISPR2; Pu1338_CRISPR2; Pu1345_CRISPR1	8		1		89
185	Pu1331_CRISPR1	Pu1331_CRISPR1|1_1_579|1_7_396_427|32	TCCGCGCAAGCCTATATAAACCAGATTGATCA	Pu1256_CRISPR1; Pu1255_CRISPR2; Pu1262_CRISPR1; Pu1327_CRISPR1; Pu1331_CRISPR1; Pu1252_CRISPR2; Pu1338_CRISPR2; Pu1345_CRISPR1	7		1		91
186	Pu1331_CRISPR1	Pu1331_CRISPR1|1_1_579|1_8_457_488|32	CGAAATCGCACGCGCTTCCCGCATGGGGGAAA	Pu1256_CRISPR1; Pu1255_CRISPR2; Pu1262_CRISPR1; Pu1327_CRISPR1; Pu1331_CRISPR1; Pu1252_CRISPR2; Pu1338_CRISPR2; Pu1345_CRISPR1	7		1		92
187	Pu1331_CRISPR1	Pu1331_CRISPR1|1_1_579|1_9_518_549|32	TGTAAAAGTCTTGGTTTTGGCGCATCATTTGT	Pu1256_CRISPR1; Pu1255_CRISPR2; Pu1262_CRISPR1; Pu1327_CRISPR1; Pu1331_CRISPR1; Pu1252_CRISPR2; Pu1338_CRISPR2; Pu1345_CRISPR1	4		1		95
188	Pu1338_CRISPR3	Pu1338_CRISPR3|1_1_149|1_1_29_60|32	TCGACGGGGTGCGGTAAAACCTTTGCGAACGC	Pu809_CRISPR3; Pu1331_CRISPR3; Pu1327_CRISPR3; Pu1338_CRISPR3; Pu1255_CRISPR3; Pu1256_CRISPR3; Pu1345_CRISPR3			2		98
189	Pu1338_CRISPR3	Pu1338_CRISPR3|1_1_149|1_2_89_120|32	GCTGTATTCGGCAAATGAAGTGGATGTTGATG	Pu809_CRISPR3; Pu1331_CRISPR3; Pu1327_CRISPR3; Pu1338_CRISPR3; Pu1255_CRISPR3; Pu1256_CRISPR3; Pu1345_CRISPR3			2		98
190	Pu1293_CRISPR1	Pu1293_CRISPR1|1_1_1068|1_1_30_61|32	AATACAGGACCAATATTTTGATATATATAATC	Pu1293_CRISPR1	3				7
191	Pu1293_CRISPR1	Pu1293_CRISPR1|1_1_1068|1_2_91_122|32	GAGATTCTGGCAATACTGGCACTTCCGTTTTG	Pu1293_CRISPR1	4				5
192	Pu1293_CRISPR1	Pu1293_CRISPR1|1_1_1068|1_3_152_183|32	GGCGGTTAACTGGTCCTGTGCGGATATGCGCT	Pu1293_CRISPR1	2				14
193	Pu1293_CRISPR1	Pu1293_CRISPR1|1_1_1068|1_4_213_244|32	ATGTGGAAAGGCGAGCTGAGGGTGGCCTACGC	Pu1293_CRISPR1	2				2
194	Pu1293_CRISPR1	Pu1293_CRISPR1|1_1_1068|1_5_274_305|32	GCTGAGGAAATTGCTAAACCCTCGCAGGATCC	Pu1293_CRISPR1	2				2
195	Pu1293_CRISPR1	Pu1293_CRISPR1|1_1_1068|1_6_335_366|32	TTGCCGGTACAGCTCCAGCATTAATCCCCACC	Pu1293_CRISPR1	3				5
196	Pu1293_CRISPR1	Pu1293_CRISPR1|1_1_1068|1_7_396_427|32	TTGCGACGTGGTGCGCGCTCGAGCACAACGTT	Pu1293_CRISPR1	2				2
197	Pu1293_CRISPR1	Pu1293_CRISPR1|1_1_1068|1_8_457_488|32	ATGTAAACCCCTCGCGCATCGAGTCAAATGTC	Pu1293_CRISPR1	2				10
198	Pu1293_CRISPR1	Pu1293_CRISPR1|1_1_1068|1_9_518_549|32	CCGGTGATTGCCTGTCCGTCGTGATACTGTGA	Pu1293_CRISPR1	1
199	Pu1293_CRISPR1	Pu1293_CRISPR1|1_1_1068|1_10_579_610|32	CCACCTCAGCCTGCGCGCCCGCTGAATATTCC	Pu1293_CRISPR1	3				3
200	Pu1293_CRISPR1	Pu1293_CRISPR1|1_1_1068|1_11_640_671|32	GGACGCGTTCCATCAGGGCGGGTCCAGGGAAT	Pu1293_CRISPR1	3				3
201	Pu1293_CRISPR1	Pu1293_CRISPR1|1_1_1068|1_12_701_732|32	CAGGCGGCGCAGTGGCGCATGAATCCGTTCGC	Pu1293_CRISPR1	3				3
202	Pu1293_CRISPR1	Pu1293_CRISPR1|1_1_1068|1_13_762_793|32	GAGTTTGTGAATTTAACAGAATTCCGCGCCCG	Pu1293_CRISPR1	3				2
203	Pu1293_CRISPR1	Pu1293_CRISPR1|1_1_1068|1_14_823_854|32	TTCTTGCGGGCGTTGCAAATATTCTCCACGTA	Pu1293_CRISPR1	1				1
204	Pu1293_CRISPR1	Pu1293_CRISPR1|1_1_1068|1_15_884_915|32	GTAATTAAATGTGGCAATCGTACACAGAAAGC	Pu1293_CRISPR1	2				1
205	Pu1293_CRISPR1	Pu1293_CRISPR1|1_1_1068|1_16_945_977|33	GAACACCTACGCTAACGAGCAGTGGCTGAAAGG	Pu1293_CRISPR1	1				3
206	Pu1293_CRISPR1	Pu1293_CRISPR1|1_1_1068|1_17_1007_1038|32	GCCAATTGCCATATATGCCATCGCCAGCAGCC	Pu1293_CRISPR1					100
207	Pu1345_CRISPR2	Pu1345_CRISPR2|1_1128_62|1_1_1099_1068|32	ATGATCCAGCGCGGCGGCTCATATGAAACTGG	Pu1256_CRISPR2; Pu1255_CRISPR1; Pu1327_CRISPR2; Pu1262_CRISPR2; Pu1345_CRISPR2; Pu1331_CRISPR2; Pu1338_CRISPR1; Pu1252_CRISPR1	8		1		91
208	Pu1345_CRISPR2	Pu1345_CRISPR2|1_1128_62|1_2_1038_1007|32	TGCGTGTCGGGCTGATTCGTCAGCTTCTTGGT	Pu1256_CRISPR2; Pu1255_CRISPR1; Pu1327_CRISPR2; Pu1262_CRISPR2; Pu1345_CRISPR2; Pu1338_CRISPR1; Pu1252_CRISPR1	6		1		77
209	Pu1345_CRISPR2	Pu1345_CRISPR2|1_1128_62|1_3_977_946|32	AACGACGCACAGGATATAATGCTTGGCCTGGG	Pu1256_CRISPR2; Pu1255_CRISPR1; Pu1327_CRISPR2; Pu1262_CRISPR2; Pu1345_CRISPR2; Pu1331_CRISPR2; Pu1338_CRISPR1; Pu1252_CRISPR1	7		1		82
210	Pu1345_CRISPR2	Pu1345_CRISPR2|1_1128_62|1_4_916_885|32	TGACCGCCGATACGTTTGCTGGCGCGGCAGAA	Pu1256_CRISPR2; Pu1255_CRISPR1; Pu1327_CRISPR2; Pu1262_CRISPR2; Pu1345_CRISPR2; Pu1331_CRISPR2; Pu1338_CRISPR1; Pu1252_CRISPR1	7		1		81
211	Pu1345_CRISPR2	Pu1345_CRISPR2|1_1128_62|1_5_855_824|32	GTTACCGCGACTCATGCGACGATAAAAAATAC	Pu1256_CRISPR2; Pu1255_CRISPR1; Pu1327_CRISPR2; Pu1262_CRISPR2; Pu1345_CRISPR2; Pu1331_CRISPR2; Pu1338_CRISPR1; Pu1252_CRISPR1	7		1		83
212	Pu1345_CRISPR2	Pu1345_CRISPR2|1_1128_62|1_6_794_763|32	GTGCCGCGACTCACCAGATAGAAATAACGCAA	Pu1256_CRISPR2; Pu1255_CRISPR1; Pu1327_CRISPR2; Pu1262_CRISPR2; Pu1345_CRISPR2; Pu1331_CRISPR2; Pu1338_CRISPR1; Pu1252_CRISPR1	7		1		84
213	Pu1345_CRISPR2	Pu1345_CRISPR2|1_1128_62|1_7_733_702|32	GCTACCCCATTTGCACGCTGAGTTTGATTTCT	Pu1256_CRISPR2; Pu1255_CRISPR1; Pu1327_CRISPR2; Pu1262_CRISPR2; Pu1345_CRISPR2; Pu1331_CRISPR2; Pu1338_CRISPR1; Pu1252_CRISPR1			1		99
214	Pu1345_CRISPR2	Pu1345_CRISPR2|1_1128_62|1_8_672_641|32	GAGTAACCACGGTGGCAAAAATATCAGGGGTG	Pu1256_CRISPR2; Pu1255_CRISPR1; Pu1262_CRISPR2; Pu1345_CRISPR2; Pu1331_CRISPR2; Pu1338_CRISPR1; Pu1252_CRISPR1	5		1		83
215	Pu1345_CRISPR2	Pu1345_CRISPR2|1_1128_62|1_9_611_580|32	CCACATCCAGCATTTGCTGAGGTGAAATCCAG	Pu1256_CRISPR2; Pu1255_CRISPR1; Pu1262_CRISPR2; Pu1345_CRISPR2; Pu1331_CRISPR2; Pu1338_CRISPR1; Pu1252_CRISPR1		7	67		26
216	Pu1345_CRISPR2	Pu1345_CRISPR2|1_1128_62|1_10_550_519|32	TTAACTTCCTGCGTCTGCTTGGGGGAATGGCC	Pu1256_CRISPR2; Pu1255_CRISPR1; Pu1262_CRISPR2; Pu1345_CRISPR2; Pu1331_CRISPR2; Pu1338_CRISPR1; Pu1252_CRISPR1	7		1		85
217	Pu1345_CRISPR2	Pu1345_CRISPR2|1_1128_62|1_11_489_458|32	TTAGCGTGTGATTTTCCGTGTTATAGGTTAGC	Pu1256_CRISPR2; Pu1255_CRISPR1; Pu1262_CRISPR2; Pu1345_CRISPR2; Pu1331_CRISPR2; Pu1338_CRISPR1; Pu1252_CRISPR1	7		1		86
218	Pu1345_CRISPR2	Pu1345_CRISPR2|1_1128_62|1_12_428_397|32	GCGGGATTGTTCCGTTTGCCCGCGCCACCAGC	Pu1256_CRISPR2; Pu1255_CRISPR1; Pu1262_CRISPR2; Pu1345_CRISPR2; Pu1331_CRISPR2; Pu1338_CRISPR1; Pu1252_CRISPR1		1	19		80
219	Pu1345_CRISPR2	Pu1345_CRISPR2|1_1128_62|1_13_367_336|32	GGGCCGACGGTCGCAGTGCTGGACCATTTCAA	Pu1256_CRISPR2; Pu1255_CRISPR1; Pu1262_CRISPR2; Pu1345_CRISPR2; Pu1331_CRISPR2; Pu1338_CRISPR1; Pu1252_CRISPR1	8		1		86
220	Pu1345_CRISPR2	Pu1345_CRISPR2|1_1128_62|1_14_306_275|32	AAGGGGACGGCTACGGGACGCCGCCTATTGAC	Pu1256_CRISPR2; Pu1255_CRISPR1; Pu1262_CRISPR2; Pu1345_CRISPR2; Pu1331_CRISPR2; Pu1338_CRISPR1; Pu1252_CRISPR1			1		99
221	Pu1345_CRISPR2	Pu1345_CRISPR2|1_1128_62|1_15_245_214|32	GAAATAGCTTTTGCTGATCATCACGGTTTAAC	Pu1256_CRISPR2; Pu1255_CRISPR1; Pu1262_CRISPR2; Pu1345_CRISPR2; Pu1331_CRISPR2; Pu1338_CRISPR1; Pu1252_CRISPR1	7		2		91
222	Pu1345_CRISPR2	Pu1345_CRISPR2|1_1128_62|1_16_184_153|32	TTTCGCGGTTGCGCAGAGCCGCCGCCGAGGCA	Pu1256_CRISPR2; Pu1255_CRISPR1; Pu1327_CRISPR2; Pu1262_CRISPR2; Pu1345_CRISPR2; Pu1331_CRISPR2; Pu1370_CRISPR2; Pu1338_CRISPR1; Pu1252_CRISPR1			2		98
223	Pu1345_CRISPR2	Pu1345_CRISPR2|1_1128_62|1_17_123_92|32	GGTAAAAACACGGTCTGAACCGACATTCATGT	Pu809_CRISPR1; Pu1256_CRISPR2; Pu1255_CRISPR1; Pu1327_CRISPR2; Pu1262_CRISPR2; Pu1345_CRISPR2; Pu1331_CRISPR2; Pu1370_CRISPR2; Pu1276_CRISPR1; Pu1338_CRISPR1; Pu1252_CRISPR1			13		87
224	Pu1255_CRISPR3	Pu1255_CRISPR3|1_1_149|1_1_29_60|32	TCGACGGGGTGCGGTAAAACCTTTGCGAACGC	Pu809_CRISPR3; Pu1331_CRISPR3; Pu1327_CRISPR3; Pu1338_CRISPR3; Pu1255_CRISPR3; Pu1256_CRISPR3; Pu1345_CRISPR3			2		98
225	Pu1255_CRISPR3	Pu1255_CRISPR3|1_1_149|1_2_89_120|32	GCTGTATTCGGCAAATGAAGTGGATGTTGATG	Pu809_CRISPR3; Pu1331_CRISPR3; Pu1327_CRISPR3; Pu1338_CRISPR3; Pu1255_CRISPR3; Pu1256_CRISPR3; Pu1345_CRISPR3			2		98
226	Pu1331_CRISPR2	Pu1331_CRISPR2|1_1_1006|1_1_30_61|32	ATGATCCAGCGCGGCGGCTCATATGAAACTGG	Pu1256_CRISPR2; Pu1255_CRISPR1; Pu1327_CRISPR2; Pu1262_CRISPR2; Pu1345_CRISPR2; Pu1331_CRISPR2; Pu1338_CRISPR1; Pu1252_CRISPR1	8		1		91
227	Pu1331_CRISPR2	Pu1331_CRISPR2|1_1_1006|1_2_91_122|32	AACGACGCACAGGATATAATGCTTGGCCTGGG	Pu1256_CRISPR2; Pu1255_CRISPR1; Pu1327_CRISPR2; Pu1262_CRISPR2; Pu1345_CRISPR2; Pu1331_CRISPR2; Pu1338_CRISPR1; Pu1252_CRISPR1	7		1		82
228	Pu1331_CRISPR2	Pu1331_CRISPR2|1_1_1006|1_3_152_183|32	TGACCGCCGATACGTTTGCTGGCGCGGCAGAA	Pu1256_CRISPR2; Pu1255_CRISPR1; Pu1327_CRISPR2; Pu1262_CRISPR2; Pu1345_CRISPR2; Pu1331_CRISPR2; Pu1338_CRISPR1; Pu1252_CRISPR1	7		1		81
229	Pu1331_CRISPR2	Pu1331_CRISPR2|1_1_1006|1_4_213_244|32	GTTACCGCGACTCATGCGACGATAAAAAATAC	Pu1256_CRISPR2; Pu1255_CRISPR1; Pu1327_CRISPR2; Pu1262_CRISPR2; Pu1345_CRISPR2; Pu1331_CRISPR2; Pu1338_CRISPR1; Pu1252_CRISPR1	7		1		83
230	Pu1331_CRISPR2	Pu1331_CRISPR2|1_1_1006|1_5_274_305|32	GTGCCGCGACTCACCAGATAGAAATAACGCAA	Pu1256_CRISPR2; Pu1255_CRISPR1; Pu1327_CRISPR2; Pu1262_CRISPR2; Pu1345_CRISPR2; Pu1331_CRISPR2; Pu1338_CRISPR1; Pu1252_CRISPR1	7		1		84
231	Pu1331_CRISPR2	Pu1331_CRISPR2|1_1_1006|1_6_335_366|32	GCTACCCCATTTGCACGCTGAGTTTGATTTCT	Pu1256_CRISPR2; Pu1255_CRISPR1; Pu1327_CRISPR2; Pu1262_CRISPR2; Pu1345_CRISPR2; Pu1331_CRISPR2; Pu1338_CRISPR1; Pu1252_CRISPR1			1		99
232	Pu1331_CRISPR2	Pu1331_CRISPR2|1_1_1006|1_7_396_427|32	GAGTAACCACGGTGGCAAAAATATCAGGGGTG	Pu1256_CRISPR2; Pu1255_CRISPR1; Pu1262_CRISPR2; Pu1345_CRISPR2; Pu1331_CRISPR2; Pu1338_CRISPR1; Pu1252_CRISPR1	5		1		83
233	Pu1331_CRISPR2	Pu1331_CRISPR2|1_1_1006|1_8_457_488|32	CCACATCCAGCATTTGCTGAGGTGAAATCCAG	Pu1256_CRISPR2; Pu1255_CRISPR1; Pu1262_CRISPR2; Pu1345_CRISPR2; Pu1331_CRISPR2; Pu1338_CRISPR1; Pu1252_CRISPR1		7	67		26
234	Pu1331_CRISPR2	Pu1331_CRISPR2|1_1_1006|1_9_518_549|32	TTAACTTCCTGCGTCTGCTTGGGGGAATGGCC	Pu1256_CRISPR2; Pu1255_CRISPR1; Pu1262_CRISPR2; Pu1345_CRISPR2; Pu1331_CRISPR2; Pu1338_CRISPR1; Pu1252_CRISPR1	7		1		85
235	Pu1331_CRISPR2	Pu1331_CRISPR2|1_1_1006|1_10_579_610|32	TTAGCGTGTGATTTTCCGTGTTATAGGTTAGC	Pu1256_CRISPR2; Pu1255_CRISPR1; Pu1262_CRISPR2; Pu1345_CRISPR2; Pu1331_CRISPR2; Pu1338_CRISPR1; Pu1252_CRISPR1	7		1		86
236	Pu1331_CRISPR2	Pu1331_CRISPR2|1_1_1006|1_11_640_671|32	GCGGGATTGTTCCGTTTGCCCGCGCCACCAGC	Pu1256_CRISPR2; Pu1255_CRISPR1; Pu1262_CRISPR2; Pu1345_CRISPR2; Pu1331_CRISPR2; Pu1338_CRISPR1; Pu1252_CRISPR1		1	19		80
237	Pu1331_CRISPR2	Pu1331_CRISPR2|1_1_1006|1_12_701_732|32	GGGCCGACGGTCGCAGTGCTGGACCATTTCAA	Pu1256_CRISPR2; Pu1255_CRISPR1; Pu1262_CRISPR2; Pu1345_CRISPR2; Pu1331_CRISPR2; Pu1338_CRISPR1; Pu1252_CRISPR1	8		1		86
238	Pu1331_CRISPR2	Pu1331_CRISPR2|1_1_1006|1_13_762_793|32	AAGGGGACGGCTACGGGACGCCGCCTATTGAC	Pu1256_CRISPR2; Pu1255_CRISPR1; Pu1262_CRISPR2; Pu1345_CRISPR2; Pu1331_CRISPR2; Pu1338_CRISPR1; Pu1252_CRISPR1			1		99
239	Pu1331_CRISPR2	Pu1331_CRISPR2|1_1_1006|1_14_823_854|32	GAAATAGCTTTTGCTGATCATCACGGTTTAAC	Pu1256_CRISPR2; Pu1255_CRISPR1; Pu1262_CRISPR2; Pu1345_CRISPR2; Pu1331_CRISPR2; Pu1338_CRISPR1; Pu1252_CRISPR1	7		2		91
240	Pu1331_CRISPR2	Pu1331_CRISPR2|1_1_1006|1_15_884_915|32	TTTCGCGGTTGCGCAGAGCCGCCGCCGAGGCA	Pu1256_CRISPR2; Pu1255_CRISPR1; Pu1327_CRISPR2; Pu1262_CRISPR2; Pu1345_CRISPR2; Pu1331_CRISPR2; Pu1370_CRISPR2; Pu1338_CRISPR1; Pu1252_CRISPR1			2		98
241	Pu1331_CRISPR2	Pu1331_CRISPR2|1_1_1006|1_16_945_976|32	GGTAAAAACACGGTCTGAACCGACATTCATGT	Pu809_CRISPR1; Pu1256_CRISPR2; Pu1255_CRISPR1; Pu1327_CRISPR2; Pu1262_CRISPR2; Pu1345_CRISPR2; Pu1331_CRISPR2; Pu1370_CRISPR2; Pu1276_CRISPR1; Pu1338_CRISPR1; Pu1252_CRISPR1			13		87
242	Pu1370_CRISPR2	Pu1370_CRISPR2|1_1494_1|1_1_1465_1434|32	CATTGAAAACATTGCCTTTATTTTATTTTTTG	Pu1370_CRISPR2	2	1			49
243	Pu1370_CRISPR2	Pu1370_CRISPR2|1_1494_1|1_2_1404_1373|32	GTGCCGCCGCTGGGCACTTCCTTCCCGTGAGT	Pu1370_CRISPR2	1				27
244	Pu1370_CRISPR2	Pu1370_CRISPR2|1_1494_1|1_3_1343_1312|32	CCCTGATAGCGTCCAGTTGAATGCGCGCCCGC	Pu1370_CRISPR2	2				26
245	Pu1370_CRISPR2	Pu1370_CRISPR2|1_1494_1|1_4_1282_1251|32	GCAGGCACGGGCAATATCAGACTCGGTCAAAG	Pu1370_CRISPR2					100
246	Pu1370_CRISPR2	Pu1370_CRISPR2|1_1494_1|1_5_1221_1190|32	CGTCTGCATACCCCTGTTTTTGCTCTTAGCCA	Pu1370_CRISPR2	2	1			59
247	Pu1370_CRISPR2	Pu1370_CRISPR2|1_1494_1|1_6_1160_1129|32	TCGGTAAACGACTGGGTGCATAAATACAAGGG	Pu1370_CRISPR2	2				19
248	Pu1370_CRISPR2	Pu1370_CRISPR2|1_1494_1|1_7_1099_1068|32	CTCGGTTGTTTTCATATTACCGGCCTGCCACT	Pu1370_CRISPR2	2				25
249	Pu1370_CRISPR2	Pu1370_CRISPR2|1_1494_1|1_8_1038_1007|32	ACAATATCCCGGACCGGGCGCTGATTTAGTCA	Pu1370_CRISPR2	2				28
250	Pu1370_CRISPR2	Pu1370_CRISPR2|1_1494_1|1_9_977_946|32	CTTTTCATCAATCGGAGCATATTTGCGATCGA	Pu1370_CRISPR2	1				20
251	Pu1370_CRISPR2	Pu1370_CRISPR2|1_1494_1|1_10_916_885|32	CGGACGGTGGGAATATAGAAAATCCGTCCACC	Pu1370_CRISPR2	1				23
252	Pu1370_CRISPR2	Pu1370_CRISPR2|1_1494_1|1_11_855_824|32	TTATACTCTTTTCATCGACTAAGGAGGGGAGG	Pu1370_CRISPR2	1				23
253	Pu1370_CRISPR2	Pu1370_CRISPR2|1_1494_1|1_12_794_763|32	CAATAACGCAGCATCCAGGAAGCTGTTTCCGC	Pu1370_CRISPR2	1				26
254	Pu1370_CRISPR2	Pu1370_CRISPR2|1_1494_1|1_13_733_702|32	CGATCGGTGAAGAGGTCCGCGAAATACTCACT	Pu1370_CRISPR2	2				29
255	Pu1370_CRISPR2	Pu1370_CRISPR2|1_1494_1|1_14_672_641|32	GCGATAGTTGATTCAGCCGCGCCAGCGAATGT	Pu1370_CRISPR2	2				26
256	Pu1370_CRISPR2	Pu1370_CRISPR2|1_1494_1|1_15_611_580|32	GGGCCGCCGCGAATTTACACACGATTCAATAC	Pu1370_CRISPR2	2				31
257	Pu1370_CRISPR2	Pu1370_CRISPR2|1_1494_1|1_16_550_519|32	AACTGGTGCGCGACGGCTGGCTAACAAAACGA	Pu1370_CRISPR2	3				26
258	Pu1370_CRISPR2	Pu1370_CRISPR2|1_1494_1|1_17_489_458|32	TTTCGCGGTTGCGCAGAGCCGCCGCCGAGGCA	Pu1256_CRISPR2; Pu1255_CRISPR1; Pu1327_CRISPR2; Pu1262_CRISPR2; Pu1345_CRISPR2; Pu1331_CRISPR2; Pu1370_CRISPR2; Pu1338_CRISPR1; Pu1252_CRISPR1			2		98
259	Pu1370_CRISPR2	Pu1370_CRISPR2|1_1494_1|1_18_428_397|32	CGTGGCTGCGCTGGCCGTTGCAGCAGTTTGAT	Pu1370_CRISPR2	3				37
260	Pu1370_CRISPR2	Pu1370_CRISPR2|1_1494_1|1_19_367_336|32	CGTAAACGCCCCGTCGCCATTAATTTCGGGGT	Pu1370_CRISPR2	3				32
261	Pu1370_CRISPR2	Pu1370_CRISPR2|1_1494_1|1_20_306_275|32	TGGGATGAGCAAATAACGTCGTTTCCTAGAAA	Pu1370_CRISPR2	3				27
262	Pu1370_CRISPR2	Pu1370_CRISPR2|1_1494_1|1_21_245_214|32	CCGCCGTGCCAGTGATCCTCATACGGCCTGTT	Pu1370_CRISPR2	3				32
263	Pu1370_CRISPR2	Pu1370_CRISPR2|1_1494_1|1_22_184_153|32	AAATTAAGAACGGCGTAAACGACGGCAGCATG	Pu1370_CRISPR2	3				33
264	Pu1370_CRISPR2	Pu1370_CRISPR2|1_1494_1|1_23_123_92|32	GTGATGATTCAGAGCAGACATTAGCCCGCGCT	Pu1370_CRISPR2	3				49
265	Pu1370_CRISPR2	Pu1370_CRISPR2|1_1494_1|1_24_62_31|32	GGTAAAAACACGGTCTGAACCGACATTCATGT	Pu809_CRISPR1; Pu1256_CRISPR2; Pu1255_CRISPR1; Pu1327_CRISPR2; Pu1262_CRISPR2; Pu1345_CRISPR2; Pu1331_CRISPR2; Pu1370_CRISPR2; Pu1276_CRISPR1; Pu1338_CRISPR1; Pu1252_CRISPR1			13		87
266	Pu809_CRISPR2	Pu809_CRISPR2|1_274_1|1_1_245_214|32	CTTCATCTGTCGGGCTAACTGGACAAAGAAAC	Pu809_CRISPR2			99		1
267	Pu809_CRISPR2	Pu809_CRISPR2|1_274_1|1_2_184_153|32	TCGGTTTGACATCAAAGAAGCCATCAATCAGG	Pu809_CRISPR2			98		2
268	Pu809_CRISPR2	Pu809_CRISPR2|1_274_1|1_3_123_92|32	GTCTGGCCATAGGAACAAAGAAATTTGTCTTT	Pu809_CRISPR2	2				19
269	Pu809_CRISPR2	Pu809_CRISPR2|1_274_1|1_4_62_31|32	GACACAGAGCGCCGCTATAGCGCCTATGCCAA	Pu809_CRISPR2	2				42
270	Pu1276_CRISPR1	Pu1276_CRISPR1|1_945_1|1_1_916_885|32	TTGTGCGAACCTCAGTTATTGTGCCCTGACGA	Pu1276_CRISPR1	2				57
271	Pu1276_CRISPR1	Pu1276_CRISPR1|1_945_1|1_2_855_824|32	AATTTATTCGGTTTATTCCGTCGGCGCGCGAC	Pu1276_CRISPR1	2				48
272	Pu1276_CRISPR1	Pu1276_CRISPR1|1_945_1|1_3_794_763|32	GGGATTTGCACTCCAGTTGATTGACCCGCAGC	Pu1276_CRISPR1	2				57
273	Pu1276_CRISPR1	Pu1276_CRISPR1|1_945_1|1_4_733_702|32	CCGCCGTCGAGTGTAATACCCTGATCCATCGC	Pu1276_CRISPR1	1				99
274	Pu1276_CRISPR1	Pu1276_CRISPR1|1_945_1|1_5_672_641|32	CAGGATTGAAATACAGCCTCGGCCTGGGACAG	Pu1276_CRISPR1	1				99
275	Pu1276_CRISPR1	Pu1276_CRISPR1|1_945_1|1_6_611_580|32	AGGCGAGGGAGATCAGAGATCAGGCTATTACA	Pu1276_CRISPR1					100
276	Pu1276_CRISPR1	Pu1276_CRISPR1|1_945_1|1_7_550_519|32	AGATCGGCGGCCAGTGGATAACCGTTATCCCC	Pu1276_CRISPR1					100
277	Pu1276_CRISPR1	Pu1276_CRISPR1|1_945_1|1_8_489_458|32	GTGTGGTAATTGGTGGTCTGGCTGGTGGTTTA	Pu1276_CRISPR1					100
278	Pu1276_CRISPR1	Pu1276_CRISPR1|1_945_1|1_9_428_397|32	AGAATCTGGACACTGCATATACCGCAATCCGT	Pu1276_CRISPR1					100
279	Pu1276_CRISPR1	Pu1276_CRISPR1|1_945_1|1_10_367_336|32	CCAGCCGTTCAGTATTGCCGGTGTCAGCAAAA	Pu1276_CRISPR1			23		77
280	Pu1276_CRISPR1	Pu1276_CRISPR1|1_945_1|1_11_306_275|32	GAAAAGCTACTTTTGTGTTCAACTGATGCATT	Pu1276_CRISPR1					100
281	Pu1276_CRISPR1	Pu1276_CRISPR1|1_945_1|1_12_245_214|32	TTGCAAACCGTGGCAAACGCAATTAACAAAAA	Pu1276_CRISPR1					100
282	Pu1276_CRISPR1	Pu1276_CRISPR1|1_945_1|1_13_184_153|32	ATTGTTATAATTATTTATTGAAATATCATTCC	Pu1276_CRISPR1					100
283	Pu1276_CRISPR1	Pu1276_CRISPR1|1_945_1|1_14_123_92|32	AATCTATTGTGAATTTGAAATGGTCCAGCACT	Pu1276_CRISPR1					100
284	Pu1276_CRISPR1	Pu1276_CRISPR1|1_945_1|1_15_62_31|32	GGTAAAAACACGGTCTGAACCGACATTCATGT	Pu809_CRISPR1; Pu1256_CRISPR2; Pu1255_CRISPR1; Pu1327_CRISPR2; Pu1262_CRISPR2; Pu1345_CRISPR2; Pu1331_CRISPR2; Pu1370_CRISPR2; Pu1276_CRISPR1; Pu1338_CRISPR1; Pu1252_CRISPR1			13		87
285	Pu1256_CRISPR3	Pu1256_CRISPR3|1_149_1|1_1_121_90|32	TCGACGGGGTGCGGTAAAACCTTTGCGAACGC	Pu809_CRISPR3; Pu1331_CRISPR3; Pu1327_CRISPR3; Pu1338_CRISPR3; Pu1255_CRISPR3; Pu1256_CRISPR3; Pu1345_CRISPR3			2		98
286	Pu1256_CRISPR3	Pu1256_CRISPR3|1_149_1|1_2_61_30|32	GCTGTATTCGGCAAATGAAGTGGATGTTGATG	Pu809_CRISPR3; Pu1331_CRISPR3; Pu1327_CRISPR3; Pu1338_CRISPR3; Pu1255_CRISPR3; Pu1256_CRISPR3; Pu1345_CRISPR3			2		98
287	Pu835_CRISPR2	Pu835_CRISPR2|1_2_458|1_1_31_62|32	TTGCCCGCGCAATTCCGGGAGCATCCGCAATT	Pu835_CRISPR2; Pu1330_CRISPR2					100
288	Pu835_CRISPR2	Pu835_CRISPR2|1_2_458|1_2_92_123|32	ACGGACAAAATATATATTGATTTGCGAATTAT	Pu835_CRISPR2; Pu1330_CRISPR2	2				98
289	Pu835_CRISPR2	Pu835_CRISPR2|1_2_458|1_3_153_184|32	GTAAAGAAACTGCCGACAAATCCCTGTTCGTT	Pu835_CRISPR2	3				97
290	Pu835_CRISPR2	Pu835_CRISPR2|1_2_458|1_4_214_245|32	CCCGTCACCGACGCGCAGTGGCGCTACCGTGA	Pu835_CRISPR2	3				97
291	Pu835_CRISPR2	Pu835_CRISPR2|1_2_458|1_5_275_306|32	GGATCTAACGCGCTGTAAAAATTCCGTGCTTT	Pu835_CRISPR2; Pu1330_CRISPR2	3				97
292	Pu835_CRISPR2	Pu835_CRISPR2|1_2_458|1_6_336_367|32	GTTTACCGCCCCGCAGAGGCGCTGGCAGATCC	Pu835_CRISPR2; Pu1330_CRISPR2	3				97
293	Pu835_CRISPR2	Pu835_CRISPR2|1_2_458|1_7_397_428|32	GGATGACCTGTCGCTAAAACTCGCCGCGTACA	Pu835_CRISPR2; Pu1330_CRISPR2	2				98
294	Pu1335_CRISPR1	Pu1335_CRISPR1|1_457_1|1_1_428_397|32	GCGCAGGTTATCCGCTCTGTGCTCATTGACGT	Pu1335_CRISPR1	1				18
295	Pu1335_CRISPR1	Pu1335_CRISPR1|1_457_1|1_2_367_336|32	GGACAACATCGTAGGGGAGTTATAACGTTCAA	Pu1335_CRISPR1	1				19
296	Pu1335_CRISPR1	Pu1335_CRISPR1|1_457_1|1_3_306_275|32	CCGCGGATTCAGGTTATGACACCAACCCTGGC	Pu1335_CRISPR1	1				1
297	Pu1335_CRISPR1	Pu1335_CRISPR1|1_457_1|1_4_245_214|32	ACGCCAGCGGTGGCGTTACTGAAATCCTCGGT	Pu1335_CRISPR1	2				18
298	Pu1335_CRISPR1	Pu1335_CRISPR1|1_457_1|1_5_184_153|32	CCGCCGGTTACTGCCCCGGCGTTCACTGCCGA	Pu1335_CRISPR1	1				20
299	Pu1335_CRISPR1	Pu1335_CRISPR1|1_457_1|1_6_123_92|32	AAACCGGACGAGGGCGCGCTAAAACGTGATTA	Pu811_CRISPR2; Pu1335_CRISPR1	1				99
300	Pu1335_CRISPR1	Pu1335_CRISPR1|1_457_1|1_7_62_31|32	CCTCTCAATTTGTAACGTCTGCAATGTCAGGC	Pu811_CRISPR2; Pu1335_CRISPR1	1				99
301	Pu1338_CRISPR1	Pu1338_CRISPR1|1_1128_62|1_1_1099_1068|32	ATGATCCAGCGCGGCGGCTCATATGAAACTGG	Pu1256_CRISPR2; Pu1255_CRISPR1; Pu1327_CRISPR2; Pu1262_CRISPR2; Pu1345_CRISPR2; Pu1331_CRISPR2; Pu1338_CRISPR1; Pu1252_CRISPR1	8		1		91
302	Pu1338_CRISPR1	Pu1338_CRISPR1|1_1128_62|1_2_1038_1007|32	TGCGTGTCGGGCTGATTCGTCAGCTTCTTGGT	Pu1256_CRISPR2; Pu1255_CRISPR1; Pu1327_CRISPR2; Pu1262_CRISPR2; Pu1345_CRISPR2; Pu1338_CRISPR1; Pu1252_CRISPR1	6		1		77
303	Pu1338_CRISPR1	Pu1338_CRISPR1|1_1128_62|1_3_977_946|32	AACGACGCACAGGATATAATGCTTGGCCTGGG	Pu1256_CRISPR2; Pu1255_CRISPR1; Pu1327_CRISPR2; Pu1262_CRISPR2; Pu1345_CRISPR2; Pu1331_CRISPR2; Pu1338_CRISPR1; Pu1252_CRISPR1	7		1		82
304	Pu1338_CRISPR1	Pu1338_CRISPR1|1_1128_62|1_4_916_885|32	TGACCGCCGATACGTTTGCTGGCGCGGCAGAA	Pu1256_CRISPR2; Pu1255_CRISPR1; Pu1327_CRISPR2; Pu1262_CRISPR2; Pu1345_CRISPR2; Pu1331_CRISPR2; Pu1338_CRISPR1; Pu1252_CRISPR1	7		1		81
305	Pu1338_CRISPR1	Pu1338_CRISPR1|1_1128_62|1_5_855_824|32	GTTACCGCGACTCATGCGACGATAAAAAATAC	Pu1256_CRISPR2; Pu1255_CRISPR1; Pu1327_CRISPR2; Pu1262_CRISPR2; Pu1345_CRISPR2; Pu1331_CRISPR2; Pu1338_CRISPR1; Pu1252_CRISPR1	7		1		83
306	Pu1338_CRISPR1	Pu1338_CRISPR1|1_1128_62|1_6_794_763|32	GTGCCGCGACTCACCAGATAGAAATAACGCAA	Pu1256_CRISPR2; Pu1255_CRISPR1; Pu1327_CRISPR2; Pu1262_CRISPR2; Pu1345_CRISPR2; Pu1331_CRISPR2; Pu1338_CRISPR1; Pu1252_CRISPR1	7		1		84
307	Pu1338_CRISPR1	Pu1338_CRISPR1|1_1128_62|1_7_733_702|32	GCTACCCCATTTGCACGCTGAGTTTGATTTCT	Pu1256_CRISPR2; Pu1255_CRISPR1; Pu1327_CRISPR2; Pu1262_CRISPR2; Pu1345_CRISPR2; Pu1331_CRISPR2; Pu1338_CRISPR1; Pu1252_CRISPR1			1		99
308	Pu1338_CRISPR1	Pu1338_CRISPR1|1_1128_62|1_8_672_641|32	GAGTAACCACGGTGGCAAAAATATCAGGGGTG	Pu1256_CRISPR2; Pu1255_CRISPR1; Pu1262_CRISPR2; Pu1345_CRISPR2; Pu1331_CRISPR2; Pu1338_CRISPR1; Pu1252_CRISPR1	5		1		83
309	Pu1338_CRISPR1	Pu1338_CRISPR1|1_1128_62|1_9_611_580|32	CCACATCCAGCATTTGCTGAGGTGAAATCCAG	Pu1256_CRISPR2; Pu1255_CRISPR1; Pu1262_CRISPR2; Pu1345_CRISPR2; Pu1331_CRISPR2; Pu1338_CRISPR1; Pu1252_CRISPR1		7	67		26
310	Pu1338_CRISPR1	Pu1338_CRISPR1|1_1128_62|1_10_550_519|32	TTAACTTCCTGCGTCTGCTTGGGGGAATGGCC	Pu1256_CRISPR2; Pu1255_CRISPR1; Pu1262_CRISPR2; Pu1345_CRISPR2; Pu1331_CRISPR2; Pu1338_CRISPR1; Pu1252_CRISPR1	7		1		85
311	Pu1338_CRISPR1	Pu1338_CRISPR1|1_1128_62|1_11_489_458|32	TTAGCGTGTGATTTTCCGTGTTATAGGTTAGC	Pu1256_CRISPR2; Pu1255_CRISPR1; Pu1262_CRISPR2; Pu1345_CRISPR2; Pu1331_CRISPR2; Pu1338_CRISPR1; Pu1252_CRISPR1	7		1		86
312	Pu1338_CRISPR1	Pu1338_CRISPR1|1_1128_62|1_12_428_397|32	GCGGGATTGTTCCGTTTGCCCGCGCCACCAGC	Pu1256_CRISPR2; Pu1255_CRISPR1; Pu1262_CRISPR2; Pu1345_CRISPR2; Pu1331_CRISPR2; Pu1338_CRISPR1; Pu1252_CRISPR1		1	19		80
313	Pu1338_CRISPR1	Pu1338_CRISPR1|1_1128_62|1_13_367_336|32	GGGCCGACGGTCGCAGTGCTGGACCATTTCAA	Pu1256_CRISPR2; Pu1255_CRISPR1; Pu1262_CRISPR2; Pu1345_CRISPR2; Pu1331_CRISPR2; Pu1338_CRISPR1; Pu1252_CRISPR1	8		1		86
314	Pu1338_CRISPR1	Pu1338_CRISPR1|1_1128_62|1_14_306_275|32	AAGGGGACGGCTACGGGACGCCGCCTATTGAC	Pu1256_CRISPR2; Pu1255_CRISPR1; Pu1262_CRISPR2; Pu1345_CRISPR2; Pu1331_CRISPR2; Pu1338_CRISPR1; Pu1252_CRISPR1			1		99
315	Pu1338_CRISPR1	Pu1338_CRISPR1|1_1128_62|1_15_245_214|32	GAAATAGCTTTTGCTGATCATCACGGTTTAAC	Pu1256_CRISPR2; Pu1255_CRISPR1; Pu1262_CRISPR2; Pu1345_CRISPR2; Pu1331_CRISPR2; Pu1338_CRISPR1; Pu1252_CRISPR1	7		2		91
316	Pu1338_CRISPR1	Pu1338_CRISPR1|1_1128_62|1_16_184_153|32	TTTCGCGGTTGCGCAGAGCCGCCGCCGAGGCA	Pu1256_CRISPR2; Pu1255_CRISPR1; Pu1327_CRISPR2; Pu1262_CRISPR2; Pu1345_CRISPR2; Pu1331_CRISPR2; Pu1370_CRISPR2; Pu1338_CRISPR1; Pu1252_CRISPR1			2		98
317	Pu1338_CRISPR1	Pu1338_CRISPR1|1_1128_62|1_17_123_92|32	GGTAAAAACACGGTCTGAACCGACATTCATGT	Pu809_CRISPR1; Pu1256_CRISPR2; Pu1255_CRISPR1; Pu1327_CRISPR2; Pu1262_CRISPR2; Pu1345_CRISPR2; Pu1331_CRISPR2; Pu1370_CRISPR2; Pu1276_CRISPR1; Pu1338_CRISPR1; Pu1252_CRISPR1			13		87
318	Pu1276_CRISPR2	Pu1276_CRISPR2|1_1189_1|1_1_1160_1129|32	GCATTACGGTAAATCGCTGGGGCTGTCCCGTA	Pu1276_CRISPR2	1				47
319	Pu1276_CRISPR2	Pu1276_CRISPR2|1_1189_1|1_2_1099_1068|32	CTGGGGCTGCACATTGACAATAAACCGCCGCC	Pu1276_CRISPR2	5				56
320	Pu1276_CRISPR2	Pu1276_CRISPR2|1_1189_1|1_3_1038_1007|32	ACTTGATTACCGCTATTTTCTGACGATTTAAT	Pu1276_CRISPR2	4	1			84
321	Pu1276_CRISPR2	Pu1276_CRISPR2|1_1189_1|1_4_977_946|32	CCTGATAATTTACGCTATTCAGCGGAGATGAT	Pu1276_CRISPR2	2				54
322	Pu1276_CRISPR2	Pu1276_CRISPR2|1_1189_1|1_5_916_885|32	TGGCTATAGTATCATATGATTTCTATTTGTCA	Pu1276_CRISPR2	1				39
323	Pu1276_CRISPR2	Pu1276_CRISPR2|1_1189_1|1_6_855_824|32	CGGCTTGTTTAATTGCGTGGAACGTCTCAATT	Pu1301_CRISPR1; Pu1276_CRISPR2					100
324	Pu1276_CRISPR2	Pu1276_CRISPR2|1_1189_1|1_7_794_763|32	ACGGCGTGGATTGAGGGACGGGTATTTGGTCC	Pu1301_CRISPR1; Pu1276_CRISPR2					100
325	Pu1276_CRISPR2	Pu1276_CRISPR2|1_1189_1|1_8_733_702|32	AGATCGCGCCACGAGGAAACGAATATGAACGG	Pu1301_CRISPR1; Pu1276_CRISPR2					100
326	Pu1276_CRISPR2	Pu1276_CRISPR2|1_1189_1|1_9_672_641|32	CCGCCGATTTCCCTGGCGTCAAAAGCGGTGAG	Pu1276_CRISPR2	2				69
327	Pu1276_CRISPR2	Pu1276_CRISPR2|1_1189_1|1_10_611_580|32	CTCTTTCTCAGTCATCTGGCGCTCAACGCCGG	Pu1276_CRISPR2	2				49
328	Pu1276_CRISPR2	Pu1276_CRISPR2|1_1189_1|1_11_550_519|32	GCAGCAATTGCCGGAGTTTTACTAATTGCCTC	Pu1276_CRISPR2	2				48
329	Pu1276_CRISPR2	Pu1276_CRISPR2|1_1189_1|1_12_489_458|32	TTTTGATTTCATTAACGGCGCTCCCCATATTT	Pu1301_CRISPR1; Pu1276_CRISPR2					100
330	Pu1276_CRISPR2	Pu1276_CRISPR2|1_1189_1|1_13_428_397|32	ATACAAACGCGGTGTTTATCAATATGAATTTT	Pu1301_CRISPR1; Pu1276_CRISPR2					100
331	Pu1276_CRISPR2	Pu1276_CRISPR2|1_1189_1|1_14_367_336|32	GCAAATTAAGCTGGCTGGCAATCTCTTTCGGG	Pu1276_CRISPR2					30
332	Pu1276_CRISPR2	Pu1276_CRISPR2|1_1189_1|1_15_306_275|32	GCGTCGCTGGAAGAACAAAACCGCCTGATCGA	Pu1276_CRISPR2	5				93
333	Pu1276_CRISPR2	Pu1276_CRISPR2|1_1189_1|1_16_245_214|32	GCACCACGCGTACCCCGATGTTTGTTTTGCCA	Pu1276_CRISPR2					100
334	Pu1276_CRISPR2	Pu1276_CRISPR2|1_1189_1|1_17_184_153|32	ATGTAGGGGCAATCGAACGATTCTCTGCCGAC	Pu1276_CRISPR2					100
335	Pu1276_CRISPR2	Pu1276_CRISPR2|1_1189_1|1_18_123_92|32	TCGAAGAAGAAAGGGAAATAATGCGAGGAACG	Pu1276_CRISPR2					100
336	Pu1276_CRISPR2	Pu1276_CRISPR2|1_1189_1|1_19_62_31|32	TATTACGCGCCAGCAATGCTGACAGCGGCAAA	Pu1301_CRISPR1; Pu1276_CRISPR2					100
337	Pu1330_CRISPR1	Pu1330_CRISPR1|1_1_274|1_1_30_61|32	GGGAGTGGCACTTCTGGGGTAGCGGCGGCCCT	Pu1332_CRISPR2; Pu835_CRISPR1; Pu1330_CRISPR1					100
338	Pu1330_CRISPR1	Pu1330_CRISPR1|1_1_274|1_2_91_122|32	TCAACGCGCTCAGACGTTGCGTGAGTGAACCA	Pu1332_CRISPR2; Pu835_CRISPR1; Pu1330_CRISPR1					100
339	Pu1330_CRISPR1	Pu1330_CRISPR1|1_1_274|1_3_152_183|32	AAATATCCAGGGCTGGGCTGGAGGCAGACGGC	Pu1332_CRISPR2; Pu835_CRISPR1; Pu1330_CRISPR1					100
340	Pu1330_CRISPR1	Pu1330_CRISPR1|1_1_274|1_4_213_244|32	CCCGGAATGCATTCTGAAGGTTTGCTGTATAT	Pu1332_CRISPR2; Pu835_CRISPR1; Pu1330_CRISPR1					100
341	Pu1345_CRISPR3	Pu1345_CRISPR3|1_149_1|1_1_121_90|32	TCGACGGGGTGCGGTAAAACCTTTGCGAACGC	Pu809_CRISPR3; Pu1331_CRISPR3; Pu1327_CRISPR3; Pu1338_CRISPR3; Pu1255_CRISPR3; Pu1256_CRISPR3; Pu1345_CRISPR3			2		98
342	Pu1345_CRISPR3	Pu1345_CRISPR3|1_149_1|1_2_61_30|32	GCTGTATTCGGCAAATGAAGTGGATGTTGATG	Pu809_CRISPR3; Pu1331_CRISPR3; Pu1327_CRISPR3; Pu1338_CRISPR3; Pu1255_CRISPR3; Pu1256_CRISPR3; Pu1345_CRISPR3			2		98
343	Pu1252_CRISPR2	Pu1252-CRISPR2|1_579_1|1_1_550_519|32	TCTGGGCCGGATTCGATCCCGCGCGTACCGGA	Pu1256_CRISPR1; Pu1255_CRISPR2; Pu1262_CRISPR1; Pu1327_CRISPR1; Pu1331_CRISPR1; Pu1252_CRISPR2; Pu1338_CRISPR2; Pu1345_CRISPR1	8		1		91
344	Pu1252_CRISPR2	Pu1252-CRISPR2|1_579_1|1_2_489_458|32	TACAATCCCGCATCGAAACTGAATACCCCGAT	Pu1256_CRISPR1; Pu1255_CRISPR2; Pu1262_CRISPR1; Pu1327_CRISPR1; Pu1331_CRISPR1; Pu1252_CRISPR2; Pu1338_CRISPR2; Pu1345_CRISPR1	10		1		89
345	Pu1252_CRISPR2	Pu1252-CRISPR2|1_579_1|1_3_428_397|32	TTGCCCAGGCTTTTGCGAAAATTTGTGATTTG	Pu1256_CRISPR1; Pu1255_CRISPR2; Pu1262_CRISPR1; Pu1327_CRISPR1; Pu1331_CRISPR1; Pu1252_CRISPR2; Pu1338_CRISPR2; Pu1345_CRISPR1	7		1		92
346	Pu1252_CRISPR2	Pu1252-CRISPR2|1_579_1|1_4_367_336|32	ACACGGGGCAGATTGAGCAGGACTGCGACCTC	Pu1256_CRISPR1; Pu1255_CRISPR2; Pu1262_CRISPR1; Pu1327_CRISPR1; Pu1331_CRISPR1; Pu1252_CRISPR2; Pu1338_CRISPR2; Pu1345_CRISPR1	7		1		82
347	Pu1252_CRISPR2	Pu1252-CRISPR2|1_579_1|1_5_306_275|32	GCAGCAGATTTACAAACAGATCGGAGATTACT	Pu1256_CRISPR1; Pu1255_CRISPR2; Pu1262_CRISPR1; Pu1327_CRISPR1; Pu1331_CRISPR1; Pu1252_CRISPR2; Pu1338_CRISPR2; Pu1345_CRISPR1	9		1		87
348	Pu1252_CRISPR2	Pu1252-CRISPR2|1_579_1|1_6_245_214|32	CGCGGCCTGCGCTCGCGTAAAATCAGTTGCAG	Pu1256_CRISPR1; Pu1255_CRISPR2; Pu1262_CRISPR1; Pu1327_CRISPR1; Pu1331_CRISPR1; Pu1252_CRISPR2; Pu1338_CRISPR2; Pu1345_CRISPR1	8		1		87
349	Pu1252_CRISPR2	Pu1252-CRISPR2|1_579_1|1_7_184_153|32	TCCGCGCAAGCCTATATAAACCAGATTGATCA	Pu1256_CRISPR1; Pu1255_CRISPR2; Pu1262_CRISPR1; Pu1327_CRISPR1; Pu1331_CRISPR1; Pu1252_CRISPR2; Pu1338_CRISPR2; Pu1345_CRISPR1	7		1		89
350	Pu1252_CRISPR2	Pu1252-CRISPR2|1_579_1|1_8_123_92|32	CGAAATCGCACGCGCTTCCCGCATGGGGGAAA	Pu1256_CRISPR1; Pu1255_CRISPR2; Pu1262_CRISPR1; Pu1327_CRISPR1; Pu1331_CRISPR1; Pu1252_CRISPR2; Pu1338_CRISPR2; Pu1345_CRISPR1	8		1		91
351	Pu1252_CRISPR2	Pu1252-CRISPR2|1_579_1|1_9_62_31|32	TGTAAAAGTCTTGGTTTTGGCGCATCATTTGT	Pu1256_CRISPR1; Pu1255_CRISPR2; Pu1262_CRISPR1; Pu1327_CRISPR1; Pu1331_CRISPR1; Pu1252_CRISPR2; Pu1338_CRISPR2; Pu1345_CRISPR1	6		1		93
352	Pu1252_CRISPR1	Pu1252-CRISPR1|1_1128_62|1_1_1099_1068|32	ATGATCCAGCGCGGCGGCTCATATGAAACTGG	Pu1256_CRISPR2; Pu1255_CRISPR1; Pu1327_CRISPR2; Pu1262_CRISPR2; Pu1345_CRISPR2; Pu1331_CRISPR2; Pu1338_CRISPR1; Pu1252_CRISPR1	8		1		91
353	Pu1252_CRISPR1	Pu1252-CRISPR1|1_1128_62|1_2_1038_1007|32	TGCGTGTCGGGCTGATTCGTCAGCTTCTTGGT	Pu1256_CRISPR2; Pu1255_CRISPR1; Pu1327_CRISPR2; Pu1262_CRISPR2; Pu1345_CRISPR2; Pu1338_CRISPR1; Pu1252_CRISPR1	6		1		77
354	Pu1252_CRISPR1	Pu1252-CRISPR1|1_1128_62|1_3_977_946|32	AACGACGCACAGGATATAATGCTTGGCCTGGG	Pu1256_CRISPR2; Pu1255_CRISPR1; Pu1327_CRISPR2; Pu1262_CRISPR2; Pu1345_CRISPR2; Pu1331_CRISPR2; Pu1338_CRISPR1; Pu1252_CRISPR1	7		1		82
355	Pu1252_CRISPR1	Pu1252-CRISPR1|1_1128_62|1_4_916_885|32	TGACCGCCGATACGTTTGCTGGCGCGGCAGAA	Pu1256_CRISPR2; Pu1255_CRISPR1; Pu1327_CRISPR2; Pu1262_CRISPR2; Pu1345_CRISPR2; Pu1331_CRISPR2; Pu1338_CRISPR1; Pu1252_CRISPR1	7		1		81
356	Pu1252_CRISPR1	Pu1252-CRISPR1|1_1128_62|1_5_855_824|32	GTTACCGCGACTCATGCGACGATAAAAAATAC	Pu1256_CRISPR2; Pu1255_CRISPR1; Pu1327_CRISPR2; Pu1262_CRISPR2; Pu1345_CRISPR2; Pu1331_CRISPR2; Pu1338_CRISPR1; Pu1252_CRISPR1	7		1		83
357	Pu1252_CRISPR1	Pu1252-CRISPR1|1_1128_62|1_6_794_763|32	GTGCCGCGACTCACCAGATAGAAATAACGCAA	Pu1256_CRISPR2; Pu1255_CRISPR1; Pu1327_CRISPR2; Pu1262_CRISPR2; Pu1345_CRISPR2; Pu1331_CRISPR2; Pu1338_CRISPR1; Pu1252_CRISPR1	7		1		84
358	Pu1252_CRISPR1	Pu1252-CRISPR1|1_1128_62|1_7_733_702|32	GCTACCCCATTTGCACGCTGAGTTTGATTTCT	Pu1256_CRISPR2; Pu1255_CRISPR1; Pu1327_CRISPR2; Pu1262_CRISPR2; Pu1345_CRISPR2; Pu1331_CRISPR2; Pu1338_CRISPR1; Pu1252_CRISPR1			1		99
359	Pu1252_CRISPR1	Pu1252-CRISPR1|1_1128_62|1_8_672_641|32	GAGTAACCACGGTGGCAAAAATATCAGGGGTG	Pu1256_CRISPR2; Pu1255_CRISPR1; Pu1262_CRISPR2; Pu1345_CRISPR2; Pu1331_CRISPR2; Pu1338_CRISPR1; Pu1252_CRISPR1	5		1		83
360	Pu1252_CRISPR1	Pu1252-CRISPR1|1_1128_62|1_9_611_580|32	CCACATCCAGCATTTGCTGAGGTGAAATCCAG	Pu1256_CRISPR2; Pu1255_CRISPR1; Pu1262_CRISPR2; Pu1345_CRISPR2; Pu1331_CRISPR2; Pu1338_CRISPR1; Pu1252_CRISPR1		7	67		26
361	Pu1252_CRISPR1	Pu1252-CRISPR1|1_1128_62|1_10_550_519|32	TTAACTTCCTGCGTCTGCTTGGGGGAATGGCC	Pu1256_CRISPR2; Pu1255_CRISPR1; Pu1262_CRISPR2; Pu1345_CRISPR2; Pu1331_CRISPR2; Pu1338_CRISPR1; Pu1252_CRISPR1	7		1		85
362	Pu1252_CRISPR1	Pu1252-CRISPR1|1_1128_62|1_11_489_458|32	TTAGCGTGTGATTTTCCGTGTTATAGGTTAGC	Pu1256_CRISPR2; Pu1255_CRISPR1; Pu1262_CRISPR2; Pu1345_CRISPR2; Pu1331_CRISPR2; Pu1338_CRISPR1; Pu1252_CRISPR1	7		1		86
363	Pu1252_CRISPR1	Pu1252-CRISPR1|1_1128_62|1_12_428_397|32	GCGGGATTGTTCCGTTTGCCCGCGCCACCAGC	Pu1256_CRISPR2; Pu1255_CRISPR1; Pu1262_CRISPR2; Pu1345_CRISPR2; Pu1331_CRISPR2; Pu1338_CRISPR1; Pu1252_CRISPR1		1	19		80
364	Pu1252_CRISPR1	Pu1252-CRISPR1|1_1128_62|1_13_367_336|32	GGGCCGACGGTCGCAGTGCTGGACCATTTCAA	Pu1256_CRISPR2; Pu1255_CRISPR1; Pu1262_CRISPR2; Pu1345_CRISPR2; Pu1331_CRISPR2; Pu1338_CRISPR1; Pu1252_CRISPR1	8		1		86
365	Pu1252_CRISPR1	Pu1252-CRISPR1|1_1128_62|1_14_306_275|32	AAGGGGACGGCTACGGGACGCCGCCTATTGAC	Pu1256_CRISPR2; Pu1255_CRISPR1; Pu1262_CRISPR2; Pu1345_CRISPR2; Pu1331_CRISPR2; Pu1338_CRISPR1; Pu1252_CRISPR1			1		99
366	Pu1252_CRISPR1	Pu1252-CRISPR1|1_1128_62|1_15_245_214|32	GAAATAGCTTTTGCTGATCATCACGGTTTAAC	Pu1256_CRISPR2; Pu1255_CRISPR1; Pu1262_CRISPR2; Pu1345_CRISPR2; Pu1331_CRISPR2; Pu1338_CRISPR1; Pu1252_CRISPR1	7		2		91
367	Pu1252_CRISPR1	Pu1252-CRISPR1|1_1128_62|1_16_184_153|32	TTTCGCGGTTGCGCAGAGCCGCCGCCGAGGCA	Pu1256_CRISPR2; Pu1255_CRISPR1; Pu1327_CRISPR2; Pu1262_CRISPR2; Pu1345_CRISPR2; Pu1331_CRISPR2; Pu1370_CRISPR2; Pu1338_CRISPR1; Pu1252_CRISPR1			2		98
368	Pu1252_CRISPR1	Pu1252-CRISPR1|1_1128_62|1_17_123_92|32	GGTAAAAACACGGTCTGAACCGACATTCATGT	Pu809_CRISPR1; Pu1256_CRISPR2; Pu1255_CRISPR1; Pu1327_CRISPR2; Pu1262_CRISPR2; Pu1345_CRISPR2; Pu1331_CRISPR2; Pu1370_CRISPR2; Pu1276_CRISPR1; Pu1338_CRISPR1; Pu1252_CRISPR1			13		87
369	Pu1293_CRISPR2	Pu1293_CRISPR2|1_1_213|1_1_30_61|32	GCTGGGTACTAGCCAGGGTGAAAGGAAGTCAC	Pu1293_CRISPR2	4				3
370	Pu1293_CRISPR2	Pu1293_CRISPR2|1_1_213|1_2_91_122|32	GATAACAAAGTTACGCCATCAGTTGAATATGT	Pu1293_CRISPR2	6				14
371	Pu1293_CRISPR2	Pu1293_CRISPR2|1_1_213|1_3_152_183|32	TCGACAATGGATAAGTTGACTTCAGGTCTGGG	Pu1293_CRISPR2	7				28
372	Pu811_CRISPR1	Pu811_CRISPR1|1_2349_1|1_1_2320_2289|32	AATGCAGTACGCGCCGGATCCGGTGTTACGTC	Pu811_CRISPR1	11				51
373	Pu811_CRISPR1	Pu811_CRISPR1|1_2349_1|1_2_2259_2228|32	CATCCGTTCAAATTCCATCAGATAGCAAACCA	Pu811_CRISPR1	11				33
374	Pu811_CRISPR1	Pu811_CRISPR1|1_2349_1|1_3_2198_2167|32	TATTGTTGACTGCTACGAATACGCAGACGAGC	Pu811_CRISPR1	10				32
375	Pu811_CRISPR1	Pu811_CRISPR1|1_2349_1|1_4_2137_2106|32	GCGACGATACCTGTGCGAGCTGAATAAAATAA	Pu811_CRISPR1	4				29
376	Pu811_CRISPR1	Pu811_CRISPR1|1_2349_1|1_5_2076_2045|32	CTGTTTCTGGTTTTACCTCCGGCAGCATTTCA	Pu811_CRISPR1	1				99
377	Pu811_CRISPR1	Pu811_CRISPR1|1_2349_1|1_6_2015_1984|32	AGAGAGTGGTTTGAAGCCGCTCCCAGGGACGA	Pu811_CRISPR1					17
378	Pu811_CRISPR1	Pu811_CRISPR1|1_2349_1|1_7_1954_1923|32	CGGAACAACAGGTGCAACTCAGGGCACAGGAA	Pu811_CRISPR1	2	2			50
379	Pu811_CRISPR1	Pu811_CRISPR1|1_2349_1|1_8_1893_1862|32	TAATCATTTGGGGCCCCATTAATTAAAAGGAT	Pu811_CRISPR1					100
380	Pu811_CRISPR1	Pu811_CRISPR1|1_2349_1|1_9_1832_1801|32	GCGCTCACATTTAGCGCCAGAGCCAGGCGGCG	Pu811_CRISPR1	2				23
381	Pu811_CRISPR1	Pu811_CRISPR1|1_2349_1|1_10_1771_1740|32	AATTCGGAATCACATTAAAAGGGAACCCGATA	Pu811_CRISPR1	10				90
382	Pu811_CRISPR1	Pu811_CRISPR1|1_2349_1|1_11_1710_1678|33	GTTTGAAGGGCGTTTGGAGGAACCCGCGCGTGC	Pu811_CRISPR1	7				14
383	Pu811_CRISPR1	Pu811_CRISPR1|1_2349_1|1_12_1648_1617|32	CAAATATATTTTGCGTTAATTATTCGAGGTAA	Pu811_CRISPR1	8				25
384	Pu811_CRISPR1	Pu811_CRISPR1|1_2349_1|1_13_1587_1556|32	GCAAAATATTCAATCACCCCACTGGGTAAACC	Pu811_CRISPR1	8		1		30
385	Pu811_CRISPR1	Pu811_CRISPR1|1_2349_1|1_14_1526_1495|32	GAATACCGATTCATAACGGCGGAAATGTGGAT	Pu811_CRISPR1	9				82
386	Pu811_CRISPR1	Pu811_CRISPR1|1_2349_1|1_15_1465_1434|32	CCTACGCCATGTGGATTAGTCCGGCGTTTCAT	Pu811_CRISPR1	6				24
387	Pu811_CRISPR1	Pu811_CRISPR1|1_2349_1|1_16_1404_1373|32	CAGCTCGCAGCGCTCGGAACGTGGCGCTATAG	Pu811_CRISPR1					100
388	Pu811_CRISPR1	Pu811_CRISPR1|1_2349_1|1_17_1343_1312|32	GTTTCTCATATTTCGCGTCAATCTCCACCAGG	Pu811_CRISPR1	4				26
389	Pu811_CRISPR1	Pu811_CRISPR1|1_2349_1|1_18_1282_1251|32	TGGTTTGAGCCGTTTAAAGTTGAACAGGCGAC	Pu811_CRISPR1	5				61
390	Pu811_CRISPR1	Pu811_CRISPR1|1_2349_1|1_19_1221_1190|32	GACACGGATAACAGCTACCTGCAAAATTTAAT	Pu811_CRISPR1	6				52
391	Pu811_CRISPR1	Pu811_CRISPR1|1_2349_1|1_20_1160_1129|32	TTCTCCAATCAGCAGTGCCCATCTGATATGCA	Pu811_CRISPR1	4				44
392	Pu811_CRISPR1	Pu811_CRISPR1|1_2349_1|1_21_1099_1068|32	TCAGGGGAATTGCGATATTCAGGCAGCGTAAC	Pu811_CRISPR1	3				45
393	Pu811_CRISPR1	Pu811_CRISPR1|1_2349_1|1_22_1038_1007|32	ATCGCTGGTCTGCGAAAACGCGCGCCCGAAGA	Pu811_CRISPR1	3				43
394	Pu811_CRISPR1	Pu811_CRISPR1|1_2349_1|1_23_977_946|32	ACGAGGTACAGTGGTGCAAAAACAAATTATAG	Pu811_CRISPR1	3				46
395	Pu811_CRISPR1	Pu811_CRISPR1|1_2349_1|1_24_916_885|32	TTACCGAGCGTCACGAAACAGACAACACCAGG	Pu811_CRISPR1	3				47
396	Pu811_CRISPR1	Pu811_CRISPR1|1_2349_1|1_25_855_824|32	GCTCCGGTTTTAAAATAAACCCGGCAAAAACG	Pu811_CRISPR1	5				75
397	Pu811_CRISPR1	Pu811_CRISPR1|1_2349_1|1_26_794_763|32	TTAACGCGAAAGCGTCGGCGGTCAGTCGGCAG	Pu811_CRISPR1	7				79
398	Pu811_CRISPR1	Pu811_CRISPR1|1_2349_1|1_27_733_702|32	GAATATCGGGTGCCAGCCTGGACGCTGGCCGA	Pu811_CRISPR1	7				93
399	Pu811_CRISPR1	Pu811_CRISPR1|1_2349_1|1_28_672_641|32	ACGCGAATCGGCGGTTTTGAGCGGGTAGCAAA	Pu811_CRISPR1	7				93
400	Pu811_CRISPR1	Pu811_CRISPR1|1_2349_1|1_29_611_580|32	GCAAACAGCTAACCACCGCCGGGGCGGTTTCC	Pu811_CRISPR1	7				93
401	Pu811_CRISPR1	Pu811_CRISPR1|1_2349_1|1_30_550_519|32	CGATGATGTAATAATTAGAGCAGAATCCAGTT	Pu811_CRISPR1	13				87
402	Pu811_CRISPR1	Pu811_CRISPR1|1_2349_1|1_31_489_458|32	CAAAATTTAAAATCATTTAAGCTTGTAAAACC	Pu811_CRISPR1	4				96
403	Pu811_CRISPR1	Pu811_CRISPR1|1_2349_1|1_32_428_397|32	GGTACACGGATATTCTGTCTAAAAGTTAACTA	Pu811_CRISPR1	3				97
404	Pu811_CRISPR1	Pu811_CRISPR1|1_2349_1|1_33_367_336|32	ACTGATAACGCCGGAGCCTTCTTTTTCAGCAA	Pu811_CRISPR1					100
405	Pu811_CRISPR1	Pu811_CRISPR1|1_2349_1|1_34_306_275|32	AGGTTGACGTTGATTTTGTTCGTTATGTTGCC	Pu811_CRISPR1	5				95
406	Pu811_CRISPR1	Pu811_CRISPR1|1_2349_1|1_35_245_214|32	GCGTCTCGAGCGCGGGACGATTCAAAACCAGC	Pu811_CRISPR1	11				89
407	Pu811_CRISPR1	Pu811_CRISPR1|1_2349_1|1_36_184_153|32	CCAAAGAAGAACAACGAGCCAACTGGTTTCAG	Pu811_CRISPR1	3				97
408	Pu811_CRISPR1	Pu811_CRISPR1|1_2349_1|1_37_123_92|32	GCAATTTGTTGTCCGCGATCCGGTACGCGCGT	Pu811_CRISPR1	5				95
409	Pu811_CRISPR1	Pu811_CRISPR1|1_2349_1|1_38_62_31|32	CGGCTATGGAATTTATGGAGAAGTTTGGTTTT	Pu811_CRISPR1	3				97
410	Pu1332_CRISPR1	Pu1332_CRISPR1|1_1_518|1_1_30_61|32	GCTGCTGCTCCATTTGTGCGTCCTGCCTTTGA	Pu1332_CRISPR1	2				7
411	Pu1332_CRISPR1	Pu1332_CRISPR1|1_1_518|1_2_91_122|32	CACCCGGACTGGCGACCGTCGGACCAGTTCCG	Pu1332_CRISPR1	1				7
412	Pu1332_CRISPR1	Pu1332_CRISPR1|1_1_518|1_3_152_183|32	TTTCTCTATCAGACGGCGCTGGTGTATTCAGC	Pu1332_CRISPR1	1				6
413	Pu1332_CRISPR1	Pu1332_CRISPR1|1_1_518|1_4_213_244|32	AAATTGATCCCAGGGTGATTATCGTGGGGATC	Pu1332_CRISPR1	16				59
414	Pu1332_CRISPR1	Pu1332_CRISPR1|1_1_518|1_5_274_305|32	ACGTTGATTTGCGGTTTGAGGTTGATGGCGTG	Pu1332_CRISPR1	1				6
415	Pu1332_CRISPR1	Pu1332_CRISPR1|1_1_518|1_6_335_366|32	ATGTCGCGCGGGTCGTTAATTTTTTTACCCCG	Pu1332_CRISPR1						1
416	Pu1332_CRISPR1	Pu1332_CRISPR1|1_1_518|1_7_396_427|32	TTCAGTGAGCCATAAAACCGCAGCTTATTTGC	Pu1332_CRISPR1	10				16
417	Pu1332_CRISPR1	Pu1332_CRISPR1|1_1_518|1_8_457_488|32	TTCAGGGTGTGATTCCGCATACCAAGCAGTAA	Pu1332_CRISPR1	1				99
418	Pu1303_CRISPR2	Pu1303_CRISPR2|1_396_1|1_1_367_336|32	GCAAAAACCGGGCAATCGCAAAAAGGCGTAAT	Pu1303_CRISPR2					100
419	Pu1303_CRISPR2	Pu1303_CRISPR2|1_396_1|1_2_306_275|32	GTGTTTGCGGCATTAACGCTCACCAGTATTTC	Pu1303_CRISPR2					100
420	Pu1303_CRISPR2	Pu1303_CRISPR2|1_396_1|1_3_245_214|32	ACGTGGTCATGGGTGCTGCTGTTGCAGAGCCA	Pu1303_CRISPR2					100
421	Pu1303_CRISPR2	Pu1303_CRISPR2|1_396_1|1_4_184_153|32	AGCAGATACACGGCTTTGTATTCCGTGCGCCC	Pu1303_CRISPR2					100
422	Pu1303_CRISPR2	Pu1303_CRISPR2|1_396_1|1_5_123_92|32	AATAGCAATAGTCCATAGATTTGCGAAAACAG	Pu1303_CRISPR2					100
423	Pu1303_CRISPR2	Pu1303_CRISPR2|1_396_1|1_6_62_31|32	GAGCCTGACGAGACTACTGAGGCCGTTCTGTC	Pu1303_CRISPR2					100
424	Pu1338_CRISPR2	Pu1338_CRISPR2|1_579_1|1_1_550_519|32	TCTGGGCCGGATTCGATCCCGCGCGTACCGGA	Pu1256_CRISPR1; Pu1255_CRISPR2; Pu1262_CRISPR1; Pu1327_CRISPR1; Pu1331_CRISPR1; Pu1252_CRISPR2; Pu1338_CRISPR2; Pu1345_CRISPR1	8		1		91
425	Pu1338_CRISPR2	Pu1338_CRISPR2|1_579_1|1_2_489_458|32	TACAATCCCGCATCGAAACTGAATACCCCGAT	Pu1256_CRISPR1; Pu1255_CRISPR2; Pu1262_CRISPR1; Pu1327_CRISPR1; Pu1331_CRISPR1; Pu1252_CRISPR2; Pu1338_CRISPR2; Pu1345_CRISPR1	10		1		89
426	Pu1338_CRISPR2	Pu1338_CRISPR2|1_579_1|1_3_428_397|32	TTGCCCAGGCTTTTGCGAAAATTTGTGATTTG	Pu1256_CRISPR1; Pu1255_CRISPR2; Pu1262_CRISPR1; Pu1327_CRISPR1; Pu1331_CRISPR1; Pu1252_CRISPR2; Pu1338_CRISPR2; Pu1345_CRISPR1	7		1		92
427	Pu1338_CRISPR2	Pu1338_CRISPR2|1_579_1|1_4_367_336|32	ACACGGGGCAGATTGAGCAGGACTGCGACCTC	Pu1256_CRISPR1; Pu1255_CRISPR2; Pu1262_CRISPR1; Pu1327_CRISPR1; Pu1331_CRISPR1; Pu1252_CRISPR2; Pu1338_CRISPR2; Pu1345_CRISPR1	7		1		82
428	Pu1338_CRISPR2	Pu1338_CRISPR2|1_579_1|1_5_306_275|32	GCAGCAGATTTACAAACAGATCGGAGATTACT	Pu1256_CRISPR1; Pu1255_CRISPR2; Pu1262_CRISPR1; Pu1327_CRISPR1; Pu1331_CRISPR1; Pu1252_CRISPR2; Pu1338_CRISPR2; Pu1345_CRISPR1	9		1		87
429	Pu1338_CRISPR2	Pu1338_CRISPR2|1_579_1|1_6_245_214|32	CGCGGCCTGCGCTCGCGTAAAATCAGTTGCAG	Pu1256_CRISPR1; Pu1255_CRISPR2; Pu1262_CRISPR1; Pu1327_CRISPR1; Pu1331_CRISPR1; Pu1252_CRISPR2; Pu1338_CRISPR2; Pu1345_CRISPR1	8		1		87
430	Pu1338_CRISPR2	Pu1338_CRISPR2|1_579_1|1_7_184_153|32	TCCGCGCAAGCCTATATAAACCAGATTGATCA	Pu1256_CRISPR1; Pu1255_CRISPR2; Pu1262_CRISPR1; Pu1327_CRISPR1; Pu1331_CRISPR1; Pu1252_CRISPR2; Pu1338_CRISPR2; Pu1345_CRISPR1	7		1		89
431	Pu1338_CRISPR2	Pu1338_CRISPR2|1_579_1|1_8_123_92|32	CGAAATCGCACGCGCTTCCCGCATGGGGGAAA	Pu1256_CRISPR1; Pu1255_CRISPR2; Pu1262_CRISPR1; Pu1327_CRISPR1; Pu1331_CRISPR1; Pu1252_CRISPR2; Pu1338_CRISPR2; Pu1345_CRISPR1	8		1		91
432	Pu1338_CRISPR2	Pu1338_CRISPR2|1_579_1|1_9_62_31|32	TGTAAAAGTCTTGGTTTTGGCGCATCATTTGT	Pu1256_CRISPR1; Pu1255_CRISPR2; Pu1262_CRISPR1; Pu1327_CRISPR1; Pu1331_CRISPR1; Pu1252_CRISPR2; Pu1338_CRISPR2; Pu1345_CRISPR1	6		1		93
433	Pu1345_CRISPR1	Pu1345_CRISPR1|1_579_1|1_1_550_519|32	TCTGGGCCGGATTCGATCCCGCGCGTACCGGA	Pu1256_CRISPR1; Pu1255_CRISPR2; Pu1262_CRISPR1; Pu1327_CRISPR1; Pu1331_CRISPR1; Pu1252_CRISPR2; Pu1338_CRISPR2; Pu1345_CRISPR1	8		1		91
434	Pu1345_CRISPR1	Pu1345_CRISPR1|1_579_1|1_2_489_458|32	TACAATCCCGCATCGAAACTGAATACCCCGAT	Pu1256_CRISPR1; Pu1255_CRISPR2; Pu1262_CRISPR1; Pu1327_CRISPR1; Pu1331_CRISPR1; Pu1252_CRISPR2; Pu1338_CRISPR2; Pu1345_CRISPR1	10		1		89
435	Pu1345_CRISPR1	Pu1345_CRISPR1|1_579_1|1_3_428_397|32	TTGCCCAGGCTTTTGCGAAAATTTGTGATTTG	Pu1256_CRISPR1; Pu1255_CRISPR2; Pu1262_CRISPR1; Pu1327_CRISPR1; Pu1331_CRISPR1; Pu1252_CRISPR2; Pu1338_CRISPR2; Pu1345_CRISPR1	7		1		92
436	Pu1345_CRISPR1	Pu1345_CRISPR1|1_579_1|1_4_367_336|32	ACACGGGGCAGATTGAGCAGGACTGCGACCTC	Pu1256_CRISPR1; Pu1255_CRISPR2; Pu1262_CRISPR1; Pu1327_CRISPR1; Pu1331_CRISPR1; Pu1252_CRISPR2; Pu1338_CRISPR2; Pu1345_CRISPR1	7		1		82
437	Pu1345_CRISPR1	Pu1345_CRISPR1|1_579_1|1_5_306_275|32	GCAGCAGATTTACAAACAGATCGGAGATTACT	Pu1256_CRISPR1; Pu1255_CRISPR2; Pu1262_CRISPR1; Pu1327_CRISPR1; Pu1331_CRISPR1; Pu1252_CRISPR2; Pu1338_CRISPR2; Pu1345_CRISPR1	9		1		88
438	Pu1345_CRISPR1	Pu1345_CRISPR1|1_579_1|1_6_245_214|32	CGCGGCCTGCGCTCGCGTAAAATCAGTTGCAG	Pu1256_CRISPR1; Pu1255_CRISPR2; Pu1262_CRISPR1; Pu1327_CRISPR1; Pu1331_CRISPR1; Pu1252_CRISPR2; Pu1338_CRISPR2; Pu1345_CRISPR1	8		1		87
439	Pu1345_CRISPR1	Pu1345_CRISPR1|1_579_1|1_7_184_153|32	TCCGCGCAAGCCTATATAAACCAGATTGATCA	Pu1256_CRISPR1; Pu1255_CRISPR2; Pu1262_CRISPR1; Pu1327_CRISPR1; Pu1331_CRISPR1; Pu1252_CRISPR2; Pu1338_CRISPR2; Pu1345_CRISPR1	7		1		89
440	Pu1345_CRISPR1	Pu1345_CRISPR1|1_579_1|1_8_123_92|32	CGAAATCGCACGCGCTTCCCGCATGGGGGAAA	Pu1256_CRISPR1; Pu1255_CRISPR2; Pu1262_CRISPR1; Pu1327_CRISPR1; Pu1331_CRISPR1; Pu1252_CRISPR2; Pu1338_CRISPR2; Pu1345_CRISPR1	8		1		91
441	Pu1345_CRISPR1	Pu1345_CRISPR1|1_579_1|1_9_62_31|32	TGTAAAAGTCTTGGTTTTGGCGCATCATTTGT	Pu1256_CRISPR1; Pu1255_CRISPR2; Pu1262_CRISPR1; Pu1327_CRISPR1; Pu1331_CRISPR1; Pu1252_CRISPR2; Pu1338_CRISPR2; Pu1345_CRISPR1	6		1		93
442	Pu1330_CRISPR2	Pu1330_CRISPR2|1_2_580|1_1_31_62|32	TTGCCCGCGCAATTCCGGGAGCATCCGCAATT	Pu835_CRISPR2; Pu1330_CRISPR2					100
443	Pu1330_CRISPR2	Pu1330_CRISPR2|1_2_580|1_2_92_123|32	ACGGACAAAATATATATTGATTTGCGAATTAT	Pu835_CRISPR2; Pu1330_CRISPR2	2				98
444	Pu1330_CRISPR2	Pu1330_CRISPR2|1_2_580|1_3_153_184|32	CCTACGAACAATTCCTCTGAACCGCCCGCACT	Pu1330_CRISPR2	20				29
445	Pu1330_CRISPR2	Pu1330_CRISPR2|1_2_580|1_4_214_245|32	GGATCTAACGCGCTGTAAAAATTCCGTGCTTT	Pu835_CRISPR2; Pu1330_CRISPR2	3				97
446	Pu1330_CRISPR2	Pu1330_CRISPR2|1_2_580|1_5_275_306|32	CTAACGCCACATTGGCGGAATTGGCTGCTGAT	Pu1330_CRISPR2	9				23
447	Pu1330_CRISPR2	Pu1330_CRISPR2|1_2_580|1_6_336_367|32	TGCGGATTACCGGCAAAACATGGGAGCAAACC	Pu1330_CRISPR2	2				98
448	Pu1330_CRISPR2	Pu1330_CRISPR2|1_2_580|1_7_397_428|32	CCGAACGGCTGGCGAAGCAGGTGGCTGGCGTA	Pu1330_CRISPR2	3				97
449	Pu1330_CRISPR2	Pu1330_CRISPR2|1_2_580|1_8_458_489|32	GTTTACCGCCCCGCAGAGGCGCTGGCAGATCC	Pu835_CRISPR2; Pu1330_CRISPR2	3				97
450	Pu1330_CRISPR2	Pu1330_CRISPR2|1_2_580|1_9_519_550|32	GGATGACCTGTCGCTAAAACTCGCCGCGTACA	Pu835_CRISPR2; Pu1330_CRISPR2	2				98

## Sheet: Pu1256_CRISPR1
			Select for downloading or viewing reports	Description	Scientific Name	Max Score	Total Score	Query Cover	E value	Per. Ident	Acc. Len	Accession
	Pu1256_CRISPR1|1_579_1|1_1_550_519|32	TCTGGGCCGGATTCGATCCCGCGCGTACCGGA	Select seq CP054227.1	Escherichia coli strain EcPF15 chromosome, complete genome	Escherichia coli	60.2	60.2	1	4e-06	100.00%	4796742	CP054227.1
			Select seq CP043406.1	Escherichia coli strain NMBU-W13E19 chromosome, complete genome	Escherichia coli	60.2	60.2	1	4e-06	100.00%	5127396	CP043406.1
			Select seq CP053247.1	Escherichia coli strain SCU-482 chromosome, complete genome	Escherichia coli	60.2	60.2	1	4e-06	100.00%	5152539	CP053247.1
			Select seq CP051692.1	Escherichia coli strain SCU-318 chromosome, complete genome	Escherichia coli	60.2	60.2	1	4e-06	100.00%	4914510	CP051692.1
			Select seq CP051694.1	Escherichia coli strain SCU-313 chromosome, complete genome	Escherichia coli	60.2	60.2	1	4e-06	100.00%	5087909	CP051694.1
			Select seq CP051738.1	Escherichia coli strain SCU-105 chromosome, complete genome	Escherichia coli	60.2	60.2	1	4e-06	100.00%	5166012	CP051738.1
			Select seq CP042599.1	Escherichia coli strain NCYU-29-69 chromosome, complete genome	Escherichia coli	60.2	60.2	1	4e-06	100.00%	4995982	CP042599.1
			Select seq CP041522.1	Escherichia coli strain GN06007 chromosome	Escherichia coli	60.2	60.2	1	4e-06	100.00%	5215259	CP041522.1
			Select seq CP032515.1	Escherichia coli strain 118UI chromosome, complete genome	Escherichia coli	60.2	60.2	1	4e-06	100.00%	5205677	CP032515.1
			Select seq LR130564.1	Escherichia coli strain MS14387 genome assembly, chromosome: 1	Escherichia coli	60.2	60.2	1	4e-06	100.00%	5094870	LR130564.1
			Select seq CP030768.1	Escherichia coli strain 2017C-4173W12 chromosome, complete genome	Escherichia coli	60.2	60.2	1	4e-06	100.00%	5300308	CP030768.1
			Select seq CP156662.1	Escherichia coli strain PKF4 chromosome, complete genome	Escherichia coli	60.2	60.2	1	4e-06	100.00%	5362652	CP156662.1
			Select seq CP156706.1	Escherichia coli strain PKF11 chromosome, complete genome	Escherichia coli	60.2	60.2	1	4e-06	100.00%	5363334	CP156706.1
			Select seq CP159170.1	Escherichia coli strain 10035776-3 chromosome, complete genome	Escherichia coli	60.2	60.2	1	4e-06	100.00%	5033401	CP159170.1
			Select seq CP023644.1	Escherichia coli M12 chromosome	Escherichia coli M12	60.2	60.2	1	4e-06	100.00%	4984145	CP023644.1
			Select seq CP023142.1	Escherichia coli strain CFSAN061770, complete genome	Escherichia coli	60.2	60.2	1	4e-06	100.00%	5292297	CP023142.1
			Select seq CP149815.1	Escherichia coli strain 91H2 chromosome, complete genome	Escherichia coli	60.2	60.2	1	4e-06	100.00%	4979631	CP149815.1
			Select seq CP146687.1	Escherichia coli strain MS 198-1 chromosome, complete genome	Escherichia coli	60.2	60.2	1	4e-06	100.00%	5285120	CP146687.1
			Select seq CP146564.1	Escherichia coli strain B1.H1.18 chromosome, complete genome	Escherichia coli	60.2	60.2	1	4e-06	100.00%	5100110	CP146564.1
			Select seq CP146571.1	Escherichia coli strain B1.H1.1 chromosome, complete genome	Escherichia coli	60.2	60.2	1	4e-06	100.00%	5100887	CP146571.1
			Select seq CP145703.1	Escherichia coli strain S1-CAM-04-C chromosome, complete genome	Escherichia coli	60.2	60.2	1	4e-06	100.00%	5291651	CP145703.1
			Select seq CP145671.1	Escherichia coli strain S1-ZIM-01-A chromosome, complete genome	Escherichia coli	60.2	60.2	1	4e-06	100.00%	5177482	CP145671.1
			Select seq CP145668.1	Escherichia coli strain S1-CHI-01-A chromosome, complete genome	Escherichia coli	60.2	60.2	1	4e-06	100.00%	5186972	CP145668.1
			Select seq CP145636.1	Escherichia coli strain S1-ISR-02-A chromosome, complete genome	Escherichia coli	60.2	60.2	1	4e-06	100.00%	5166358	CP145636.1
			Select seq CP145620.1	Escherichia coli strain S1-ESP-03-A chromosome, complete genome	Escherichia coli	60.2	60.2	1	4e-06	100.00%	5025337	CP145620.1
			Select seq CP145618.1	Escherichia coli strain S1-SRB-02-B chromosome, complete genome	Escherichia coli	60.2	60.2	1	4e-06	100.00%	5060607	CP145618.1
			Select seq CP141100.1	Escherichia coli strain KE40 chromosome, complete genome	Escherichia coli	60.2	60.2	1	4e-06	100.00%	5154153	CP141100.1
			Select seq CP141089.1	Escherichia coli strain KE47 plasmid unnamed1, complete sequence	Escherichia coli	60.2	60.2	1	4e-06	100.00%	4938057	CP141089.1
			Select seq OR645749.1	Escherichia coli strain C2-7 CRISPR repeat region	Escherichia coli	60.2	60.2	1	4e-06	100.00%	273	OR645749.1
			Select seq AP027563.1	Escherichia coli LR-58-2 DNA, complete genome	Escherichia coli	60.2	60.2	1	4e-06	100.00%	5179827	AP027563.1
			Select seq CP136913.1	Escherichia coli strain 2023JQ-00025 chromosome, complete genome	Escherichia coli	60.2	60.2	1	4e-06	100.00%	5019660	CP136913.1
			Select seq CP134389.1	Escherichia coli strain TUM10828 chromosome, complete genome	Escherichia coli	60.2	60.2	1	4e-06	100.00%	5017497	CP134389.1
			Select seq CP082056.1	Escherichia coli strain MS20675 chromosome, complete genome	Escherichia coli	60.2	60.2	1	4e-06	100.00%	5091604	CP082056.1
			Select seq CP119011.1	Escherichia coli strain CE0007a chromosome, complete genome	Escherichia coli	60.2	60.2	1	4e-06	100.00%	5271527	CP119011.1
			Select seq CP053662.1	Escherichia coli strain eco-241 chromosome, complete genome	Escherichia coli	60.2	60.2	1	4e-06	100.00%	5255408	CP053662.1
			Select seq CP116074.1	Escherichia coli strain DETEC-S586 chromosome, complete genome	Escherichia coli	60.2	60.2	1	4e-06	100.00%	4958823	CP116074.1
			Select seq CP095538.1	Escherichia coli strain GN04592 chromosome, complete genome	Escherichia coli	60.2	60.2	1	4e-06	100.00%	5233040	CP095538.1
			Select seq CP095529.1	Escherichia coli strain GN06156 chromosome, complete genome	Escherichia coli	60.2	60.2	1	4e-06	100.00%	4873837	CP095529.1
			Select seq CP095526.1	Escherichia coli strain GN05505 chromosome, complete genome	Escherichia coli	60.2	60.2	1	4e-06	100.00%	5189315	CP095526.1
			Select seq CP095510.1	Escherichia coli strain GN02270 chromosome, complete genome	Escherichia coli	60.2	60.2	1	4e-06	100.00%	5186706	CP095510.1
			Select seq CP097726.1	Escherichia coli strain MS1050 chromosome, complete genome	Escherichia coli	60.2	60.2	1	4e-06	100.00%	4988424	CP097726.1
			Select seq CP104371.1	Escherichia coli strain 2021CK-01784 chromosome, complete genome	Escherichia coli	60.2	60.2	1	4e-06	100.00%	4936877	CP104371.1
			Select seq CP102488.1	Escherichia coli O15:H18 strain ST69 chromosome, complete genome	Escherichia coli O15:H18	60.2	60.2	1	4e-06	100.00%	5324346	CP102488.1
			Select seq CP097363.1	Escherichia coli strain AGR6137 chromosome, complete genome	Escherichia coli	60.2	60.2	1	4e-06	100.00%	4912601	CP097363.1
			Select seq CP095083.1	Escherichia coli strain EC6868 chromosome, complete genome	Escherichia coli	60.2	60.2	1	4e-06	100.00%	5252652	CP095083.1
			Select seq AP025662.1	Escherichia coli TUM20902 DNA, complete genome	Escherichia coli	60.2	60.2	1	4e-06	100.00%	4906821	AP025662.1
			Select seq AP025657.1	Escherichia coli TUM13867 DNA, complete genome	Escherichia coli	60.2	60.2	1	4e-06	100.00%	4907358	AP025657.1
			Select seq CP028764.1	Escherichia coli strain A10 chromosome, complete genome	Escherichia coli	60.2	60.2	1	4e-06	100.00%	4978266	CP028764.1
			Select seq CP091171.1	Escherichia coli strain NEC20 chromosome	Escherichia coli	60.2	60.2	1	4e-06	100.00%	5055567	CP091171.1
			Select seq CP091167.1	Escherichia coli strain NEC16 chromosome	Escherichia coli	60.2	60.2	1	4e-06	100.00%	4963880	CP091167.1
			Select seq CP089260.1	Escherichia coli strain D17EC0216 chromosome, complete genome	Escherichia coli	60.2	60.2	1	4e-06	100.00%	5119918	CP089260.1
			Select seq CP088754.1	Escherichia coli strain B16EC0899 chromosome, complete genome	Escherichia coli	60.2	60.2	1	4e-06	100.00%	5064054	CP088754.1
			Select seq CP088714.1	Escherichia coli strain B17EC0019 chromosome, complete genome	Escherichia coli	60.2	60.2	1	4e-06	100.00%	5119494	CP088714.1
			Select seq CP088681.1	Escherichia coli strain C16EC0166 chromosome, complete genome	Escherichia coli	60.2	60.2	1	4e-06	100.00%	4999191	CP088681.1
			Select seq CP088668.1	Escherichia coli strain C16EC0292 chromosome, complete genome	Escherichia coli	60.2	60.2	1	4e-06	100.00%	4479494	CP088668.1
			Select seq CP088656.1	Escherichia coli strain C16EC0626 chromosome, complete genome	Escherichia coli	60.2	60.2	1	4e-06	100.00%	5160404	CP088656.1
			Select seq CP088617.1	Escherichia coli strain C17EC0264 chromosome, complete genome	Escherichia coli	60.2	60.2	1	4e-06	100.00%	4946370	CP088617.1
			Select seq CP088566.1	Escherichia coli strain E16EC0274 chromosome, complete genome	Escherichia coli	60.2	60.2	1	4e-06	100.00%	4976172	CP088566.1
			Select seq CP088529.1	Escherichia coli strain E16EC0601 chromosome, complete genome	Escherichia coli	60.2	60.2	1	4e-06	100.00%	5096006	CP088529.1
			Select seq CP088512.1	Escherichia coli strain E16EC0853 chromosome, complete genome	Escherichia coli	60.2	60.2	1	4e-06	100.00%	5129876	CP088512.1
			Select seq CP088506.1	Escherichia coli strain E16EC0930 chromosome, complete genome	Escherichia coli	60.2	60.2	1	4e-06	100.00%	5086323	CP088506.1
			Select seq CP088486.1	Escherichia coli strain E17EC0085 chromosome, complete genome	Escherichia coli	60.2	60.2	1	4e-06	100.00%	4989000	CP088486.1
			Select seq CP088383.1	Escherichia coli strain F16EC0589 chromosome, complete genome	Escherichia coli	60.2	60.2	1	4e-06	100.00%	5057617	CP088383.1
			Select seq CP082827.1	Escherichia coli strain SCAID WND2-2021 (3/145) chromosome, complete genome	Escherichia coli	60.2	60.2	1	4e-06	100.00%	5134206	CP082827.1
			Select seq KF522742.1	Escherichia coli strain ESC0608 CRISPR2 repeat region	Escherichia coli	60.2	60.2	1	4e-06	100.00%	1112	KF522742.1
			Select seq CP080163.1	Escherichia coli strain PK8275 chromosome, complete genome	Escherichia coli	60.2	60.2	1	4e-06	100.00%	5193199	CP080163.1
			Select seq CP080155.1	Escherichia coli strain PK8261 chromosome, complete genome	Escherichia coli	60.2	60.2	1	4e-06	100.00%	5194034	CP080155.1
			Select seq CP066836.1	Escherichia coli strain Ec-FL1-1X chromosome, complete genome	Escherichia coli	60.2	60.2	1	4e-06	100.00%	5160595	CP066836.1
			Select seq KC765397.1	Escherichia coli strain 96-1523 CRISPR2a repeat region	Escherichia coli	60.2	60.2	1	4e-06	100.00%	714	KC765397.1
			Select seq KC765379.1	Escherichia coli strain 91-1576 CRISPR2a repeat region	Escherichia coli	60.2	60.2	1	4e-06	100.00%	782	KC765379.1
			Select seq CP056036.1	Escherichia coli strain EC31 chromosome, complete genome	Escherichia coli	60.2	60.2	1	4e-06	100.00%	5219265	CP056036.1
			Select seq CP071073.1	Escherichia coli strain 3347558 chromosome, complete genome	Escherichia coli	60.2	60.2	1	4e-06	100.00%	5164876	CP071073.1
			Select seq CP071133.1	Escherichia coli strain ECONC427 chromosome	Escherichia coli	60.2	60.2	1	4e-06	100.00%	5025496	CP071133.1
			Select seq CP043937.1	Escherichia coli strain RM14516 chromosome, complete genome	Escherichia coli	60.2	60.2	1	4e-06	100.00%	4957901	CP043937.1
			Select seq CP063492.1	Escherichia coli strain EF5-18-41 chromosome, complete genome	Escherichia coli	60.2	60.2	1	4e-06	100.00%	5389948	CP063492.1
			Select seq CP070048.1	Escherichia coli strain FDAARGOS_1290 chromosome, complete genome	Escherichia coli	60.2	60.2	1	4e-06	100.00%	5122397	CP070048.1
			Select seq CP070007.1	Escherichia coli strain FDAARGOS_1288 chromosome, complete genome	Escherichia coli	60.2	60.2	1	4e-06	100.00%	5269977	CP070007.1
			Select seq CP069980.1	Escherichia coli strain FDAARGOS_1291 chromosome, complete genome	Escherichia coli	60.2	60.2	1	4e-06	100.00%	5058969	CP069980.1
			Select seq CP069882.1	Escherichia coli strain FDAARGOS_1289 chromosome, complete genome	Escherichia coli	60.2	60.2	1	4e-06	100.00%	5176465	CP069882.1
			Select seq CP068990.1	Escherichia coli strain RIVM_C010151 chromosome	Escherichia coli	60.2	60.2	1	4e-06	100.00%	4356727	CP068990.1
			Select seq CP068806.1	Escherichia coli strain RIVM_C018576 chromosome, complete genome	Escherichia coli	60.2	60.2	1	4e-06	100.00%	5089794	CP068806.1
			Select seq CP068828.1	Escherichia coli strain RIVM_C030443 chromosome, complete genome	Escherichia coli	60.2	60.2	1	4e-06	100.00%	5104263	CP068828.1
			Select seq CP068825.1	Escherichia coli strain RIVM_C030256 chromosome, complete genome	Escherichia coli	60.2	60.2	1	4e-06	100.00%	5086785	CP068825.1
			Select seq LR890405.1	Escherichia coli isolate MSB1_7C-sc-2280317 genome assembly, chromosome: 1	Escherichia coli	60.2	60.2	1	4e-06	100.00%	5183046	LR890405.1
			Select seq CP063153.1	Escherichia coli strain M7424 chromosome, complete genome	Escherichia coli	60.2	60.2	1	4e-06	100.00%	4866010	CP063153.1
			Select seq CP061339.1	Escherichia coli strain M00057 chromosome, complete genome	Escherichia coli	60.2	60.2	1	4e-06	100.00%	4902711	CP061339.1
			Select seq CP061337.1	Escherichia coli strain M11957 chromosome, complete genome	Escherichia coli	60.2	60.2	1	4e-06	100.00%	4901256	CP061337.1
			Select seq CP050210.1	Escherichia coli strain RM-055-WU chromosome	Escherichia coli	60.2	60.2	1	4e-06	100.00%	6324716	CP050210.1
			Select seq CP050209.1	Escherichia coli strain RM-055-MS chromosome	Escherichia coli	60.2	60.2	1	4e-06	100.00%	6416645	CP050209.1
			Select seq CP050208.1	Escherichia coli strain RM-055-CS chromosome	Escherichia coli	60.2	60.2	1	4e-06	100.00%	7058308	CP050208.1
			Select seq CP057773.1	Escherichia coli strain RHB15-C22 chromosome, complete genome	Escherichia coli	60.2	60.2	1	4e-06	100.00%	4948222	CP057773.1
			Select seq CP057160.1	Escherichia coli strain RHB35-C01 chromosome, complete genome	Escherichia coli	60.2	60.2	1	4e-06	100.00%	5011073	CP057160.1
			Select seq CP057133.1	Escherichia coli strain RHB36-C07 chromosome, complete genome	Escherichia coli	60.2	60.2	1	4e-06	100.00%	5012032	CP057133.1
			Select seq CP056598.1	Escherichia coli strain RHBSTW-00322 chromosome, complete genome	Escherichia coli	60.2	60.2	1	4e-06	100.00%	5073815	CP056598.1
			Select seq AP022222.1	Escherichia coli DNA, complete genome, strain: WP8-S17-ESBL-12	Escherichia coli	60.2	60.2	1	4e-06	100.00%	4978079	AP022222.1
			Select seq AP022173.1	Escherichia coli DNA, complete genome, strain: WP7-S17-ESBL-01	Escherichia coli	60.2	60.2	1	4e-06	100.00%	5171886	AP022173.1
			Select seq CP058574.1	Escherichia coli strain EC1 chromosome, complete genome	Escherichia coli	60.2	60.2	1	4e-06	100.00%	5078198	CP058574.1
			Select seq CP058223.1	Escherichia coli strain 550 chromosome, complete genome	Escherichia coli	60.2	60.2	1	4e-06	100.00%	4962702	CP058223.1
			Select seq JF496174.1	Escherichia coli strain R348 CRISPR2 repeat region	Escherichia coli	60.2	60.2	1	4e-06	100.00%	1169	JF496174.1
			Select seq JF496102.1	Escherichia coli strain B5A1 CRISPR2 repeat region	Escherichia coli	60.2	60.2	1	4e-06	100.00%	1169	JF496102.1
	Pu1256_CRISPR1|1_579_1|1_2_489_458|32	TACAATCCCGCATCGAAACTGAATACCCCGAT	Select seq CP054227.1	Escherichia coli strain EcPF15 chromosome, complete genome	Escherichia coli	60.2	60.2	1	4e-06	100.00%	4796742	CP054227.1
			Select seq CP043406.1	Escherichia coli strain NMBU-W13E19 chromosome, complete genome	Escherichia coli	60.2	60.2	1	4e-06	100.00%	5127396	CP043406.1
			Select seq CP053247.1	Escherichia coli strain SCU-482 chromosome, complete genome	Escherichia coli	60.2	60.2	1	4e-06	100.00%	5152539	CP053247.1
			Select seq CP051692.1	Escherichia coli strain SCU-318 chromosome, complete genome	Escherichia coli	60.2	60.2	1	4e-06	100.00%	4914510	CP051692.1
			Select seq CP051694.1	Escherichia coli strain SCU-313 chromosome, complete genome	Escherichia coli	60.2	60.2	1	4e-06	100.00%	5087909	CP051694.1
			Select seq CP051738.1	Escherichia coli strain SCU-105 chromosome, complete genome	Escherichia coli	60.2	60.2	1	4e-06	100.00%	5166012	CP051738.1
			Select seq CP042599.1	Escherichia coli strain NCYU-29-69 chromosome, complete genome	Escherichia coli	60.2	60.2	1	4e-06	100.00%	4995982	CP042599.1
			Select seq CP041522.1	Escherichia coli strain GN06007 chromosome	Escherichia coli	60.2	60.2	1	4e-06	100.00%	5215259	CP041522.1
			Select seq CP032515.1	Escherichia coli strain 118UI chromosome, complete genome	Escherichia coli	60.2	60.2	1	4e-06	100.00%	5205677	CP032515.1
			Select seq LR130564.1	Escherichia coli strain MS14387 genome assembly, chromosome: 1	Escherichia coli	60.2	60.2	1	4e-06	100.00%	5094870	LR130564.1
			Select seq CP030768.1	Escherichia coli strain 2017C-4173W12 chromosome, complete genome	Escherichia coli	60.2	60.2	1	4e-06	100.00%	5300308	CP030768.1
			Select seq CP156662.1	Escherichia coli strain PKF4 chromosome, complete genome	Escherichia coli	60.2	60.2	1	4e-06	100.00%	5362652	CP156662.1
			Select seq CP156706.1	Escherichia coli strain PKF11 chromosome, complete genome	Escherichia coli	60.2	60.2	1	4e-06	100.00%	5363334	CP156706.1
			Select seq CP159170.1	Escherichia coli strain 10035776-3 chromosome, complete genome	Escherichia coli	60.2	60.2	1	4e-06	100.00%	5033401	CP159170.1
			Select seq CP023644.1	Escherichia coli M12 chromosome	Escherichia coli M12	60.2	60.2	1	4e-06	100.00%	4984145	CP023644.1
			Select seq CP023142.1	Escherichia coli strain CFSAN061770, complete genome	Escherichia coli	60.2	60.2	1	4e-06	100.00%	5292297	CP023142.1
			Select seq CP149815.1	Escherichia coli strain 91H2 chromosome, complete genome	Escherichia coli	60.2	60.2	1	4e-06	100.00%	4979631	CP149815.1
			Select seq CP146687.1	Escherichia coli strain MS 198-1 chromosome, complete genome	Escherichia coli	60.2	60.2	1	4e-06	100.00%	5285120	CP146687.1
			Select seq CP146564.1	Escherichia coli strain B1.H1.18 chromosome, complete genome	Escherichia coli	60.2	60.2	1	4e-06	100.00%	5100110	CP146564.1
			Select seq CP146571.1	Escherichia coli strain B1.H1.1 chromosome, complete genome	Escherichia coli	60.2	60.2	1	4e-06	100.00%	5100887	CP146571.1
			Select seq CP145703.1	Escherichia coli strain S1-CAM-04-C chromosome, complete genome	Escherichia coli	60.2	60.2	1	4e-06	100.00%	5291651	CP145703.1
			Select seq CP145671.1	Escherichia coli strain S1-ZIM-01-A chromosome, complete genome	Escherichia coli	60.2	60.2	1	4e-06	100.00%	5177482	CP145671.1
			Select seq CP145668.1	Escherichia coli strain S1-CHI-01-A chromosome, complete genome	Escherichia coli	60.2	60.2	1	4e-06	100.00%	5186972	CP145668.1
			Select seq CP145636.1	Escherichia coli strain S1-ISR-02-A chromosome, complete genome	Escherichia coli	60.2	60.2	1	4e-06	100.00%	5166358	CP145636.1
			Select seq CP145620.1	Escherichia coli strain S1-ESP-03-A chromosome, complete genome	Escherichia coli	60.2	60.2	1	4e-06	100.00%	5025337	CP145620.1
			Select seq CP145618.1	Escherichia coli strain S1-SRB-02-B chromosome, complete genome	Escherichia coli	60.2	60.2	1	4e-06	100.00%	5060607	CP145618.1
			Select seq CP141100.1	Escherichia coli strain KE40 chromosome, complete genome	Escherichia coli	60.2	60.2	1	4e-06	100.00%	5154153	CP141100.1
			Select seq CP141089.1	Escherichia coli strain KE47 plasmid unnamed1, complete sequence	Escherichia coli	60.2	60.2	1	4e-06	100.00%	4938057	CP141089.1
			Select seq OR645749.1	Escherichia coli strain C2-7 CRISPR repeat region	Escherichia coli	60.2	60.2	1	4e-06	100.00%	273	OR645749.1
			Select seq AP027563.1	Escherichia coli LR-58-2 DNA, complete genome	Escherichia coli	60.2	60.2	1	4e-06	100.00%	5179827	AP027563.1
			Select seq CP136913.1	Escherichia coli strain 2023JQ-00025 chromosome, complete genome	Escherichia coli	60.2	60.2	1	4e-06	100.00%	5019660	CP136913.1
			Select seq CP134389.1	Escherichia coli strain TUM10828 chromosome, complete genome	Escherichia coli	60.2	60.2	1	4e-06	100.00%	5017497	CP134389.1
			Select seq CP082056.1	Escherichia coli strain MS20675 chromosome, complete genome	Escherichia coli	60.2	60.2	1	4e-06	100.00%	5091604	CP082056.1
			Select seq CP119011.1	Escherichia coli strain CE0007a chromosome, complete genome	Escherichia coli	60.2	60.2	1	4e-06	100.00%	5271527	CP119011.1
			Select seq CP121087.1	Escherichia coli strain ST3 chromosome, complete genome	Escherichia coli	60.2	60.2	1	4e-06	100.00%	4969640	CP121087.1
			Select seq CP053662.1	Escherichia coli strain eco-241 chromosome, complete genome	Escherichia coli	60.2	60.2	1	4e-06	100.00%	5255408	CP053662.1
			Select seq CP116074.1	Escherichia coli strain DETEC-S586 chromosome, complete genome	Escherichia coli	60.2	60.2	1	4e-06	100.00%	4958823	CP116074.1
			Select seq CP095538.1	Escherichia coli strain GN04592 chromosome, complete genome	Escherichia coli	60.2	60.2	1	4e-06	100.00%	5233040	CP095538.1
			Select seq CP095529.1	Escherichia coli strain GN06156 chromosome, complete genome	Escherichia coli	60.2	60.2	1	4e-06	100.00%	4873837	CP095529.1
			Select seq CP095526.1	Escherichia coli strain GN05505 chromosome, complete genome	Escherichia coli	60.2	60.2	1	4e-06	100.00%	5189315	CP095526.1
			Select seq CP095510.1	Escherichia coli strain GN02270 chromosome, complete genome	Escherichia coli	60.2	60.2	1	4e-06	100.00%	5186706	CP095510.1
			Select seq CP097726.1	Escherichia coli strain MS1050 chromosome, complete genome	Escherichia coli	60.2	60.2	1	4e-06	100.00%	4988424	CP097726.1
			Select seq CP104371.1	Escherichia coli strain 2021CK-01784 chromosome, complete genome	Escherichia coli	60.2	60.2	1	4e-06	100.00%	4936877	CP104371.1
			Select seq CP102488.1	Escherichia coli O15:H18 strain ST69 chromosome, complete genome	Escherichia coli O15:H18	60.2	60.2	1	4e-06	100.00%	5324346	CP102488.1
			Select seq CP097363.1	Escherichia coli strain AGR6137 chromosome, complete genome	Escherichia coli	60.2	60.2	1	4e-06	100.00%	4912601	CP097363.1
			Select seq CP095083.1	Escherichia coli strain EC6868 chromosome, complete genome	Escherichia coli	60.2	60.2	1	4e-06	100.00%	5252652	CP095083.1
			Select seq AP025662.1	Escherichia coli TUM20902 DNA, complete genome	Escherichia coli	60.2	60.2	1	4e-06	100.00%	4906821	AP025662.1
			Select seq AP025657.1	Escherichia coli TUM13867 DNA, complete genome	Escherichia coli	60.2	60.2	1	4e-06	100.00%	4907358	AP025657.1
			Select seq CP028764.1	Escherichia coli strain A10 chromosome, complete genome	Escherichia coli	60.2	60.2	1	4e-06	100.00%	4978266	CP028764.1
			Select seq CP091171.1	Escherichia coli strain NEC20 chromosome	Escherichia coli	60.2	60.2	1	4e-06	100.00%	5055567	CP091171.1
			Select seq CP091167.1	Escherichia coli strain NEC16 chromosome	Escherichia coli	60.2	60.2	1	4e-06	100.00%	4963880	CP091167.1
			Select seq CP089260.1	Escherichia coli strain D17EC0216 chromosome, complete genome	Escherichia coli	60.2	60.2	1	4e-06	100.00%	5119918	CP089260.1
			Select seq CP088754.1	Escherichia coli strain B16EC0899 chromosome, complete genome	Escherichia coli	60.2	60.2	1	4e-06	100.00%	5064054	CP088754.1
			Select seq CP088714.1	Escherichia coli strain B17EC0019 chromosome, complete genome	Escherichia coli	60.2	60.2	1	4e-06	100.00%	5119494	CP088714.1
			Select seq CP088681.1	Escherichia coli strain C16EC0166 chromosome, complete genome	Escherichia coli	60.2	60.2	1	4e-06	100.00%	4999191	CP088681.1
			Select seq CP088668.1	Escherichia coli strain C16EC0292 chromosome, complete genome	Escherichia coli	60.2	60.2	1	4e-06	100.00%	4479494	CP088668.1
			Select seq CP088656.1	Escherichia coli strain C16EC0626 chromosome, complete genome	Escherichia coli	60.2	60.2	1	4e-06	100.00%	5160404	CP088656.1
			Select seq CP088617.1	Escherichia coli strain C17EC0264 chromosome, complete genome	Escherichia coli	60.2	60.2	1	4e-06	100.00%	4946370	CP088617.1
			Select seq CP088566.1	Escherichia coli strain E16EC0274 chromosome, complete genome	Escherichia coli	60.2	60.2	1	4e-06	100.00%	4976172	CP088566.1
			Select seq CP088529.1	Escherichia coli strain E16EC0601 chromosome, complete genome	Escherichia coli	60.2	60.2	1	4e-06	100.00%	5096006	CP088529.1
			Select seq CP088512.1	Escherichia coli strain E16EC0853 chromosome, complete genome	Escherichia coli	60.2	60.2	1	4e-06	100.00%	5129876	CP088512.1
			Select seq CP088506.1	Escherichia coli strain E16EC0930 chromosome, complete genome	Escherichia coli	60.2	60.2	1	4e-06	100.00%	5086323	CP088506.1
			Select seq CP088486.1	Escherichia coli strain E17EC0085 chromosome, complete genome	Escherichia coli	60.2	60.2	1	4e-06	100.00%	4989000	CP088486.1
			Select seq CP088383.1	Escherichia coli strain F16EC0589 chromosome, complete genome	Escherichia coli	60.2	60.2	1	4e-06	100.00%	5057617	CP088383.1
			Select seq CP082827.1	Escherichia coli strain SCAID WND2-2021 (3/145) chromosome, complete genome	Escherichia coli	60.2	60.2	1	4e-06	100.00%	5134206	CP082827.1
			Select seq KF522742.1	Escherichia coli strain ESC0608 CRISPR2 repeat region	Escherichia coli	60.2	60.2	1	4e-06	100.00%	1112	KF522742.1
			Select seq CP080163.1	Escherichia coli strain PK8275 chromosome, complete genome	Escherichia coli	60.2	60.2	1	4e-06	100.00%	5193199	CP080163.1
			Select seq CP080155.1	Escherichia coli strain PK8261 chromosome, complete genome	Escherichia coli	60.2	60.2	1	4e-06	100.00%	5194034	CP080155.1
			Select seq CP066836.1	Escherichia coli strain Ec-FL1-1X chromosome, complete genome	Escherichia coli	60.2	60.2	1	4e-06	100.00%	5160595	CP066836.1
			Select seq KC765397.1	Escherichia coli strain 96-1523 CRISPR2a repeat region	Escherichia coli	60.2	60.2	1	4e-06	100.00%	714	KC765397.1
			Select seq KC765379.1	Escherichia coli strain 91-1576 CRISPR2a repeat region	Escherichia coli	60.2	60.2	1	4e-06	100.00%	782	KC765379.1
			Select seq CP056036.1	Escherichia coli strain EC31 chromosome, complete genome	Escherichia coli	60.2	60.2	1	4e-06	100.00%	5219265	CP056036.1
			Select seq CP071073.1	Escherichia coli strain 3347558 chromosome, complete genome	Escherichia coli	60.2	60.2	1	4e-06	100.00%	5164876	CP071073.1
			Select seq CP071133.1	Escherichia coli strain ECONC427 chromosome	Escherichia coli	60.2	60.2	1	4e-06	100.00%	5025496	CP071133.1
			Select seq CP043937.1	Escherichia coli strain RM14516 chromosome, complete genome	Escherichia coli	60.2	60.2	1	4e-06	100.00%	4957901	CP043937.1
			Select seq CP063492.1	Escherichia coli strain EF5-18-41 chromosome, complete genome	Escherichia coli	60.2	60.2	1	4e-06	100.00%	5389948	CP063492.1
			Select seq CP070048.1	Escherichia coli strain FDAARGOS_1290 chromosome, complete genome	Escherichia coli	60.2	60.2	1	4e-06	100.00%	5122397	CP070048.1
			Select seq CP070007.1	Escherichia coli strain FDAARGOS_1288 chromosome, complete genome	Escherichia coli	60.2	60.2	1	4e-06	100.00%	5269977	CP070007.1
			Select seq CP069980.1	Escherichia coli strain FDAARGOS_1291 chromosome, complete genome	Escherichia coli	60.2	60.2	1	4e-06	100.00%	5058969	CP069980.1
			Select seq CP069882.1	Escherichia coli strain FDAARGOS_1289 chromosome, complete genome	Escherichia coli	60.2	60.2	1	4e-06	100.00%	5176465	CP069882.1
			Select seq CP068990.1	Escherichia coli strain RIVM_C010151 chromosome	Escherichia coli	60.2	60.2	1	4e-06	100.00%	4356727	CP068990.1
			Select seq CP068828.1	Escherichia coli strain RIVM_C030443 chromosome, complete genome	Escherichia coli	60.2	60.2	1	4e-06	100.00%	5104263	CP068828.1
			Select seq CP063153.1	Escherichia coli strain M7424 chromosome, complete genome	Escherichia coli	60.2	60.2	1	4e-06	100.00%	4866010	CP063153.1
			Select seq CP061339.1	Escherichia coli strain M00057 chromosome, complete genome	Escherichia coli	60.2	60.2	1	4e-06	100.00%	4902711	CP061339.1
			Select seq CP061337.1	Escherichia coli strain M11957 chromosome, complete genome	Escherichia coli	60.2	60.2	1	4e-06	100.00%	4901256	CP061337.1
			Select seq CP050210.1	Escherichia coli strain RM-055-WU chromosome	Escherichia coli	60.2	60.2	1	4e-06	100.00%	6324716	CP050210.1
			Select seq CP050209.1	Escherichia coli strain RM-055-MS chromosome	Escherichia coli	60.2	60.2	1	4e-06	100.00%	6416645	CP050209.1
			Select seq CP050208.1	Escherichia coli strain RM-055-CS chromosome	Escherichia coli	60.2	60.2	1	4e-06	100.00%	7058308	CP050208.1
			Select seq CP057773.1	Escherichia coli strain RHB15-C22 chromosome, complete genome	Escherichia coli	60.2	60.2	1	4e-06	100.00%	4948222	CP057773.1
			Select seq CP057160.1	Escherichia coli strain RHB35-C01 chromosome, complete genome	Escherichia coli	60.2	60.2	1	4e-06	100.00%	5011073	CP057160.1
			Select seq CP057133.1	Escherichia coli strain RHB36-C07 chromosome, complete genome	Escherichia coli	60.2	60.2	1	4e-06	100.00%	5012032	CP057133.1
			Select seq AP022222.1	Escherichia coli DNA, complete genome, strain: WP8-S17-ESBL-12	Escherichia coli	60.2	60.2	1	4e-06	100.00%	4978079	AP022222.1
			Select seq AP022173.1	Escherichia coli DNA, complete genome, strain: WP7-S17-ESBL-01	Escherichia coli	60.2	60.2	1	4e-06	100.00%	5171886	AP022173.1
			Select seq CP058574.1	Escherichia coli strain EC1 chromosome, complete genome	Escherichia coli	60.2	60.2	1	4e-06	100.00%	5078198	CP058574.1
			Select seq CP058223.1	Escherichia coli strain 550 chromosome, complete genome	Escherichia coli	60.2	60.2	1	4e-06	100.00%	4962702	CP058223.1
			Select seq JF496174.1	Escherichia coli strain R348 CRISPR2 repeat region	Escherichia coli	60.2	60.2	1	4e-06	100.00%	1169	JF496174.1
			Select seq JF496102.1	Escherichia coli strain B5A1 CRISPR2 repeat region	Escherichia coli	60.2	60.2	1	4e-06	100.00%	1169	JF496102.1
			Select seq JF496058.1	Escherichia coli strain 650 CRISPR2 repeat region	Escherichia coli	60.2	60.2	1	4e-06	100.00%	744	JF496058.1
			Select seq JF496056.1	Escherichia coli strain 642 CRISPR2 repeat region	Escherichia coli	60.2	60.2	1	4e-06	100.00%	1111	JF496056.1
			Select seq JF496017.1	Escherichia coli strain 524 CRISPR2 repeat region	Escherichia coli	60.2	60.2	1	4e-06	100.00%	1170	JF496017.1
	Pu1256_CRISPR1|1_579_1|1_3_428_397|32	TTGCCCAGGCTTTTGCGAAAATTTGTGATTTG	Select seq CP054227.1	Escherichia coli strain EcPF15 chromosome, complete genome	Escherichia coli	60.2	60.2	1	4e-06	100.00%	4796742	CP054227.1
			Select seq CP043406.1	Escherichia coli strain NMBU-W13E19 chromosome, complete genome	Escherichia coli	60.2	60.2	1	4e-06	100.00%	5127396	CP043406.1
			Select seq CP051692.1	Escherichia coli strain SCU-318 chromosome, complete genome	Escherichia coli	60.2	60.2	1	4e-06	100.00%	4914510	CP051692.1
			Select seq CP051694.1	Escherichia coli strain SCU-313 chromosome, complete genome	Escherichia coli	60.2	60.2	1	4e-06	100.00%	5087909	CP051694.1
			Select seq CP041522.1	Escherichia coli strain GN06007 chromosome	Escherichia coli	60.2	60.2	1	4e-06	100.00%	5215259	CP041522.1
			Select seq CP032515.1	Escherichia coli strain 118UI chromosome, complete genome	Escherichia coli	60.2	60.2	1	4e-06	100.00%	5205677	CP032515.1
			Select seq LR130564.1	Escherichia coli strain MS14387 genome assembly, chromosome: 1	Escherichia coli	60.2	60.2	1	4e-06	100.00%	5094870	LR130564.1
			Select seq CP030768.1	Escherichia coli strain 2017C-4173W12 chromosome, complete genome	Escherichia coli	60.2	60.2	1	4e-06	100.00%	5300308	CP030768.1
			Select seq CP156662.1	Escherichia coli strain PKF4 chromosome, complete genome	Escherichia coli	60.2	60.2	1	4e-06	100.00%	5362652	CP156662.1
			Select seq CP156706.1	Escherichia coli strain PKF11 chromosome, complete genome	Escherichia coli	60.2	60.2	1	4e-06	100.00%	5363334	CP156706.1
			Select seq CP159170.1	Escherichia coli strain 10035776-3 chromosome, complete genome	Escherichia coli	60.2	60.2	1	4e-06	100.00%	5033401	CP159170.1
			Select seq CP023644.1	Escherichia coli M12 chromosome	Escherichia coli M12	60.2	60.2	1	4e-06	100.00%	4984145	CP023644.1
			Select seq CP023142.1	Escherichia coli strain CFSAN061770, complete genome	Escherichia coli	60.2	60.2	1	4e-06	100.00%	5292297	CP023142.1
			Select seq CP149815.1	Escherichia coli strain 91H2 chromosome, complete genome	Escherichia coli	60.2	60.2	1	4e-06	100.00%	4979631	CP149815.1
			Select seq CP146687.1	Escherichia coli strain MS 198-1 chromosome, complete genome	Escherichia coli	60.2	60.2	1	4e-06	100.00%	5285120	CP146687.1
			Select seq CP146564.1	Escherichia coli strain B1.H1.18 chromosome, complete genome	Escherichia coli	60.2	60.2	1	4e-06	100.00%	5100110	CP146564.1
			Select seq CP146571.1	Escherichia coli strain B1.H1.1 chromosome, complete genome	Escherichia coli	60.2	60.2	1	4e-06	100.00%	5100887	CP146571.1
			Select seq CP145703.1	Escherichia coli strain S1-CAM-04-C chromosome, complete genome	Escherichia coli	60.2	60.2	1	4e-06	100.00%	5291651	CP145703.1
			Select seq CP145671.1	Escherichia coli strain S1-ZIM-01-A chromosome, complete genome	Escherichia coli	60.2	60.2	1	4e-06	100.00%	5177482	CP145671.1
			Select seq CP145668.1	Escherichia coli strain S1-CHI-01-A chromosome, complete genome	Escherichia coli	60.2	60.2	1	4e-06	100.00%	5186972	CP145668.1
			Select seq CP145636.1	Escherichia coli strain S1-ISR-02-A chromosome, complete genome	Escherichia coli	60.2	60.2	1	4e-06	100.00%	5166358	CP145636.1
			Select seq CP145620.1	Escherichia coli strain S1-ESP-03-A chromosome, complete genome	Escherichia coli	60.2	60.2	1	4e-06	100.00%	5025337	CP145620.1
			Select seq CP145618.1	Escherichia coli strain S1-SRB-02-B chromosome, complete genome	Escherichia coli	60.2	60.2	1	4e-06	100.00%	5060607	CP145618.1
			Select seq CP141100.1	Escherichia coli strain KE40 chromosome, complete genome	Escherichia coli	60.2	60.2	1	4e-06	100.00%	5154153	CP141100.1
			Select seq CP141089.1	Escherichia coli strain KE47 plasmid unnamed1, complete sequence	Escherichia coli	60.2	60.2	1	4e-06	100.00%	4938057	CP141089.1
			Select seq AP027563.1	Escherichia coli LR-58-2 DNA, complete genome	Escherichia coli	60.2	60.2	1	4e-06	100.00%	5179827	AP027563.1
			Select seq CP136913.1	Escherichia coli strain 2023JQ-00025 chromosome, complete genome	Escherichia coli	60.2	60.2	1	4e-06	100.00%	5019660	CP136913.1
			Select seq CP134389.1	Escherichia coli strain TUM10828 chromosome, complete genome	Escherichia coli	60.2	60.2	1	4e-06	100.00%	5017497	CP134389.1
			Select seq CP082056.1	Escherichia coli strain MS20675 chromosome, complete genome	Escherichia coli	60.2	60.2	1	4e-06	100.00%	5091604	CP082056.1
			Select seq CP119011.1	Escherichia coli strain CE0007a chromosome, complete genome	Escherichia coli	60.2	60.2	1	4e-06	100.00%	5271527	CP119011.1
			Select seq CP121087.1	Escherichia coli strain ST3 chromosome, complete genome	Escherichia coli	60.2	60.2	1	4e-06	100.00%	4969640	CP121087.1
			Select seq CP053662.1	Escherichia coli strain eco-241 chromosome, complete genome	Escherichia coli	60.2	60.2	1	4e-06	100.00%	5255408	CP053662.1
			Select seq CP116074.1	Escherichia coli strain DETEC-S586 chromosome, complete genome	Escherichia coli	60.2	60.2	1	4e-06	100.00%	4958823	CP116074.1
			Select seq CP095538.1	Escherichia coli strain GN04592 chromosome, complete genome	Escherichia coli	60.2	60.2	1	4e-06	100.00%	5233040	CP095538.1
			Select seq CP095529.1	Escherichia coli strain GN06156 chromosome, complete genome	Escherichia coli	60.2	60.2	1	4e-06	100.00%	4873837	CP095529.1
			Select seq CP095526.1	Escherichia coli strain GN05505 chromosome, complete genome	Escherichia coli	60.2	60.2	1	4e-06	100.00%	5189315	CP095526.1
			Select seq CP095510.1	Escherichia coli strain GN02270 chromosome, complete genome	Escherichia coli	60.2	60.2	1	4e-06	100.00%	5186706	CP095510.1
			Select seq CP097726.1	Escherichia coli strain MS1050 chromosome, complete genome	Escherichia coli	60.2	60.2	1	4e-06	100.00%	4988424	CP097726.1
			Select seq CP102488.1	Escherichia coli O15:H18 strain ST69 chromosome, complete genome	Escherichia coli O15:H18	60.2	60.2	1	4e-06	100.00%	5324346	CP102488.1
			Select seq CP097363.1	Escherichia coli strain AGR6137 chromosome, complete genome	Escherichia coli	60.2	60.2	1	4e-06	100.00%	4912601	CP097363.1
			Select seq CP095083.1	Escherichia coli strain EC6868 chromosome, complete genome	Escherichia coli	60.2	60.2	1	4e-06	100.00%	5252652	CP095083.1
			Select seq AP025662.1	Escherichia coli TUM20902 DNA, complete genome	Escherichia coli	60.2	60.2	1	4e-06	100.00%	4906821	AP025662.1
			Select seq AP025657.1	Escherichia coli TUM13867 DNA, complete genome	Escherichia coli	60.2	60.2	1	4e-06	100.00%	4907358	AP025657.1
			Select seq CP091171.1	Escherichia coli strain NEC20 chromosome	Escherichia coli	60.2	60.2	1	4e-06	100.00%	5055567	CP091171.1
			Select seq CP091167.1	Escherichia coli strain NEC16 chromosome	Escherichia coli	60.2	60.2	1	4e-06	100.00%	4963880	CP091167.1
			Select seq CP089260.1	Escherichia coli strain D17EC0216 chromosome, complete genome	Escherichia coli	60.2	60.2	1	4e-06	100.00%	5119918	CP089260.1
			Select seq CP088754.1	Escherichia coli strain B16EC0899 chromosome, complete genome	Escherichia coli	60.2	60.2	1	4e-06	100.00%	5064054	CP088754.1
			Select seq CP088714.1	Escherichia coli strain B17EC0019 chromosome, complete genome	Escherichia coli	60.2	60.2	1	4e-06	100.00%	5119494	CP088714.1
			Select seq CP088681.1	Escherichia coli strain C16EC0166 chromosome, complete genome	Escherichia coli	60.2	60.2	1	4e-06	100.00%	4999191	CP088681.1
			Select seq CP088668.1	Escherichia coli strain C16EC0292 chromosome, complete genome	Escherichia coli	60.2	60.2	1	4e-06	100.00%	4479494	CP088668.1
			Select seq CP088656.1	Escherichia coli strain C16EC0626 chromosome, complete genome	Escherichia coli	60.2	60.2	1	4e-06	100.00%	5160404	CP088656.1
			Select seq CP088617.1	Escherichia coli strain C17EC0264 chromosome, complete genome	Escherichia coli	60.2	60.2	1	4e-06	100.00%	4946370	CP088617.1
			Select seq CP088566.1	Escherichia coli strain E16EC0274 chromosome, complete genome	Escherichia coli	60.2	60.2	1	4e-06	100.00%	4976172	CP088566.1
			Select seq CP088529.1	Escherichia coli strain E16EC0601 chromosome, complete genome	Escherichia coli	60.2	60.2	1	4e-06	100.00%	5096006	CP088529.1
			Select seq CP088512.1	Escherichia coli strain E16EC0853 chromosome, complete genome	Escherichia coli	60.2	60.2	1	4e-06	100.00%	5129876	CP088512.1
			Select seq CP088506.1	Escherichia coli strain E16EC0930 chromosome, complete genome	Escherichia coli	60.2	60.2	1	4e-06	100.00%	5086323	CP088506.1
			Select seq CP088486.1	Escherichia coli strain E17EC0085 chromosome, complete genome	Escherichia coli	60.2	60.2	1	4e-06	100.00%	4989000	CP088486.1
			Select seq CP088383.1	Escherichia coli strain F16EC0589 chromosome, complete genome	Escherichia coli	60.2	60.2	1	4e-06	100.00%	5057617	CP088383.1
			Select seq CP082827.1	Escherichia coli strain SCAID WND2-2021 (3/145) chromosome, complete genome	Escherichia coli	60.2	60.2	1	4e-06	100.00%	5134206	CP082827.1
			Select seq KF522742.1	Escherichia coli strain ESC0608 CRISPR2 repeat region	Escherichia coli	60.2	60.2	1	4e-06	100.00%	1112	KF522742.1
			Select seq CP080163.1	Escherichia coli strain PK8275 chromosome, complete genome	Escherichia coli	60.2	60.2	1	4e-06	100.00%	5193199	CP080163.1
			Select seq CP080155.1	Escherichia coli strain PK8261 chromosome, complete genome	Escherichia coli	60.2	60.2	1	4e-06	100.00%	5194034	CP080155.1
			Select seq CP066836.1	Escherichia coli strain Ec-FL1-1X chromosome, complete genome	Escherichia coli	60.2	60.2	1	4e-06	100.00%	5160595	CP066836.1
			Select seq KC765379.1	Escherichia coli strain 91-1576 CRISPR2a repeat region	Escherichia coli	60.2	60.2	1	4e-06	100.00%	782	KC765379.1
			Select seq CP056036.1	Escherichia coli strain EC31 chromosome, complete genome	Escherichia coli	60.2	60.2	1	4e-06	100.00%	5219265	CP056036.1
			Select seq CP071073.1	Escherichia coli strain 3347558 chromosome, complete genome	Escherichia coli	60.2	60.2	1	4e-06	100.00%	5164876	CP071073.1
			Select seq CP071133.1	Escherichia coli strain ECONC427 chromosome	Escherichia coli	60.2	60.2	1	4e-06	100.00%	5025496	CP071133.1
			Select seq CP043937.1	Escherichia coli strain RM14516 chromosome, complete genome	Escherichia coli	60.2	60.2	1	4e-06	100.00%	4957901	CP043937.1
			Select seq CP063492.1	Escherichia coli strain EF5-18-41 chromosome, complete genome	Escherichia coli	60.2	60.2	1	4e-06	100.00%	5389948	CP063492.1
			Select seq CP070048.1	Escherichia coli strain FDAARGOS_1290 chromosome, complete genome	Escherichia coli	60.2	60.2	1	4e-06	100.00%	5122397	CP070048.1
			Select seq CP070007.1	Escherichia coli strain FDAARGOS_1288 chromosome, complete genome	Escherichia coli	60.2	60.2	1	4e-06	100.00%	5269977	CP070007.1
			Select seq CP069980.1	Escherichia coli strain FDAARGOS_1291 chromosome, complete genome	Escherichia coli	60.2	60.2	1	4e-06	100.00%	5058969	CP069980.1
			Select seq CP069882.1	Escherichia coli strain FDAARGOS_1289 chromosome, complete genome	Escherichia coli	60.2	60.2	1	4e-06	100.00%	5176465	CP069882.1
			Select seq CP068990.1	Escherichia coli strain RIVM_C010151 chromosome	Escherichia coli	60.2	60.2	1	4e-06	100.00%	4356727	CP068990.1
			Select seq CP068828.1	Escherichia coli strain RIVM_C030443 chromosome, complete genome	Escherichia coli	60.2	60.2	1	4e-06	100.00%	5104263	CP068828.1
			Select seq LR890405.1	Escherichia coli isolate MSB1_7C-sc-2280317 genome assembly, chromosome: 1	Escherichia coli	60.2	60.2	1	4e-06	100.00%	5183046	LR890405.1
			Select seq CP063153.1	Escherichia coli strain M7424 chromosome, complete genome	Escherichia coli	60.2	60.2	1	4e-06	100.00%	4866010	CP063153.1
			Select seq CP061339.1	Escherichia coli strain M00057 chromosome, complete genome	Escherichia coli	60.2	60.2	1	4e-06	100.00%	4902711	CP061339.1
			Select seq CP061337.1	Escherichia coli strain M11957 chromosome, complete genome	Escherichia coli	60.2	60.2	1	4e-06	100.00%	4901256	CP061337.1
			Select seq CP050210.1	Escherichia coli strain RM-055-WU chromosome	Escherichia coli	60.2	60.2	1	4e-06	100.00%	6324716	CP050210.1
			Select seq CP050209.1	Escherichia coli strain RM-055-MS chromosome	Escherichia coli	60.2	60.2	1	4e-06	100.00%	6416645	CP050209.1
			Select seq CP050208.1	Escherichia coli strain RM-055-CS chromosome	Escherichia coli	60.2	60.2	1	4e-06	100.00%	7058308	CP050208.1
			Select seq CP057918.1	Escherichia fergusonii strain RHB10-C04 chromosome, complete genome	Escherichia fergusonii	60.2	60.2	1	4e-06	100.00%	4599592	CP057918.1
			Select seq CP057896.1	Escherichia fergusonii strain RHB10-C23 chromosome, complete genome	Escherichia fergusonii	60.2	60.2	1	4e-06	100.00%	4599406	CP057896.1
			Select seq CP057773.1	Escherichia coli strain RHB15-C22 chromosome, complete genome	Escherichia coli	60.2	60.2	1	4e-06	100.00%	4948222	CP057773.1
			Select seq CP057160.1	Escherichia coli strain RHB35-C01 chromosome, complete genome	Escherichia coli	60.2	60.2	1	4e-06	100.00%	5011073	CP057160.1
			Select seq CP057101.1	Escherichia fergusonii strain RHB38-C04 chromosome, complete genome	Escherichia fergusonii	60.2	60.2	1	4e-06	100.00%	4612513	CP057101.1
			Select seq CP056951.1	Escherichia fergusonii strain RHB42-C01 chromosome, complete genome	Escherichia fergusonii	60.2	60.2	1	4e-06	100.00%	4600543	CP056951.1
			Select seq CP056936.1	Escherichia fergusonii strain RHB42-C13 chromosome, complete genome	Escherichia fergusonii	60.2	60.2	1	4e-06	100.00%	4542590	CP056936.1
			Select seq CP056916.1	Escherichia fergusonii strain RHB42-C24 chromosome, complete genome	Escherichia fergusonii	60.2	60.2	1	4e-06	100.00%	4600545	CP056916.1
			Select seq CP056632.1	Escherichia coli strain RHBSTW-00303 chromosome, complete genome	Escherichia coli	60.2	60.2	1	4e-06	100.00%	4862932	CP056632.1
			Select seq AP022261.1	Escherichia coli DNA, complete genome, strain: WP8-S18-ESBL-07	Escherichia coli	60.2	60.2	1	4e-06	100.00%	4907327	AP022261.1
			Select seq AP022222.1	Escherichia coli DNA, complete genome, strain: WP8-S17-ESBL-12	Escherichia coli	60.2	60.2	1	4e-06	100.00%	4978079	AP022222.1
			Select seq AP022173.1	Escherichia coli DNA, complete genome, strain: WP7-S17-ESBL-01	Escherichia coli	60.2	60.2	1	4e-06	100.00%	5171886	AP022173.1
			Select seq CP058574.1	Escherichia coli strain EC1 chromosome, complete genome	Escherichia coli	60.2	60.2	1	4e-06	100.00%	5078198	CP058574.1
			Select seq CP058223.1	Escherichia coli strain 550 chromosome, complete genome	Escherichia coli	60.2	60.2	1	4e-06	100.00%	4962702	CP058223.1
			Select seq JF496174.1	Escherichia coli strain R348 CRISPR2 repeat region	Escherichia coli	60.2	60.2	1	4e-06	100.00%	1169	JF496174.1
			Select seq JF496102.1	Escherichia coli strain B5A1 CRISPR2 repeat region	Escherichia coli	60.2	60.2	1	4e-06	100.00%	1169	JF496102.1
			Select seq JF496056.1	Escherichia coli strain 642 CRISPR2 repeat region	Escherichia coli	60.2	60.2	1	4e-06	100.00%	1111	JF496056.1
			Select seq JF496017.1	Escherichia coli strain 524 CRISPR2 repeat region	Escherichia coli	60.2	60.2	1	4e-06	100.00%	1170	JF496017.1
	Pu1256_CRISPR1|1_579_1|1_4_367_336|32	ACACGGGGCAGATTGAGCAGGACTGCGACCTC	Select seq CP054227.1	Escherichia coli strain EcPF15 chromosome, complete genome	Escherichia coli	60.2	60.2	1	4e-06	100.00%	4796742	CP054227.1
			Select seq CP043406.1	Escherichia coli strain NMBU-W13E19 chromosome, complete genome	Escherichia coli	60.2	60.2	1	4e-06	100.00%	5127396	CP043406.1
			Select seq CP051692.1	Escherichia coli strain SCU-318 chromosome, complete genome	Escherichia coli	60.2	60.2	1	4e-06	100.00%	4914510	CP051692.1
			Select seq CP051694.1	Escherichia coli strain SCU-313 chromosome, complete genome	Escherichia coli	60.2	60.2	1	4e-06	100.00%	5087909	CP051694.1
			Select seq CP042599.1	Escherichia coli strain NCYU-29-69 chromosome, complete genome	Escherichia coli	60.2	60.2	1	4e-06	100.00%	4995982	CP042599.1
			Select seq CP041522.1	Escherichia coli strain GN06007 chromosome	Escherichia coli	60.2	60.2	1	4e-06	100.00%	5215259	CP041522.1
			Select seq CP032515.1	Escherichia coli strain 118UI chromosome, complete genome	Escherichia coli	60.2	60.2	1	4e-06	100.00%	5205677	CP032515.1
			Select seq LR130564.1	Escherichia coli strain MS14387 genome assembly, chromosome: 1	Escherichia coli	60.2	60.2	1	4e-06	100.00%	5094870	LR130564.1
			Select seq CP030768.1	Escherichia coli strain 2017C-4173W12 chromosome, complete genome	Escherichia coli	60.2	60.2	1	4e-06	100.00%	5300308	CP030768.1
			Select seq CP156662.1	Escherichia coli strain PKF4 chromosome, complete genome	Escherichia coli	60.2	60.2	1	4e-06	100.00%	5362652	CP156662.1
			Select seq CP156706.1	Escherichia coli strain PKF11 chromosome, complete genome	Escherichia coli	60.2	60.2	1	4e-06	100.00%	5363334	CP156706.1
			Select seq CP023644.1	Escherichia coli M12 chromosome	Escherichia coli M12	60.2	60.2	1	4e-06	100.00%	4984145	CP023644.1
			Select seq CP023142.1	Escherichia coli strain CFSAN061770, complete genome	Escherichia coli	60.2	60.2	1	4e-06	100.00%	5292297	CP023142.1
			Select seq CP149815.1	Escherichia coli strain 91H2 chromosome, complete genome	Escherichia coli	60.2	60.2	1	4e-06	100.00%	4979631	CP149815.1
			Select seq CP146687.1	Escherichia coli strain MS 198-1 chromosome, complete genome	Escherichia coli	60.2	60.2	1	4e-06	100.00%	5285120	CP146687.1
			Select seq CP146564.1	Escherichia coli strain B1.H1.18 chromosome, complete genome	Escherichia coli	60.2	60.2	1	4e-06	100.00%	5100110	CP146564.1
			Select seq CP146571.1	Escherichia coli strain B1.H1.1 chromosome, complete genome	Escherichia coli	60.2	60.2	1	4e-06	100.00%	5100887	CP146571.1
			Select seq CP145703.1	Escherichia coli strain S1-CAM-04-C chromosome, complete genome	Escherichia coli	60.2	60.2	1	4e-06	100.00%	5291651	CP145703.1
			Select seq CP145671.1	Escherichia coli strain S1-ZIM-01-A chromosome, complete genome	Escherichia coli	60.2	60.2	1	4e-06	100.00%	5177482	CP145671.1
			Select seq CP145668.1	Escherichia coli strain S1-CHI-01-A chromosome, complete genome	Escherichia coli	60.2	60.2	1	4e-06	100.00%	5186972	CP145668.1
			Select seq CP145636.1	Escherichia coli strain S1-ISR-02-A chromosome, complete genome	Escherichia coli	60.2	60.2	1	4e-06	100.00%	5166358	CP145636.1
			Select seq CP145620.1	Escherichia coli strain S1-ESP-03-A chromosome, complete genome	Escherichia coli	60.2	60.2	1	4e-06	100.00%	5025337	CP145620.1
			Select seq CP145618.1	Escherichia coli strain S1-SRB-02-B chromosome, complete genome	Escherichia coli	60.2	60.2	1	4e-06	100.00%	5060607	CP145618.1
			Select seq CP141100.1	Escherichia coli strain KE40 chromosome, complete genome	Escherichia coli	60.2	60.2	1	4e-06	100.00%	5154153	CP141100.1
			Select seq CP141089.1	Escherichia coli strain KE47 plasmid unnamed1, complete sequence	Escherichia coli	60.2	60.2	1	4e-06	100.00%	4938057	CP141089.1
			Select seq AP027563.1	Escherichia coli LR-58-2 DNA, complete genome	Escherichia coli	60.2	60.2	1	4e-06	100.00%	5179827	AP027563.1
			Select seq CP136913.1	Escherichia coli strain 2023JQ-00025 chromosome, complete genome	Escherichia coli	60.2	60.2	1	4e-06	100.00%	5019660	CP136913.1
			Select seq CP134389.1	Escherichia coli strain TUM10828 chromosome, complete genome	Escherichia coli	60.2	60.2	1	4e-06	100.00%	5017497	CP134389.1
			Select seq CP082056.1	Escherichia coli strain MS20675 chromosome, complete genome	Escherichia coli	60.2	60.2	1	4e-06	100.00%	5091604	CP082056.1
			Select seq CP119011.1	Escherichia coli strain CE0007a chromosome, complete genome	Escherichia coli	60.2	60.2	1	4e-06	100.00%	5271527	CP119011.1
			Select seq CP121087.1	Escherichia coli strain ST3 chromosome, complete genome	Escherichia coli	60.2	60.2	1	4e-06	100.00%	4969640	CP121087.1
			Select seq CP053662.1	Escherichia coli strain eco-241 chromosome, complete genome	Escherichia coli	60.2	60.2	1	4e-06	100.00%	5255408	CP053662.1
			Select seq CP116074.1	Escherichia coli strain DETEC-S586 chromosome, complete genome	Escherichia coli	60.2	60.2	1	4e-06	100.00%	4958823	CP116074.1
			Select seq CP095538.1	Escherichia coli strain GN04592 chromosome, complete genome	Escherichia coli	60.2	60.2	1	4e-06	100.00%	5233040	CP095538.1
			Select seq CP095529.1	Escherichia coli strain GN06156 chromosome, complete genome	Escherichia coli	60.2	60.2	1	4e-06	100.00%	4873837	CP095529.1
			Select seq CP095526.1	Escherichia coli strain GN05505 chromosome, complete genome	Escherichia coli	60.2	60.2	1	4e-06	100.00%	5189315	CP095526.1
			Select seq CP097726.1	Escherichia coli strain MS1050 chromosome, complete genome	Escherichia coli	60.2	60.2	1	4e-06	100.00%	4988424	CP097726.1
			Select seq CP102488.1	Escherichia coli O15:H18 strain ST69 chromosome, complete genome	Escherichia coli O15:H18	60.2	60.2	1	4e-06	100.00%	5324346	CP102488.1
			Select seq CP097363.1	Escherichia coli strain AGR6137 chromosome, complete genome	Escherichia coli	60.2	60.2	1	4e-06	100.00%	4912601	CP097363.1
			Select seq CP095083.1	Escherichia coli strain EC6868 chromosome, complete genome	Escherichia coli	60.2	60.2	1	4e-06	100.00%	5252652	CP095083.1
			Select seq AP025662.1	Escherichia coli TUM20902 DNA, complete genome	Escherichia coli	60.2	60.2	1	4e-06	100.00%	4906821	AP025662.1
			Select seq AP025657.1	Escherichia coli TUM13867 DNA, complete genome	Escherichia coli	60.2	60.2	1	4e-06	100.00%	4907358	AP025657.1
			Select seq CP091171.1	Escherichia coli strain NEC20 chromosome	Escherichia coli	60.2	60.2	1	4e-06	100.00%	5055567	CP091171.1
			Select seq CP091167.1	Escherichia coli strain NEC16 chromosome	Escherichia coli	60.2	60.2	1	4e-06	100.00%	4963880	CP091167.1
			Select seq CP089260.1	Escherichia coli strain D17EC0216 chromosome, complete genome	Escherichia coli	60.2	60.2	1	4e-06	100.00%	5119918	CP089260.1
			Select seq CP088754.1	Escherichia coli strain B16EC0899 chromosome, complete genome	Escherichia coli	60.2	60.2	1	4e-06	100.00%	5064054	CP088754.1
			Select seq CP088714.1	Escherichia coli strain B17EC0019 chromosome, complete genome	Escherichia coli	60.2	60.2	1	4e-06	100.00%	5119494	CP088714.1
			Select seq CP088681.1	Escherichia coli strain C16EC0166 chromosome, complete genome	Escherichia coli	60.2	60.2	1	4e-06	100.00%	4999191	CP088681.1
			Select seq CP088668.1	Escherichia coli strain C16EC0292 chromosome, complete genome	Escherichia coli	60.2	60.2	1	4e-06	100.00%	4479494	CP088668.1
			Select seq CP088656.1	Escherichia coli strain C16EC0626 chromosome, complete genome	Escherichia coli	60.2	60.2	1	4e-06	100.00%	5160404	CP088656.1
			Select seq CP088617.1	Escherichia coli strain C17EC0264 chromosome, complete genome	Escherichia coli	60.2	60.2	1	4e-06	100.00%	4946370	CP088617.1
			Select seq CP088566.1	Escherichia coli strain E16EC0274 chromosome, complete genome	Escherichia coli	60.2	60.2	1	4e-06	100.00%	4976172	CP088566.1
			Select seq CP088529.1	Escherichia coli strain E16EC0601 chromosome, complete genome	Escherichia coli	60.2	60.2	1	4e-06	100.00%	5096006	CP088529.1
			Select seq CP088512.1	Escherichia coli strain E16EC0853 chromosome, complete genome	Escherichia coli	60.2	60.2	1	4e-06	100.00%	5129876	CP088512.1
			Select seq CP088506.1	Escherichia coli strain E16EC0930 chromosome, complete genome	Escherichia coli	60.2	60.2	1	4e-06	100.00%	5086323	CP088506.1
			Select seq CP088486.1	Escherichia coli strain E17EC0085 chromosome, complete genome	Escherichia coli	60.2	60.2	1	4e-06	100.00%	4989000	CP088486.1
			Select seq CP088383.1	Escherichia coli strain F16EC0589 chromosome, complete genome	Escherichia coli	60.2	60.2	1	4e-06	100.00%	5057617	CP088383.1
			Select seq CP082827.1	Escherichia coli strain SCAID WND2-2021 (3/145) chromosome, complete genome	Escherichia coli	60.2	60.2	1	4e-06	100.00%	5134206	CP082827.1
			Select seq KF522742.1	Escherichia coli strain ESC0608 CRISPR2 repeat region	Escherichia coli	60.2	60.2	1	4e-06	100.00%	1112	KF522742.1
			Select seq CP080163.1	Escherichia coli strain PK8275 chromosome, complete genome	Escherichia coli	60.2	60.2	1	4e-06	100.00%	5193199	CP080163.1
			Select seq CP080155.1	Escherichia coli strain PK8261 chromosome, complete genome	Escherichia coli	60.2	60.2	1	4e-06	100.00%	5194034	CP080155.1
			Select seq CP066836.1	Escherichia coli strain Ec-FL1-1X chromosome, complete genome	Escherichia coli	60.2	60.2	1	4e-06	100.00%	5160595	CP066836.1
			Select seq KC765379.1	Escherichia coli strain 91-1576 CRISPR2a repeat region	Escherichia coli	60.2	60.2	1	4e-06	100.00%	782	KC765379.1
			Select seq CP056036.1	Escherichia coli strain EC31 chromosome, complete genome	Escherichia coli	60.2	60.2	1	4e-06	100.00%	5219265	CP056036.1
			Select seq CP071073.1	Escherichia coli strain 3347558 chromosome, complete genome	Escherichia coli	60.2	60.2	1	4e-06	100.00%	5164876	CP071073.1
			Select seq CP071133.1	Escherichia coli strain ECONC427 chromosome	Escherichia coli	60.2	60.2	1	4e-06	100.00%	5025496	CP071133.1
			Select seq CP043937.1	Escherichia coli strain RM14516 chromosome, complete genome	Escherichia coli	60.2	60.2	1	4e-06	100.00%	4957901	CP043937.1
			Select seq CP063492.1	Escherichia coli strain EF5-18-41 chromosome, complete genome	Escherichia coli	60.2	60.2	1	4e-06	100.00%	5389948	CP063492.1
			Select seq CP070048.1	Escherichia coli strain FDAARGOS_1290 chromosome, complete genome	Escherichia coli	60.2	60.2	1	4e-06	100.00%	5122397	CP070048.1
			Select seq CP070007.1	Escherichia coli strain FDAARGOS_1288 chromosome, complete genome	Escherichia coli	60.2	60.2	1	4e-06	100.00%	5269977	CP070007.1
			Select seq CP069980.1	Escherichia coli strain FDAARGOS_1291 chromosome, complete genome	Escherichia coli	60.2	60.2	1	4e-06	100.00%	5058969	CP069980.1
			Select seq CP069882.1	Escherichia coli strain FDAARGOS_1289 chromosome, complete genome	Escherichia coli	60.2	60.2	1	4e-06	100.00%	5176465	CP069882.1
			Select seq CP068990.1	Escherichia coli strain RIVM_C010151 chromosome	Escherichia coli	60.2	60.2	1	4e-06	100.00%	4356727	CP068990.1
			Select seq CP068828.1	Escherichia coli strain RIVM_C030443 chromosome, complete genome	Escherichia coli	60.2	120	1	4e-06	100.00%	5104263	CP068828.1
			Select seq LR890405.1	Escherichia coli isolate MSB1_7C-sc-2280317 genome assembly, chromosome: 1	Escherichia coli	60.2	60.2	1	4e-06	100.00%	5183046	LR890405.1
			Select seq CP063153.1	Escherichia coli strain M7424 chromosome, complete genome	Escherichia coli	60.2	60.2	1	4e-06	100.00%	4866010	CP063153.1
			Select seq CP061339.1	Escherichia coli strain M00057 chromosome, complete genome	Escherichia coli	60.2	60.2	1	4e-06	100.00%	4902711	CP061339.1
			Select seq CP061337.1	Escherichia coli strain M11957 chromosome, complete genome	Escherichia coli	60.2	60.2	1	4e-06	100.00%	4901256	CP061337.1
			Select seq CP057773.1	Escherichia coli strain RHB15-C22 chromosome, complete genome	Escherichia coli	60.2	60.2	1	4e-06	100.00%	4948222	CP057773.1
			Select seq CP057160.1	Escherichia coli strain RHB35-C01 chromosome, complete genome	Escherichia coli	60.2	60.2	1	4e-06	100.00%	5011073	CP057160.1
			Select seq CP056632.1	Escherichia coli strain RHBSTW-00303 chromosome, complete genome	Escherichia coli	60.2	60.2	1	4e-06	100.00%	4862932	CP056632.1
			Select seq CP056598.1	Escherichia coli strain RHBSTW-00322 chromosome, complete genome	Escherichia coli	60.2	60.2	1	4e-06	100.00%	5073815	CP056598.1
			Select seq AP022222.1	Escherichia coli DNA, complete genome, strain: WP8-S17-ESBL-12	Escherichia coli	60.2	60.2	1	4e-06	100.00%	4978079	AP022222.1
			Select seq AP022173.1	Escherichia coli DNA, complete genome, strain: WP7-S17-ESBL-01	Escherichia coli	60.2	60.2	1	4e-06	100.00%	5171886	AP022173.1
			Select seq CP058574.1	Escherichia coli strain EC1 chromosome, complete genome	Escherichia coli	60.2	60.2	1	4e-06	100.00%	5078198	CP058574.1
			Select seq CP058223.1	Escherichia coli strain 550 chromosome, complete genome	Escherichia coli	60.2	60.2	1	4e-06	100.00%	4962702	CP058223.1
			Select seq JF496174.1	Escherichia coli strain R348 CRISPR2 repeat region	Escherichia coli	60.2	60.2	1	4e-06	100.00%	1169	JF496174.1
			Select seq JF496102.1	Escherichia coli strain B5A1 CRISPR2 repeat region	Escherichia coli	60.2	60.2	1	4e-06	100.00%	1169	JF496102.1
			Select seq JF496056.1	Escherichia coli strain 642 CRISPR2 repeat region	Escherichia coli	60.2	60.2	1	4e-06	100.00%	1111	JF496056.1
			Select seq JF496017.1	Escherichia coli strain 524 CRISPR2 repeat region	Escherichia coli	60.2	60.2	1	4e-06	100.00%	1170	JF496017.1
			Select seq GU260872.1	Escherichia coli strain ECOR47 CRISPR2.3 genomic sequence	Escherichia coli	60.2	60.2	1	4e-06	100.00%	578	GU260872.1
			Select seq CU928163.2	Escherichia coli UMN026 chromosome, complete genome	Escherichia coli UMN026	60.2	60.2	1	4e-06	100.00%	5202090	CU928163.2
	Pu1256_CRISPR1|1_579_1|1_5_306_275|32	GCAGCAGATTTACAAACAGATCGGAGATTACT	Select seq CP054227.1	Escherichia coli strain EcPF15 chromosome, complete genome	Escherichia coli	60.2	60.2	1	4e-06	100.00%	4796742	CP054227.1
			Select seq CP043406.1	Escherichia coli strain NMBU-W13E19 chromosome, complete genome	Escherichia coli	60.2	60.2	1	4e-06	100.00%	5127396	CP043406.1
			Select seq CP053247.1	Escherichia coli strain SCU-482 chromosome, complete genome	Escherichia coli	60.2	60.2	1	4e-06	100.00%	5152539	CP053247.1
			Select seq CP051692.1	Escherichia coli strain SCU-318 chromosome, complete genome	Escherichia coli	60.2	60.2	1	4e-06	100.00%	4914510	CP051692.1
			Select seq CP051694.1	Escherichia coli strain SCU-313 chromosome, complete genome	Escherichia coli	60.2	60.2	1	4e-06	100.00%	5087909	CP051694.1
			Select seq CP042599.1	Escherichia coli strain NCYU-29-69 chromosome, complete genome	Escherichia coli	60.2	60.2	1	4e-06	100.00%	4995982	CP042599.1
			Select seq CP041522.1	Escherichia coli strain GN06007 chromosome	Escherichia coli	60.2	60.2	1	4e-06	100.00%	5215259	CP041522.1
			Select seq CP032515.1	Escherichia coli strain 118UI chromosome, complete genome	Escherichia coli	60.2	60.2	1	4e-06	100.00%	5205677	CP032515.1
			Select seq CP030768.1	Escherichia coli strain 2017C-4173W12 chromosome, complete genome	Escherichia coli	60.2	60.2	1	4e-06	100.00%	5300308	CP030768.1
			Select seq CP156662.1	Escherichia coli strain PKF4 chromosome, complete genome	Escherichia coli	60.2	60.2	1	4e-06	100.00%	5362652	CP156662.1
			Select seq CP156706.1	Escherichia coli strain PKF11 chromosome, complete genome	Escherichia coli	60.2	60.2	1	4e-06	100.00%	5363334	CP156706.1
			Select seq CP159170.1	Escherichia coli strain 10035776-3 chromosome, complete genome	Escherichia coli	60.2	60.2	1	4e-06	100.00%	5033401	CP159170.1
			Select seq CP023644.1	Escherichia coli M12 chromosome	Escherichia coli M12	60.2	60.2	1	4e-06	100.00%	4984145	CP023644.1
			Select seq CP023142.1	Escherichia coli strain CFSAN061770, complete genome	Escherichia coli	60.2	60.2	1	4e-06	100.00%	5292297	CP023142.1
			Select seq CP149815.1	Escherichia coli strain 91H2 chromosome, complete genome	Escherichia coli	60.2	60.2	1	4e-06	100.00%	4979631	CP149815.1
			Select seq CP146687.1	Escherichia coli strain MS 198-1 chromosome, complete genome	Escherichia coli	60.2	60.2	1	4e-06	100.00%	5285120	CP146687.1
			Select seq CP146564.1	Escherichia coli strain B1.H1.18 chromosome, complete genome	Escherichia coli	60.2	60.2	1	4e-06	100.00%	5100110	CP146564.1
			Select seq CP146571.1	Escherichia coli strain B1.H1.1 chromosome, complete genome	Escherichia coli	60.2	60.2	1	4e-06	100.00%	5100887	CP146571.1
			Select seq CP145703.1	Escherichia coli strain S1-CAM-04-C chromosome, complete genome	Escherichia coli	60.2	60.2	1	4e-06	100.00%	5291651	CP145703.1
			Select seq CP145671.1	Escherichia coli strain S1-ZIM-01-A chromosome, complete genome	Escherichia coli	60.2	60.2	1	4e-06	100.00%	5177482	CP145671.1
			Select seq CP145668.1	Escherichia coli strain S1-CHI-01-A chromosome, complete genome	Escherichia coli	60.2	60.2	1	4e-06	100.00%	5186972	CP145668.1
			Select seq CP145636.1	Escherichia coli strain S1-ISR-02-A chromosome, complete genome	Escherichia coli	60.2	60.2	1	4e-06	100.00%	5166358	CP145636.1
			Select seq CP145620.1	Escherichia coli strain S1-ESP-03-A chromosome, complete genome	Escherichia coli	60.2	60.2	1	4e-06	100.00%	5025337	CP145620.1
			Select seq CP145618.1	Escherichia coli strain S1-SRB-02-B chromosome, complete genome	Escherichia coli	60.2	60.2	1	4e-06	100.00%	5060607	CP145618.1
			Select seq CP141100.1	Escherichia coli strain KE40 chromosome, complete genome	Escherichia coli	60.2	60.2	1	4e-06	100.00%	5154153	CP141100.1
			Select seq CP141089.1	Escherichia coli strain KE47 plasmid unnamed1, complete sequence	Escherichia coli	60.2	60.2	1	4e-06	100.00%	4938057	CP141089.1
			Select seq AP027563.1	Escherichia coli LR-58-2 DNA, complete genome	Escherichia coli	60.2	60.2	1	4e-06	100.00%	5179827	AP027563.1
			Select seq CP136913.1	Escherichia coli strain 2023JQ-00025 chromosome, complete genome	Escherichia coli	60.2	60.2	1	4e-06	100.00%	5019660	CP136913.1
			Select seq CP134389.1	Escherichia coli strain TUM10828 chromosome, complete genome	Escherichia coli	60.2	60.2	1	4e-06	100.00%	5017497	CP134389.1
			Select seq CP082056.1	Escherichia coli strain MS20675 chromosome, complete genome	Escherichia coli	60.2	60.2	1	4e-06	100.00%	5091604	CP082056.1
			Select seq CP119011.1	Escherichia coli strain CE0007a chromosome, complete genome	Escherichia coli	60.2	60.2	1	4e-06	100.00%	5271527	CP119011.1
			Select seq CP121087.1	Escherichia coli strain ST3 chromosome, complete genome	Escherichia coli	60.2	60.2	1	4e-06	100.00%	4969640	CP121087.1
			Select seq CP053662.1	Escherichia coli strain eco-241 chromosome, complete genome	Escherichia coli	60.2	60.2	1	4e-06	100.00%	5255408	CP053662.1
			Select seq CP116074.1	Escherichia coli strain DETEC-S586 chromosome, complete genome	Escherichia coli	60.2	60.2	1	4e-06	100.00%	4958823	CP116074.1
			Select seq CP095538.1	Escherichia coli strain GN04592 chromosome, complete genome	Escherichia coli	60.2	60.2	1	4e-06	100.00%	5233040	CP095538.1
			Select seq CP095529.1	Escherichia coli strain GN06156 chromosome, complete genome	Escherichia coli	60.2	60.2	1	4e-06	100.00%	4873837	CP095529.1
			Select seq CP095526.1	Escherichia coli strain GN05505 chromosome, complete genome	Escherichia coli	60.2	60.2	1	4e-06	100.00%	5189315	CP095526.1
			Select seq CP097726.1	Escherichia coli strain MS1050 chromosome, complete genome	Escherichia coli	60.2	60.2	1	4e-06	100.00%	4988424	CP097726.1
			Select seq CP102488.1	Escherichia coli O15:H18 strain ST69 chromosome, complete genome	Escherichia coli O15:H18	60.2	60.2	1	4e-06	100.00%	5324346	CP102488.1
			Select seq CP097363.1	Escherichia coli strain AGR6137 chromosome, complete genome	Escherichia coli	60.2	60.2	1	4e-06	100.00%	4912601	CP097363.1
			Select seq CP095083.1	Escherichia coli strain EC6868 chromosome, complete genome	Escherichia coli	60.2	60.2	1	4e-06	100.00%	5252652	CP095083.1
			Select seq AP025662.1	Escherichia coli TUM20902 DNA, complete genome	Escherichia coli	60.2	60.2	1	4e-06	100.00%	4906821	AP025662.1
			Select seq AP025657.1	Escherichia coli TUM13867 DNA, complete genome	Escherichia coli	60.2	60.2	1	4e-06	100.00%	4907358	AP025657.1
			Select seq CP091171.1	Escherichia coli strain NEC20 chromosome	Escherichia coli	60.2	60.2	1	4e-06	100.00%	5055567	CP091171.1
			Select seq CP091167.1	Escherichia coli strain NEC16 chromosome	Escherichia coli	60.2	60.2	1	4e-06	100.00%	4963880	CP091167.1
			Select seq CP089260.1	Escherichia coli strain D17EC0216 chromosome, complete genome	Escherichia coli	60.2	60.2	1	4e-06	100.00%	5119918	CP089260.1
			Select seq CP088754.1	Escherichia coli strain B16EC0899 chromosome, complete genome	Escherichia coli	60.2	60.2	1	4e-06	100.00%	5064054	CP088754.1
			Select seq CP088714.1	Escherichia coli strain B17EC0019 chromosome, complete genome	Escherichia coli	60.2	60.2	1	4e-06	100.00%	5119494	CP088714.1
			Select seq CP088681.1	Escherichia coli strain C16EC0166 chromosome, complete genome	Escherichia coli	60.2	60.2	1	4e-06	100.00%	4999191	CP088681.1
			Select seq CP088668.1	Escherichia coli strain C16EC0292 chromosome, complete genome	Escherichia coli	60.2	60.2	1	4e-06	100.00%	4479494	CP088668.1
			Select seq CP088656.1	Escherichia coli strain C16EC0626 chromosome, complete genome	Escherichia coli	60.2	60.2	1	4e-06	100.00%	5160404	CP088656.1
			Select seq CP088617.1	Escherichia coli strain C17EC0264 chromosome, complete genome	Escherichia coli	60.2	60.2	1	4e-06	100.00%	4946370	CP088617.1
			Select seq CP088566.1	Escherichia coli strain E16EC0274 chromosome, complete genome	Escherichia coli	60.2	60.2	1	4e-06	100.00%	4976172	CP088566.1
			Select seq CP088529.1	Escherichia coli strain E16EC0601 chromosome, complete genome	Escherichia coli	60.2	60.2	1	4e-06	100.00%	5096006	CP088529.1
			Select seq CP088512.1	Escherichia coli strain E16EC0853 chromosome, complete genome	Escherichia coli	60.2	60.2	1	4e-06	100.00%	5129876	CP088512.1
			Select seq CP088506.1	Escherichia coli strain E16EC0930 chromosome, complete genome	Escherichia coli	60.2	60.2	1	4e-06	100.00%	5086323	CP088506.1
			Select seq CP088486.1	Escherichia coli strain E17EC0085 chromosome, complete genome	Escherichia coli	60.2	60.2	1	4e-06	100.00%	4989000	CP088486.1
			Select seq CP088383.1	Escherichia coli strain F16EC0589 chromosome, complete genome	Escherichia coli	60.2	60.2	1	4e-06	100.00%	5057617	CP088383.1
			Select seq CP082827.1	Escherichia coli strain SCAID WND2-2021 (3/145) chromosome, complete genome	Escherichia coli	60.2	60.2	1	4e-06	100.00%	5134206	CP082827.1
			Select seq KF522742.1	Escherichia coli strain ESC0608 CRISPR2 repeat region	Escherichia coli	60.2	60.2	1	4e-06	100.00%	1112	KF522742.1
			Select seq CP080163.1	Escherichia coli strain PK8275 chromosome, complete genome	Escherichia coli	60.2	60.2	1	4e-06	100.00%	5193199	CP080163.1
			Select seq CP080155.1	Escherichia coli strain PK8261 chromosome, complete genome	Escherichia coli	60.2	60.2	1	4e-06	100.00%	5194034	CP080155.1
			Select seq CP066836.1	Escherichia coli strain Ec-FL1-1X chromosome, complete genome	Escherichia coli	60.2	60.2	1	4e-06	100.00%	5160595	CP066836.1
			Select seq KC765397.1	Escherichia coli strain 96-1523 CRISPR2a repeat region	Escherichia coli	60.2	60.2	1	4e-06	100.00%	714	KC765397.1
			Select seq KC765379.1	Escherichia coli strain 91-1576 CRISPR2a repeat region	Escherichia coli	60.2	60.2	1	4e-06	100.00%	782	KC765379.1
			Select seq CP056036.1	Escherichia coli strain EC31 chromosome, complete genome	Escherichia coli	60.2	60.2	1	4e-06	100.00%	5219265	CP056036.1
			Select seq CP071073.1	Escherichia coli strain 3347558 chromosome, complete genome	Escherichia coli	60.2	60.2	1	4e-06	100.00%	5164876	CP071073.1
			Select seq CP071133.1	Escherichia coli strain ECONC427 chromosome	Escherichia coli	60.2	60.2	1	4e-06	100.00%	5025496	CP071133.1
			Select seq CP043937.1	Escherichia coli strain RM14516 chromosome, complete genome	Escherichia coli	60.2	60.2	1	4e-06	100.00%	4957901	CP043937.1
			Select seq CP063492.1	Escherichia coli strain EF5-18-41 chromosome, complete genome	Escherichia coli	60.2	60.2	1	4e-06	100.00%	5389948	CP063492.1
			Select seq CP070048.1	Escherichia coli strain FDAARGOS_1290 chromosome, complete genome	Escherichia coli	60.2	60.2	1	4e-06	100.00%	5122397	CP070048.1
			Select seq CP070007.1	Escherichia coli strain FDAARGOS_1288 chromosome, complete genome	Escherichia coli	60.2	60.2	1	4e-06	100.00%	5269977	CP070007.1
			Select seq CP069980.1	Escherichia coli strain FDAARGOS_1291 chromosome, complete genome	Escherichia coli	60.2	60.2	1	4e-06	100.00%	5058969	CP069980.1
			Select seq CP069882.1	Escherichia coli strain FDAARGOS_1289 chromosome, complete genome	Escherichia coli	60.2	60.2	1	4e-06	100.00%	5176465	CP069882.1
			Select seq CP068990.1	Escherichia coli strain RIVM_C010151 chromosome	Escherichia coli	60.2	60.2	1	4e-06	100.00%	4356727	CP068990.1
			Select seq CP068828.1	Escherichia coli strain RIVM_C030443 chromosome, complete genome	Escherichia coli	60.2	120	1	4e-06	100.00%	5104263	CP068828.1
			Select seq LR890405.1	Escherichia coli isolate MSB1_7C-sc-2280317 genome assembly, chromosome: 1	Escherichia coli	60.2	60.2	1	4e-06	100.00%	5183046	LR890405.1
			Select seq CP063153.1	Escherichia coli strain M7424 chromosome, complete genome	Escherichia coli	60.2	60.2	1	4e-06	100.00%	4866010	CP063153.1
			Select seq CP061339.1	Escherichia coli strain M00057 chromosome, complete genome	Escherichia coli	60.2	60.2	1	4e-06	100.00%	4902711	CP061339.1
			Select seq CP061337.1	Escherichia coli strain M11957 chromosome, complete genome	Escherichia coli	60.2	60.2	1	4e-06	100.00%	4901256	CP061337.1
			Select seq CP050210.1	Escherichia coli strain RM-055-WU chromosome	Escherichia coli	60.2	60.2	1	4e-06	100.00%	6324716	CP050210.1
			Select seq CP050209.1	Escherichia coli strain RM-055-MS chromosome	Escherichia coli	60.2	60.2	1	4e-06	100.00%	6416645	CP050209.1
			Select seq CP050208.1	Escherichia coli strain RM-055-CS chromosome	Escherichia coli	60.2	60.2	1	4e-06	100.00%	7058308	CP050208.1
			Select seq CP057773.1	Escherichia coli strain RHB15-C22 chromosome, complete genome	Escherichia coli	60.2	60.2	1	4e-06	100.00%	4948222	CP057773.1
			Select seq CP057160.1	Escherichia coli strain RHB35-C01 chromosome, complete genome	Escherichia coli	60.2	60.2	1	4e-06	100.00%	5011073	CP057160.1
			Select seq CP056632.1	Escherichia coli strain RHBSTW-00303 chromosome, complete genome	Escherichia coli	60.2	60.2	1	4e-06	100.00%	4862932	CP056632.1
			Select seq CP056598.1	Escherichia coli strain RHBSTW-00322 chromosome, complete genome	Escherichia coli	60.2	60.2	1	4e-06	100.00%	5073815	CP056598.1
			Select seq AP022261.1	Escherichia coli DNA, complete genome, strain: WP8-S18-ESBL-07	Escherichia coli	60.2	60.2	1	4e-06	100.00%	4907327	AP022261.1
			Select seq AP022222.1	Escherichia coli DNA, complete genome, strain: WP8-S17-ESBL-12	Escherichia coli	60.2	60.2	1	4e-06	100.00%	4978079	AP022222.1
			Select seq AP022173.1	Escherichia coli DNA, complete genome, strain: WP7-S17-ESBL-01	Escherichia coli	60.2	60.2	1	4e-06	100.00%	5171886	AP022173.1
			Select seq CP058574.1	Escherichia coli strain EC1 chromosome, complete genome	Escherichia coli	60.2	60.2	1	4e-06	100.00%	5078198	CP058574.1
			Select seq CP058223.1	Escherichia coli strain 550 chromosome, complete genome	Escherichia coli	60.2	60.2	1	4e-06	100.00%	4962702	CP058223.1
			Select seq JF496174.1	Escherichia coli strain R348 CRISPR2 repeat region	Escherichia coli	60.2	60.2	1	4e-06	100.00%	1169	JF496174.1
			Select seq JF496106.1	Escherichia coli strain B7I24 CRISPR2 repeat region	Escherichia coli	60.2	60.2	1	4e-06	100.00%	927	JF496106.1
			Select seq JF496102.1	Escherichia coli strain B5A1 CRISPR2 repeat region	Escherichia coli	60.2	60.2	1	4e-06	100.00%	1169	JF496102.1
			Select seq JF496056.1	Escherichia coli strain 642 CRISPR2 repeat region	Escherichia coli	60.2	60.2	1	4e-06	100.00%	1111	JF496056.1
			Select seq JF496017.1	Escherichia coli strain 524 CRISPR2 repeat region	Escherichia coli	60.2	60.2	1	4e-06	100.00%	1170	JF496017.1
			Select seq GU260872.1	Escherichia coli strain ECOR47 CRISPR2.3 genomic sequence	Escherichia coli	60.2	60.2	1	4e-06	100.00%	578	GU260872.1
			Select seq CU928163.2	Escherichia coli UMN026 chromosome, complete genome	Escherichia coli UMN026	60.2	60.2	1	4e-06	100.00%	5202090	CU928163.2
	Pu1256_CRISPR1|1_579_1|1_6_245_214|32	CGCGGCCTGCGCTCGCGTAAAATCAGTTGCAG	Select seq CP054227.1	Escherichia coli strain EcPF15 chromosome, complete genome	Escherichia coli	60.2	60.2	1	4e-06	100.00%	4796742	CP054227.1
			Select seq CP043406.1	Escherichia coli strain NMBU-W13E19 chromosome, complete genome	Escherichia coli	60.2	60.2	1	4e-06	100.00%	5127396	CP043406.1
			Select seq CP053247.1	Escherichia coli strain SCU-482 chromosome, complete genome	Escherichia coli	60.2	60.2	1	4e-06	100.00%	5152539	CP053247.1
			Select seq CP051692.1	Escherichia coli strain SCU-318 chromosome, complete genome	Escherichia coli	60.2	60.2	1	4e-06	100.00%	4914510	CP051692.1
			Select seq CP051694.1	Escherichia coli strain SCU-313 chromosome, complete genome	Escherichia coli	60.2	60.2	1	4e-06	100.00%	5087909	CP051694.1
			Select seq CP051738.1	Escherichia coli strain SCU-105 chromosome, complete genome	Escherichia coli	60.2	60.2	1	4e-06	100.00%	5166012	CP051738.1
			Select seq CP042599.1	Escherichia coli strain NCYU-29-69 chromosome, complete genome	Escherichia coli	60.2	60.2	1	4e-06	100.00%	4995982	CP042599.1
			Select seq CP041522.1	Escherichia coli strain GN06007 chromosome	Escherichia coli	60.2	60.2	1	4e-06	100.00%	5215259	CP041522.1
			Select seq CP032515.1	Escherichia coli strain 118UI chromosome, complete genome	Escherichia coli	60.2	60.2	1	4e-06	100.00%	5205677	CP032515.1
			Select seq CP030768.1	Escherichia coli strain 2017C-4173W12 chromosome, complete genome	Escherichia coli	60.2	60.2	1	4e-06	100.00%	5300308	CP030768.1
			Select seq CP156662.1	Escherichia coli strain PKF4 chromosome, complete genome	Escherichia coli	60.2	60.2	1	4e-06	100.00%	5362652	CP156662.1
			Select seq CP156706.1	Escherichia coli strain PKF11 chromosome, complete genome	Escherichia coli	60.2	60.2	1	4e-06	100.00%	5363334	CP156706.1
			Select seq CP159170.1	Escherichia coli strain 10035776-3 chromosome, complete genome	Escherichia coli	60.2	60.2	1	4e-06	100.00%	5033401	CP159170.1
			Select seq CP023644.1	Escherichia coli M12 chromosome	Escherichia coli M12	60.2	60.2	1	4e-06	100.00%	4984145	CP023644.1
			Select seq CP023142.1	Escherichia coli strain CFSAN061770, complete genome	Escherichia coli	60.2	60.2	1	4e-06	100.00%	5292297	CP023142.1
			Select seq CP149815.1	Escherichia coli strain 91H2 chromosome, complete genome	Escherichia coli	60.2	60.2	1	4e-06	100.00%	4979631	CP149815.1
			Select seq CP146687.1	Escherichia coli strain MS 198-1 chromosome, complete genome	Escherichia coli	60.2	60.2	1	4e-06	100.00%	5285120	CP146687.1
			Select seq CP146564.1	Escherichia coli strain B1.H1.18 chromosome, complete genome	Escherichia coli	60.2	60.2	1	4e-06	100.00%	5100110	CP146564.1
			Select seq CP146571.1	Escherichia coli strain B1.H1.1 chromosome, complete genome	Escherichia coli	60.2	60.2	1	4e-06	100.00%	5100887	CP146571.1
			Select seq CP145703.1	Escherichia coli strain S1-CAM-04-C chromosome, complete genome	Escherichia coli	60.2	60.2	1	4e-06	100.00%	5291651	CP145703.1
			Select seq CP145671.1	Escherichia coli strain S1-ZIM-01-A chromosome, complete genome	Escherichia coli	60.2	60.2	1	4e-06	100.00%	5177482	CP145671.1
			Select seq CP145668.1	Escherichia coli strain S1-CHI-01-A chromosome, complete genome	Escherichia coli	60.2	60.2	1	4e-06	100.00%	5186972	CP145668.1
			Select seq CP145636.1	Escherichia coli strain S1-ISR-02-A chromosome, complete genome	Escherichia coli	60.2	60.2	1	4e-06	100.00%	5166358	CP145636.1
			Select seq CP145620.1	Escherichia coli strain S1-ESP-03-A chromosome, complete genome	Escherichia coli	60.2	60.2	1	4e-06	100.00%	5025337	CP145620.1
			Select seq CP145618.1	Escherichia coli strain S1-SRB-02-B chromosome, complete genome	Escherichia coli	60.2	60.2	1	4e-06	100.00%	5060607	CP145618.1
			Select seq CP141100.1	Escherichia coli strain KE40 chromosome, complete genome	Escherichia coli	60.2	60.2	1	4e-06	100.00%	5154153	CP141100.1
			Select seq CP141089.1	Escherichia coli strain KE47 plasmid unnamed1, complete sequence	Escherichia coli	60.2	60.2	1	4e-06	100.00%	4938057	CP141089.1
			Select seq AP027563.1	Escherichia coli LR-58-2 DNA, complete genome	Escherichia coli	60.2	60.2	1	4e-06	100.00%	5179827	AP027563.1
			Select seq CP136913.1	Escherichia coli strain 2023JQ-00025 chromosome, complete genome	Escherichia coli	60.2	60.2	1	4e-06	100.00%	5019660	CP136913.1
			Select seq CP134389.1	Escherichia coli strain TUM10828 chromosome, complete genome	Escherichia coli	60.2	60.2	1	4e-06	100.00%	5017497	CP134389.1
			Select seq CP082056.1	Escherichia coli strain MS20675 chromosome, complete genome	Escherichia coli	60.2	60.2	1	4e-06	100.00%	5091604	CP082056.1
			Select seq CP121087.1	Escherichia coli strain ST3 chromosome, complete genome	Escherichia coli	60.2	60.2	1	4e-06	100.00%	4969640	CP121087.1
			Select seq CP053662.1	Escherichia coli strain eco-241 chromosome, complete genome	Escherichia coli	60.2	60.2	1	4e-06	100.00%	5255408	CP053662.1
			Select seq CP116074.1	Escherichia coli strain DETEC-S586 chromosome, complete genome	Escherichia coli	60.2	60.2	1	4e-06	100.00%	4958823	CP116074.1
			Select seq CP095538.1	Escherichia coli strain GN04592 chromosome, complete genome	Escherichia coli	60.2	60.2	1	4e-06	100.00%	5233040	CP095538.1
			Select seq CP095529.1	Escherichia coli strain GN06156 chromosome, complete genome	Escherichia coli	60.2	60.2	1	4e-06	100.00%	4873837	CP095529.1
			Select seq CP095526.1	Escherichia coli strain GN05505 chromosome, complete genome	Escherichia coli	60.2	60.2	1	4e-06	100.00%	5189315	CP095526.1
			Select seq CP095510.1	Escherichia coli strain GN02270 chromosome, complete genome	Escherichia coli	60.2	60.2	1	4e-06	100.00%	5186706	CP095510.1
			Select seq CP097726.1	Escherichia coli strain MS1050 chromosome, complete genome	Escherichia coli	60.2	60.2	1	4e-06	100.00%	4988424	CP097726.1
			Select seq CP102488.1	Escherichia coli O15:H18 strain ST69 chromosome, complete genome	Escherichia coli O15:H18	60.2	60.2	1	4e-06	100.00%	5324346	CP102488.1
			Select seq CP097363.1	Escherichia coli strain AGR6137 chromosome, complete genome	Escherichia coli	60.2	60.2	1	4e-06	100.00%	4912601	CP097363.1
			Select seq CP095083.1	Escherichia coli strain EC6868 chromosome, complete genome	Escherichia coli	60.2	60.2	1	4e-06	100.00%	5252652	CP095083.1
			Select seq AP025662.1	Escherichia coli TUM20902 DNA, complete genome	Escherichia coli	60.2	60.2	1	4e-06	100.00%	4906821	AP025662.1
			Select seq AP025657.1	Escherichia coli TUM13867 DNA, complete genome	Escherichia coli	60.2	60.2	1	4e-06	100.00%	4907358	AP025657.1
			Select seq CP092814.1	Escherichia coli strain S-P-N-029.01 chromosome	Escherichia coli	60.2	60.2	1	4e-06	100.00%	4735784	CP092814.1
			Select seq CP091171.1	Escherichia coli strain NEC20 chromosome	Escherichia coli	60.2	60.2	1	4e-06	100.00%	5055567	CP091171.1
			Select seq CP091167.1	Escherichia coli strain NEC16 chromosome	Escherichia coli	60.2	60.2	1	4e-06	100.00%	4963880	CP091167.1
			Select seq CP089260.1	Escherichia coli strain D17EC0216 chromosome, complete genome	Escherichia coli	60.2	60.2	1	4e-06	100.00%	5119918	CP089260.1
			Select seq CP088754.1	Escherichia coli strain B16EC0899 chromosome, complete genome	Escherichia coli	60.2	60.2	1	4e-06	100.00%	5064054	CP088754.1
			Select seq CP088714.1	Escherichia coli strain B17EC0019 chromosome, complete genome	Escherichia coli	60.2	60.2	1	4e-06	100.00%	5119494	CP088714.1
			Select seq CP088681.1	Escherichia coli strain C16EC0166 chromosome, complete genome	Escherichia coli	60.2	60.2	1	4e-06	100.00%	4999191	CP088681.1
			Select seq CP088668.1	Escherichia coli strain C16EC0292 chromosome, complete genome	Escherichia coli	60.2	60.2	1	4e-06	100.00%	4479494	CP088668.1
			Select seq CP088656.1	Escherichia coli strain C16EC0626 chromosome, complete genome	Escherichia coli	60.2	60.2	1	4e-06	100.00%	5160404	CP088656.1
			Select seq CP088617.1	Escherichia coli strain C17EC0264 chromosome, complete genome	Escherichia coli	60.2	60.2	1	4e-06	100.00%	4946370	CP088617.1
			Select seq CP088566.1	Escherichia coli strain E16EC0274 chromosome, complete genome	Escherichia coli	60.2	60.2	1	4e-06	100.00%	4976172	CP088566.1
			Select seq CP088529.1	Escherichia coli strain E16EC0601 chromosome, complete genome	Escherichia coli	60.2	60.2	1	4e-06	100.00%	5096006	CP088529.1
			Select seq CP088512.1	Escherichia coli strain E16EC0853 chromosome, complete genome	Escherichia coli	60.2	60.2	1	4e-06	100.00%	5129876	CP088512.1
			Select seq CP088506.1	Escherichia coli strain E16EC0930 chromosome, complete genome	Escherichia coli	60.2	60.2	1	4e-06	100.00%	5086323	CP088506.1
			Select seq CP088486.1	Escherichia coli strain E17EC0085 chromosome, complete genome	Escherichia coli	60.2	60.2	1	4e-06	100.00%	4989000	CP088486.1
			Select seq CP088383.1	Escherichia coli strain F16EC0589 chromosome, complete genome	Escherichia coli	60.2	60.2	1	4e-06	100.00%	5057617	CP088383.1
			Select seq CP082827.1	Escherichia coli strain SCAID WND2-2021 (3/145) chromosome, complete genome	Escherichia coli	60.2	60.2	1	4e-06	100.00%	5134206	CP082827.1
			Select seq KF522742.1	Escherichia coli strain ESC0608 CRISPR2 repeat region	Escherichia coli	60.2	60.2	1	4e-06	100.00%	1112	KF522742.1
			Select seq CP080163.1	Escherichia coli strain PK8275 chromosome, complete genome	Escherichia coli	60.2	60.2	1	4e-06	100.00%	5193199	CP080163.1
			Select seq CP080155.1	Escherichia coli strain PK8261 chromosome, complete genome	Escherichia coli	60.2	60.2	1	4e-06	100.00%	5194034	CP080155.1
			Select seq CP066836.1	Escherichia coli strain Ec-FL1-1X chromosome, complete genome	Escherichia coli	60.2	60.2	1	4e-06	100.00%	5160595	CP066836.1
			Select seq KC765397.1	Escherichia coli strain 96-1523 CRISPR2a repeat region	Escherichia coli	60.2	60.2	1	4e-06	100.00%	714	KC765397.1
			Select seq CP056036.1	Escherichia coli strain EC31 chromosome, complete genome	Escherichia coli	60.2	60.2	1	4e-06	100.00%	5219265	CP056036.1
			Select seq CP071073.1	Escherichia coli strain 3347558 chromosome, complete genome	Escherichia coli	60.2	60.2	1	4e-06	100.00%	5164876	CP071073.1
			Select seq CP071133.1	Escherichia coli strain ECONC427 chromosome	Escherichia coli	60.2	60.2	1	4e-06	100.00%	5025496	CP071133.1
			Select seq CP043937.1	Escherichia coli strain RM14516 chromosome, complete genome	Escherichia coli	60.2	60.2	1	4e-06	100.00%	4957901	CP043937.1
			Select seq CP063492.1	Escherichia coli strain EF5-18-41 chromosome, complete genome	Escherichia coli	60.2	60.2	1	4e-06	100.00%	5389948	CP063492.1
			Select seq CP070048.1	Escherichia coli strain FDAARGOS_1290 chromosome, complete genome	Escherichia coli	60.2	60.2	1	4e-06	100.00%	5122397	CP070048.1
			Select seq CP070007.1	Escherichia coli strain FDAARGOS_1288 chromosome, complete genome	Escherichia coli	60.2	60.2	1	4e-06	100.00%	5269977	CP070007.1
			Select seq CP069980.1	Escherichia coli strain FDAARGOS_1291 chromosome, complete genome	Escherichia coli	60.2	60.2	1	4e-06	100.00%	5058969	CP069980.1
			Select seq CP069882.1	Escherichia coli strain FDAARGOS_1289 chromosome, complete genome	Escherichia coli	60.2	60.2	1	4e-06	100.00%	5176465	CP069882.1
			Select seq CP068990.1	Escherichia coli strain RIVM_C010151 chromosome	Escherichia coli	60.2	60.2	1	4e-06	100.00%	4356727	CP068990.1
			Select seq CP068828.1	Escherichia coli strain RIVM_C030443 chromosome, complete genome	Escherichia coli	60.2	60.2	1	4e-06	100.00%	5104263	CP068828.1
			Select seq LR890405.1	Escherichia coli isolate MSB1_7C-sc-2280317 genome assembly, chromosome: 1	Escherichia coli	60.2	60.2	1	4e-06	100.00%	5183046	LR890405.1
			Select seq CP063153.1	Escherichia coli strain M7424 chromosome, complete genome	Escherichia coli	60.2	60.2	1	4e-06	100.00%	4866010	CP063153.1
			Select seq CP050210.1	Escherichia coli strain RM-055-WU chromosome	Escherichia coli	60.2	60.2	1	4e-06	100.00%	6324716	CP050210.1
			Select seq CP050209.1	Escherichia coli strain RM-055-MS chromosome	Escherichia coli	60.2	60.2	1	4e-06	100.00%	6416645	CP050209.1
			Select seq CP050208.1	Escherichia coli strain RM-055-CS chromosome	Escherichia coli	60.2	60.2	1	4e-06	100.00%	7058308	CP050208.1
			Select seq CP057773.1	Escherichia coli strain RHB15-C22 chromosome, complete genome	Escherichia coli	60.2	60.2	1	4e-06	100.00%	4948222	CP057773.1
			Select seq CP057133.1	Escherichia coli strain RHB36-C07 chromosome, complete genome	Escherichia coli	60.2	60.2	1	4e-06	100.00%	5012032	CP057133.1
			Select seq CP056632.1	Escherichia coli strain RHBSTW-00303 chromosome, complete genome	Escherichia coli	60.2	60.2	1	4e-06	100.00%	4862932	CP056632.1
			Select seq CP056598.1	Escherichia coli strain RHBSTW-00322 chromosome, complete genome	Escherichia coli	60.2	60.2	1	4e-06	100.00%	5073815	CP056598.1
			Select seq AP022261.1	Escherichia coli DNA, complete genome, strain: WP8-S18-ESBL-07	Escherichia coli	60.2	60.2	1	4e-06	100.00%	4907327	AP022261.1
			Select seq AP022222.1	Escherichia coli DNA, complete genome, strain: WP8-S17-ESBL-12	Escherichia coli	60.2	60.2	1	4e-06	100.00%	4978079	AP022222.1
			Select seq AP022173.1	Escherichia coli DNA, complete genome, strain: WP7-S17-ESBL-01	Escherichia coli	60.2	60.2	1	4e-06	100.00%	5171886	AP022173.1
			Select seq CP058574.1	Escherichia coli strain EC1 chromosome, complete genome	Escherichia coli	60.2	60.2	1	4e-06	100.00%	5078198	CP058574.1
			Select seq CP058223.1	Escherichia coli strain 550 chromosome, complete genome	Escherichia coli	60.2	60.2	1	4e-06	100.00%	4962702	CP058223.1
			Select seq JF496174.1	Escherichia coli strain R348 CRISPR2 repeat region	Escherichia coli	60.2	60.2	1	4e-06	100.00%	1169	JF496174.1
			Select seq JF496102.1	Escherichia coli strain B5A1 CRISPR2 repeat region	Escherichia coli	60.2	60.2	1	4e-06	100.00%	1169	JF496102.1
			Select seq JF496056.1	Escherichia coli strain 642 CRISPR2 repeat region	Escherichia coli	60.2	60.2	1	4e-06	100.00%	1111	JF496056.1
			Select seq JF496017.1	Escherichia coli strain 524 CRISPR2 repeat region	Escherichia coli	60.2	60.2	1	4e-06	100.00%	1170	JF496017.1
			Select seq GU260872.1	Escherichia coli strain ECOR47 CRISPR2.3 genomic sequence	Escherichia coli	60.2	60.2	1	4e-06	100.00%	578	GU260872.1
			Select seq CU928163.2	Escherichia coli UMN026 chromosome, complete genome	Escherichia coli UMN026	60.2	60.2	1	4e-06	100.00%	5202090	CU928163.2
			Select seq JF496106.1	Escherichia coli strain B7I24 CRISPR2 repeat region	Escherichia coli	54.7	54.7	1	0.0002	96.97%	927	JF496106.1
	Pu1256_CRISPR1|1_579_1|1_7_184_153|32	TCCGCGCAAGCCTATATAAACCAGATTGATCA	Select seq CP054227.1	Escherichia coli strain EcPF15 chromosome, complete genome	Escherichia coli	60.2	60.2	1	4e-06	100.00%	4796742	CP054227.1
			Select seq CP043406.1	Escherichia coli strain NMBU-W13E19 chromosome, complete genome	Escherichia coli	60.2	60.2	1	4e-06	100.00%	5127396	CP043406.1
			Select seq CP053247.1	Escherichia coli strain SCU-482 chromosome, complete genome	Escherichia coli	60.2	60.2	1	4e-06	100.00%	5152539	CP053247.1
			Select seq CP051692.1	Escherichia coli strain SCU-318 chromosome, complete genome	Escherichia coli	60.2	60.2	1	4e-06	100.00%	4914510	CP051692.1
			Select seq CP051694.1	Escherichia coli strain SCU-313 chromosome, complete genome	Escherichia coli	60.2	60.2	1	4e-06	100.00%	5087909	CP051694.1
			Select seq CP042599.1	Escherichia coli strain NCYU-29-69 chromosome, complete genome	Escherichia coli	60.2	60.2	1	4e-06	100.00%	4995982	CP042599.1
			Select seq CP041522.1	Escherichia coli strain GN06007 chromosome	Escherichia coli	60.2	60.2	1	4e-06	100.00%	5215259	CP041522.1
			Select seq CP032515.1	Escherichia coli strain 118UI chromosome, complete genome	Escherichia coli	60.2	60.2	1	4e-06	100.00%	5205677	CP032515.1
			Select seq CP030768.1	Escherichia coli strain 2017C-4173W12 chromosome, complete genome	Escherichia coli	60.2	60.2	1	4e-06	100.00%	5300308	CP030768.1
			Select seq CP156662.1	Escherichia coli strain PKF4 chromosome, complete genome	Escherichia coli	60.2	60.2	1	4e-06	100.00%	5362652	CP156662.1
			Select seq CP156706.1	Escherichia coli strain PKF11 chromosome, complete genome	Escherichia coli	60.2	60.2	1	4e-06	100.00%	5363334	CP156706.1
			Select seq CP159170.1	Escherichia coli strain 10035776-3 chromosome, complete genome	Escherichia coli	60.2	60.2	1	4e-06	100.00%	5033401	CP159170.1
			Select seq CP023644.1	Escherichia coli M12 chromosome	Escherichia coli M12	60.2	60.2	1	4e-06	100.00%	4984145	CP023644.1
			Select seq CP023142.1	Escherichia coli strain CFSAN061770, complete genome	Escherichia coli	60.2	60.2	1	4e-06	100.00%	5292297	CP023142.1
			Select seq CP149815.1	Escherichia coli strain 91H2 chromosome, complete genome	Escherichia coli	60.2	60.2	1	4e-06	100.00%	4979631	CP149815.1
			Select seq CP146687.1	Escherichia coli strain MS 198-1 chromosome, complete genome	Escherichia coli	60.2	60.2	1	4e-06	100.00%	5285120	CP146687.1
			Select seq CP146564.1	Escherichia coli strain B1.H1.18 chromosome, complete genome	Escherichia coli	60.2	60.2	1	4e-06	100.00%	5100110	CP146564.1
			Select seq CP146571.1	Escherichia coli strain B1.H1.1 chromosome, complete genome	Escherichia coli	60.2	60.2	1	4e-06	100.00%	5100887	CP146571.1
			Select seq CP145703.1	Escherichia coli strain S1-CAM-04-C chromosome, complete genome	Escherichia coli	60.2	60.2	1	4e-06	100.00%	5291651	CP145703.1
			Select seq CP145671.1	Escherichia coli strain S1-ZIM-01-A chromosome, complete genome	Escherichia coli	60.2	60.2	1	4e-06	100.00%	5177482	CP145671.1
			Select seq CP145668.1	Escherichia coli strain S1-CHI-01-A chromosome, complete genome	Escherichia coli	60.2	60.2	1	4e-06	100.00%	5186972	CP145668.1
			Select seq CP145636.1	Escherichia coli strain S1-ISR-02-A chromosome, complete genome	Escherichia coli	60.2	60.2	1	4e-06	100.00%	5166358	CP145636.1
			Select seq CP145620.1	Escherichia coli strain S1-ESP-03-A chromosome, complete genome	Escherichia coli	60.2	60.2	1	4e-06	100.00%	5025337	CP145620.1
			Select seq CP145618.1	Escherichia coli strain S1-SRB-02-B chromosome, complete genome	Escherichia coli	60.2	60.2	1	4e-06	100.00%	5060607	CP145618.1
			Select seq CP141100.1	Escherichia coli strain KE40 chromosome, complete genome	Escherichia coli	60.2	60.2	1	4e-06	100.00%	5154153	CP141100.1
			Select seq CP141089.1	Escherichia coli strain KE47 plasmid unnamed1, complete sequence	Escherichia coli	60.2	60.2	1	4e-06	100.00%	4938057	CP141089.1
			Select seq AP027563.1	Escherichia coli LR-58-2 DNA, complete genome	Escherichia coli	60.2	60.2	1	4e-06	100.00%	5179827	AP027563.1
			Select seq CP136913.1	Escherichia coli strain 2023JQ-00025 chromosome, complete genome	Escherichia coli	60.2	60.2	1	4e-06	100.00%	5019660	CP136913.1
			Select seq OY754371.1	Escherichia coli isolate F374 genome assembly, chromosome: 1	Escherichia coli	60.2	60.2	1	4e-06	100.00%	5345520	OY754371.1
			Select seq CP134389.1	Escherichia coli strain TUM10828 chromosome, complete genome	Escherichia coli	60.2	60.2	1	4e-06	100.00%	5017497	CP134389.1
			Select seq AP028810.1	Escherichia fergusonii 18B006LT DNA, complete genome	Escherichia fergusonii	60.2	60.2	1	4e-06	100.00%	4577588	AP028810.1
			Select seq CP082056.1	Escherichia coli strain MS20675 chromosome, complete genome	Escherichia coli	60.2	60.2	1	4e-06	100.00%	5091604	CP082056.1
			Select seq CP121087.1	Escherichia coli strain ST3 chromosome, complete genome	Escherichia coli	60.2	60.2	1	4e-06	100.00%	4969640	CP121087.1
			Select seq CP053662.1	Escherichia coli strain eco-241 chromosome, complete genome	Escherichia coli	60.2	60.2	1	4e-06	100.00%	5255408	CP053662.1
			Select seq CP116074.1	Escherichia coli strain DETEC-S586 chromosome, complete genome	Escherichia coli	60.2	60.2	1	4e-06	100.00%	4958823	CP116074.1
			Select seq CP095538.1	Escherichia coli strain GN04592 chromosome, complete genome	Escherichia coli	60.2	60.2	1	4e-06	100.00%	5233040	CP095538.1
			Select seq CP095529.1	Escherichia coli strain GN06156 chromosome, complete genome	Escherichia coli	60.2	60.2	1	4e-06	100.00%	4873837	CP095529.1
			Select seq CP095526.1	Escherichia coli strain GN05505 chromosome, complete genome	Escherichia coli	60.2	60.2	1	4e-06	100.00%	5189315	CP095526.1
			Select seq CP095510.1	Escherichia coli strain GN02270 chromosome, complete genome	Escherichia coli	60.2	60.2	1	4e-06	100.00%	5186706	CP095510.1
			Select seq CP097726.1	Escherichia coli strain MS1050 chromosome, complete genome	Escherichia coli	60.2	60.2	1	4e-06	100.00%	4988424	CP097726.1
			Select seq CP104371.1	Escherichia coli strain 2021CK-01784 chromosome, complete genome	Escherichia coli	60.2	60.2	1	4e-06	100.00%	4936877	CP104371.1
			Select seq CP102488.1	Escherichia coli O15:H18 strain ST69 chromosome, complete genome	Escherichia coli O15:H18	60.2	60.2	1	4e-06	100.00%	5324346	CP102488.1
			Select seq CP097363.1	Escherichia coli strain AGR6137 chromosome, complete genome	Escherichia coli	60.2	60.2	1	4e-06	100.00%	4912601	CP097363.1
			Select seq CP095083.1	Escherichia coli strain EC6868 chromosome, complete genome	Escherichia coli	60.2	60.2	1	4e-06	100.00%	5252652	CP095083.1
			Select seq AP025662.1	Escherichia coli TUM20902 DNA, complete genome	Escherichia coli	60.2	60.2	1	4e-06	100.00%	4906821	AP025662.1
			Select seq AP025657.1	Escherichia coli TUM13867 DNA, complete genome	Escherichia coli	60.2	60.2	1	4e-06	100.00%	4907358	AP025657.1
			Select seq CP028764.1	Escherichia coli strain A10 chromosome, complete genome	Escherichia coli	60.2	60.2	1	4e-06	100.00%	4978266	CP028764.1
			Select seq CP091171.1	Escherichia coli strain NEC20 chromosome	Escherichia coli	60.2	60.2	1	4e-06	100.00%	5055567	CP091171.1
			Select seq CP091167.1	Escherichia coli strain NEC16 chromosome	Escherichia coli	60.2	60.2	1	4e-06	100.00%	4963880	CP091167.1
			Select seq CP089260.1	Escherichia coli strain D17EC0216 chromosome, complete genome	Escherichia coli	60.2	60.2	1	4e-06	100.00%	5119918	CP089260.1
			Select seq CP088754.1	Escherichia coli strain B16EC0899 chromosome, complete genome	Escherichia coli	60.2	60.2	1	4e-06	100.00%	5064054	CP088754.1
			Select seq CP088714.1	Escherichia coli strain B17EC0019 chromosome, complete genome	Escherichia coli	60.2	60.2	1	4e-06	100.00%	5119494	CP088714.1
			Select seq CP088681.1	Escherichia coli strain C16EC0166 chromosome, complete genome	Escherichia coli	60.2	60.2	1	4e-06	100.00%	4999191	CP088681.1
			Select seq CP088668.1	Escherichia coli strain C16EC0292 chromosome, complete genome	Escherichia coli	60.2	60.2	1	4e-06	100.00%	4479494	CP088668.1
			Select seq CP088656.1	Escherichia coli strain C16EC0626 chromosome, complete genome	Escherichia coli	60.2	60.2	1	4e-06	100.00%	5160404	CP088656.1
			Select seq CP088617.1	Escherichia coli strain C17EC0264 chromosome, complete genome	Escherichia coli	60.2	60.2	1	4e-06	100.00%	4946370	CP088617.1
			Select seq CP088566.1	Escherichia coli strain E16EC0274 chromosome, complete genome	Escherichia coli	60.2	60.2	1	4e-06	100.00%	4976172	CP088566.1
			Select seq CP088529.1	Escherichia coli strain E16EC0601 chromosome, complete genome	Escherichia coli	60.2	60.2	1	4e-06	100.00%	5096006	CP088529.1
			Select seq CP088512.1	Escherichia coli strain E16EC0853 chromosome, complete genome	Escherichia coli	60.2	60.2	1	4e-06	100.00%	5129876	CP088512.1
			Select seq CP088506.1	Escherichia coli strain E16EC0930 chromosome, complete genome	Escherichia coli	60.2	60.2	1	4e-06	100.00%	5086323	CP088506.1
			Select seq CP088486.1	Escherichia coli strain E17EC0085 chromosome, complete genome	Escherichia coli	60.2	60.2	1	4e-06	100.00%	4989000	CP088486.1
			Select seq CP088383.1	Escherichia coli strain F16EC0589 chromosome, complete genome	Escherichia coli	60.2	60.2	1	4e-06	100.00%	5057617	CP088383.1
			Select seq CP082827.1	Escherichia coli strain SCAID WND2-2021 (3/145) chromosome, complete genome	Escherichia coli	60.2	60.2	1	4e-06	100.00%	5134206	CP082827.1
			Select seq CP080163.1	Escherichia coli strain PK8275 chromosome, complete genome	Escherichia coli	60.2	60.2	1	4e-06	100.00%	5193199	CP080163.1
			Select seq CP080155.1	Escherichia coli strain PK8261 chromosome, complete genome	Escherichia coli	60.2	60.2	1	4e-06	100.00%	5194034	CP080155.1
			Select seq CP066836.1	Escherichia coli strain Ec-FL1-1X chromosome, complete genome	Escherichia coli	60.2	60.2	1	4e-06	100.00%	5160595	CP066836.1
			Select seq KC765397.1	Escherichia coli strain 96-1523 CRISPR2a repeat region	Escherichia coli	60.2	60.2	1	4e-06	100.00%	714	KC765397.1
			Select seq KC765379.1	Escherichia coli strain 91-1576 CRISPR2a repeat region	Escherichia coli	60.2	60.2	1	4e-06	100.00%	782	KC765379.1
			Select seq CP056036.1	Escherichia coli strain EC31 chromosome, complete genome	Escherichia coli	60.2	60.2	1	4e-06	100.00%	5219265	CP056036.1
			Select seq CP071073.1	Escherichia coli strain 3347558 chromosome, complete genome	Escherichia coli	60.2	60.2	1	4e-06	100.00%	5164876	CP071073.1
			Select seq CP071133.1	Escherichia coli strain ECONC427 chromosome	Escherichia coli	60.2	60.2	1	4e-06	100.00%	5025496	CP071133.1
			Select seq CP063492.1	Escherichia coli strain EF5-18-41 chromosome, complete genome	Escherichia coli	60.2	60.2	1	4e-06	100.00%	5389948	CP063492.1
			Select seq CP070048.1	Escherichia coli strain FDAARGOS_1290 chromosome, complete genome	Escherichia coli	60.2	60.2	1	4e-06	100.00%	5122397	CP070048.1
			Select seq CP070007.1	Escherichia coli strain FDAARGOS_1288 chromosome, complete genome	Escherichia coli	60.2	60.2	1	4e-06	100.00%	5269977	CP070007.1
			Select seq CP069882.1	Escherichia coli strain FDAARGOS_1289 chromosome, complete genome	Escherichia coli	60.2	60.2	1	4e-06	100.00%	5176465	CP069882.1
			Select seq CP068990.1	Escherichia coli strain RIVM_C010151 chromosome	Escherichia coli	60.2	60.2	1	4e-06	100.00%	4356727	CP068990.1
			Select seq CP068828.1	Escherichia coli strain RIVM_C030443 chromosome, complete genome	Escherichia coli	60.2	60.2	1	4e-06	100.00%	5104263	CP068828.1
			Select seq LR890405.1	Escherichia coli isolate MSB1_7C-sc-2280317 genome assembly, chromosome: 1	Escherichia coli	60.2	60.2	1	4e-06	100.00%	5183046	LR890405.1
			Select seq CP063153.1	Escherichia coli strain M7424 chromosome, complete genome	Escherichia coli	60.2	60.2	1	4e-06	100.00%	4866010	CP063153.1
			Select seq CP061339.1	Escherichia coli strain M00057 chromosome, complete genome	Escherichia coli	60.2	60.2	1	4e-06	100.00%	4902711	CP061339.1
			Select seq CP061337.1	Escherichia coli strain M11957 chromosome, complete genome	Escherichia coli	60.2	60.2	1	4e-06	100.00%	4901256	CP061337.1
			Select seq CP050210.1	Escherichia coli strain RM-055-WU chromosome	Escherichia coli	60.2	60.2	1	4e-06	100.00%	6324716	CP050210.1
			Select seq CP050209.1	Escherichia coli strain RM-055-MS chromosome	Escherichia coli	60.2	60.2	1	4e-06	100.00%	6416645	CP050209.1
			Select seq CP050208.1	Escherichia coli strain RM-055-CS chromosome	Escherichia coli	60.2	60.2	1	4e-06	100.00%	7058308	CP050208.1
			Select seq CP057773.1	Escherichia coli strain RHB15-C22 chromosome, complete genome	Escherichia coli	60.2	60.2	1	4e-06	100.00%	4948222	CP057773.1
			Select seq CP057133.1	Escherichia coli strain RHB36-C07 chromosome, complete genome	Escherichia coli	60.2	60.2	1	4e-06	100.00%	5012032	CP057133.1
			Select seq CP056598.1	Escherichia coli strain RHBSTW-00322 chromosome, complete genome	Escherichia coli	60.2	60.2	1	4e-06	100.00%	5073815	CP056598.1
			Select seq AP022261.1	Escherichia coli DNA, complete genome, strain: WP8-S18-ESBL-07	Escherichia coli	60.2	60.2	1	4e-06	100.00%	4907327	AP022261.1
			Select seq AP022222.1	Escherichia coli DNA, complete genome, strain: WP8-S17-ESBL-12	Escherichia coli	60.2	60.2	1	4e-06	100.00%	4978079	AP022222.1
			Select seq AP022173.1	Escherichia coli DNA, complete genome, strain: WP7-S17-ESBL-01	Escherichia coli	60.2	60.2	1	4e-06	100.00%	5171886	AP022173.1
			Select seq CP058574.1	Escherichia coli strain EC1 chromosome, complete genome	Escherichia coli	60.2	60.2	1	4e-06	100.00%	5078198	CP058574.1
			Select seq CP058223.1	Escherichia coli strain 550 chromosome, complete genome	Escherichia coli	60.2	60.2	1	4e-06	100.00%	4962702	CP058223.1
			Select seq JF496174.1	Escherichia coli strain R348 CRISPR2 repeat region	Escherichia coli	60.2	60.2	1	4e-06	100.00%	1169	JF496174.1
			Select seq JF496106.1	Escherichia coli strain B7I24 CRISPR2 repeat region	Escherichia coli	60.2	60.2	1	4e-06	100.00%	927	JF496106.1
			Select seq JF496102.1	Escherichia coli strain B5A1 CRISPR2 repeat region	Escherichia coli	60.2	60.2	1	4e-06	100.00%	1169	JF496102.1
			Select seq JF496017.1	Escherichia coli strain 524 CRISPR2 repeat region	Escherichia coli	60.2	60.2	1	4e-06	100.00%	1170	JF496017.1
			Select seq GU260872.1	Escherichia coli strain ECOR47 CRISPR2.3 genomic sequence	Escherichia coli	60.2	60.2	1	4e-06	100.00%	578	GU260872.1
			Select seq CU928163.2	Escherichia coli UMN026 chromosome, complete genome	Escherichia coli UMN026	60.2	60.2	1	4e-06	100.00%	5202090	CU928163.2
			Select seq CP092814.1	Escherichia coli strain S-P-N-029.01 chromosome	Escherichia coli	54.7	107	0.9	0.0002	100.00%	4735784	CP092814.1
	Pu1256_CRISPR1|1_579_1|1_8_123_92|32	CGAAATCGCACGCGCTTCCCGCATGGGGGAAA	Select seq CP054227.1	Escherichia coli strain EcPF15 chromosome, complete genome	Escherichia coli	60.2	60.2	1	4e-06	100.00%	4796742	CP054227.1
			Select seq CP043406.1	Escherichia coli strain NMBU-W13E19 chromosome, complete genome	Escherichia coli	60.2	60.2	1	4e-06	100.00%	5127396	CP043406.1
			Select seq CP051692.1	Escherichia coli strain SCU-318 chromosome, complete genome	Escherichia coli	60.2	60.2	1	4e-06	100.00%	4914510	CP051692.1
			Select seq CP051694.1	Escherichia coli strain SCU-313 chromosome, complete genome	Escherichia coli	60.2	60.2	1	4e-06	100.00%	5087909	CP051694.1
			Select seq CP051738.1	Escherichia coli strain SCU-105 chromosome, complete genome	Escherichia coli	60.2	60.2	1	4e-06	100.00%	5166012	CP051738.1
			Select seq CP042599.1	Escherichia coli strain NCYU-29-69 chromosome, complete genome	Escherichia coli	60.2	60.2	1	4e-06	100.00%	4995982	CP042599.1
			Select seq CP041522.1	Escherichia coli strain GN06007 chromosome	Escherichia coli	60.2	60.2	1	4e-06	100.00%	5215259	CP041522.1
			Select seq CP032515.1	Escherichia coli strain 118UI chromosome, complete genome	Escherichia coli	60.2	60.2	1	4e-06	100.00%	5205677	CP032515.1
			Select seq LR130564.1	Escherichia coli strain MS14387 genome assembly, chromosome: 1	Escherichia coli	60.2	60.2	1	4e-06	100.00%	5094870	LR130564.1
			Select seq CP030768.1	Escherichia coli strain 2017C-4173W12 chromosome, complete genome	Escherichia coli	60.2	60.2	1	4e-06	100.00%	5300308	CP030768.1
			Select seq CP156662.1	Escherichia coli strain PKF4 chromosome, complete genome	Escherichia coli	60.2	60.2	1	4e-06	100.00%	5362652	CP156662.1
			Select seq CP156706.1	Escherichia coli strain PKF11 chromosome, complete genome	Escherichia coli	60.2	60.2	1	4e-06	100.00%	5363334	CP156706.1
			Select seq CP159170.1	Escherichia coli strain 10035776-3 chromosome, complete genome	Escherichia coli	60.2	60.2	1	4e-06	100.00%	5033401	CP159170.1
			Select seq CP023644.1	Escherichia coli M12 chromosome	Escherichia coli M12	60.2	60.2	1	4e-06	100.00%	4984145	CP023644.1
			Select seq CP023142.1	Escherichia coli strain CFSAN061770, complete genome	Escherichia coli	60.2	60.2	1	4e-06	100.00%	5292297	CP023142.1
			Select seq CP149815.1	Escherichia coli strain 91H2 chromosome, complete genome	Escherichia coli	60.2	60.2	1	4e-06	100.00%	4979631	CP149815.1
			Select seq CP146687.1	Escherichia coli strain MS 198-1 chromosome, complete genome	Escherichia coli	60.2	60.2	1	4e-06	100.00%	5285120	CP146687.1
			Select seq CP146564.1	Escherichia coli strain B1.H1.18 chromosome, complete genome	Escherichia coli	60.2	60.2	1	4e-06	100.00%	5100110	CP146564.1
			Select seq CP146571.1	Escherichia coli strain B1.H1.1 chromosome, complete genome	Escherichia coli	60.2	60.2	1	4e-06	100.00%	5100887	CP146571.1
			Select seq CP145703.1	Escherichia coli strain S1-CAM-04-C chromosome, complete genome	Escherichia coli	60.2	60.2	1	4e-06	100.00%	5291651	CP145703.1
			Select seq CP145671.1	Escherichia coli strain S1-ZIM-01-A chromosome, complete genome	Escherichia coli	60.2	60.2	1	4e-06	100.00%	5177482	CP145671.1
			Select seq CP145668.1	Escherichia coli strain S1-CHI-01-A chromosome, complete genome	Escherichia coli	60.2	60.2	1	4e-06	100.00%	5186972	CP145668.1
			Select seq CP145636.1	Escherichia coli strain S1-ISR-02-A chromosome, complete genome	Escherichia coli	60.2	60.2	1	4e-06	100.00%	5166358	CP145636.1
			Select seq CP145620.1	Escherichia coli strain S1-ESP-03-A chromosome, complete genome	Escherichia coli	60.2	60.2	1	4e-06	100.00%	5025337	CP145620.1
			Select seq CP145618.1	Escherichia coli strain S1-SRB-02-B chromosome, complete genome	Escherichia coli	60.2	60.2	1	4e-06	100.00%	5060607	CP145618.1
			Select seq CP141100.1	Escherichia coli strain KE40 chromosome, complete genome	Escherichia coli	60.2	60.2	1	4e-06	100.00%	5154153	CP141100.1
			Select seq CP141089.1	Escherichia coli strain KE47 plasmid unnamed1, complete sequence	Escherichia coli	60.2	60.2	1	4e-06	100.00%	4938057	CP141089.1
			Select seq AP027563.1	Escherichia coli LR-58-2 DNA, complete genome	Escherichia coli	60.2	60.2	1	4e-06	100.00%	5179827	AP027563.1
			Select seq CP136913.1	Escherichia coli strain 2023JQ-00025 chromosome, complete genome	Escherichia coli	60.2	60.2	1	4e-06	100.00%	5019660	CP136913.1
			Select seq OY754371.1	Escherichia coli isolate F374 genome assembly, chromosome: 1	Escherichia coli	60.2	60.2	1	4e-06	100.00%	5345520	OY754371.1
			Select seq CP134389.1	Escherichia coli strain TUM10828 chromosome, complete genome	Escherichia coli	60.2	60.2	1	4e-06	100.00%	5017497	CP134389.1
			Select seq CP082056.1	Escherichia coli strain MS20675 chromosome, complete genome	Escherichia coli	60.2	60.2	1	4e-06	100.00%	5091604	CP082056.1
			Select seq CP119011.1	Escherichia coli strain CE0007a chromosome, complete genome	Escherichia coli	60.2	60.2	1	4e-06	100.00%	5271527	CP119011.1
			Select seq CP053662.1	Escherichia coli strain eco-241 chromosome, complete genome	Escherichia coli	60.2	60.2	1	4e-06	100.00%	5255408	CP053662.1
			Select seq CP116074.1	Escherichia coli strain DETEC-S586 chromosome, complete genome	Escherichia coli	60.2	60.2	1	4e-06	100.00%	4958823	CP116074.1
			Select seq CP095538.1	Escherichia coli strain GN04592 chromosome, complete genome	Escherichia coli	60.2	60.2	1	4e-06	100.00%	5233040	CP095538.1
			Select seq CP095529.1	Escherichia coli strain GN06156 chromosome, complete genome	Escherichia coli	60.2	60.2	1	4e-06	100.00%	4873837	CP095529.1
			Select seq CP095526.1	Escherichia coli strain GN05505 chromosome, complete genome	Escherichia coli	60.2	60.2	1	4e-06	100.00%	5189315	CP095526.1
			Select seq CP095510.1	Escherichia coli strain GN02270 chromosome, complete genome	Escherichia coli	60.2	60.2	1	4e-06	100.00%	5186706	CP095510.1
			Select seq CP097726.1	Escherichia coli strain MS1050 chromosome, complete genome	Escherichia coli	60.2	60.2	1	4e-06	100.00%	4988424	CP097726.1
			Select seq CP102488.1	Escherichia coli O15:H18 strain ST69 chromosome, complete genome	Escherichia coli O15:H18	60.2	60.2	1	4e-06	100.00%	5324346	CP102488.1
			Select seq CP097363.1	Escherichia coli strain AGR6137 chromosome, complete genome	Escherichia coli	60.2	60.2	1	4e-06	100.00%	4912601	CP097363.1
			Select seq CP095083.1	Escherichia coli strain EC6868 chromosome, complete genome	Escherichia coli	60.2	60.2	1	4e-06	100.00%	5252652	CP095083.1
			Select seq AP025662.1	Escherichia coli TUM20902 DNA, complete genome	Escherichia coli	60.2	60.2	1	4e-06	100.00%	4906821	AP025662.1
			Select seq AP025657.1	Escherichia coli TUM13867 DNA, complete genome	Escherichia coli	60.2	60.2	1	4e-06	100.00%	4907358	AP025657.1
			Select seq CP028764.1	Escherichia coli strain A10 chromosome, complete genome	Escherichia coli	60.2	60.2	1	4e-06	100.00%	4978266	CP028764.1
			Select seq CP091171.1	Escherichia coli strain NEC20 chromosome	Escherichia coli	60.2	60.2	1	4e-06	100.00%	5055567	CP091171.1
			Select seq CP091167.1	Escherichia coli strain NEC16 chromosome	Escherichia coli	60.2	60.2	1	4e-06	100.00%	4963880	CP091167.1
			Select seq CP091391.1	Escherichia coli strain 788309 chromosome, complete genome	Escherichia coli	60.2	60.2	1	4e-06	100.00%	5173954	CP091391.1
			Select seq CP089260.1	Escherichia coli strain D17EC0216 chromosome, complete genome	Escherichia coli	60.2	60.2	1	4e-06	100.00%	5119918	CP089260.1
			Select seq CP088754.1	Escherichia coli strain B16EC0899 chromosome, complete genome	Escherichia coli	60.2	60.2	1	4e-06	100.00%	5064054	CP088754.1
			Select seq CP088714.1	Escherichia coli strain B17EC0019 chromosome, complete genome	Escherichia coli	60.2	60.2	1	4e-06	100.00%	5119494	CP088714.1
			Select seq CP088681.1	Escherichia coli strain C16EC0166 chromosome, complete genome	Escherichia coli	60.2	60.2	1	4e-06	100.00%	4999191	CP088681.1
			Select seq CP088668.1	Escherichia coli strain C16EC0292 chromosome, complete genome	Escherichia coli	60.2	60.2	1	4e-06	100.00%	4479494	CP088668.1
			Select seq CP088656.1	Escherichia coli strain C16EC0626 chromosome, complete genome	Escherichia coli	60.2	60.2	1	4e-06	100.00%	5160404	CP088656.1
			Select seq CP088617.1	Escherichia coli strain C17EC0264 chromosome, complete genome	Escherichia coli	60.2	60.2	1	4e-06	100.00%	4946370	CP088617.1
			Select seq CP088566.1	Escherichia coli strain E16EC0274 chromosome, complete genome	Escherichia coli	60.2	60.2	1	4e-06	100.00%	4976172	CP088566.1
			Select seq CP088529.1	Escherichia coli strain E16EC0601 chromosome, complete genome	Escherichia coli	60.2	60.2	1	4e-06	100.00%	5096006	CP088529.1
			Select seq CP088512.1	Escherichia coli strain E16EC0853 chromosome, complete genome	Escherichia coli	60.2	60.2	1	4e-06	100.00%	5129876	CP088512.1
			Select seq CP088506.1	Escherichia coli strain E16EC0930 chromosome, complete genome	Escherichia coli	60.2	60.2	1	4e-06	100.00%	5086323	CP088506.1
			Select seq CP088486.1	Escherichia coli strain E17EC0085 chromosome, complete genome	Escherichia coli	60.2	60.2	1	4e-06	100.00%	4989000	CP088486.1
			Select seq CP088383.1	Escherichia coli strain F16EC0589 chromosome, complete genome	Escherichia coli	60.2	60.2	1	4e-06	100.00%	5057617	CP088383.1
			Select seq KF522742.1	Escherichia coli strain ESC0608 CRISPR2 repeat region	Escherichia coli	60.2	60.2	1	4e-06	100.00%	1112	KF522742.1
			Select seq CP080163.1	Escherichia coli strain PK8275 chromosome, complete genome	Escherichia coli	60.2	60.2	1	4e-06	100.00%	5193199	CP080163.1
			Select seq CP080155.1	Escherichia coli strain PK8261 chromosome, complete genome	Escherichia coli	60.2	60.2	1	4e-06	100.00%	5194034	CP080155.1
			Select seq CP066836.1	Escherichia coli strain Ec-FL1-1X chromosome, complete genome	Escherichia coli	60.2	60.2	1	4e-06	100.00%	5160595	CP066836.1
			Select seq KC765397.1	Escherichia coli strain 96-1523 CRISPR2a repeat region	Escherichia coli	60.2	60.2	1	4e-06	100.00%	714	KC765397.1
			Select seq KC765379.1	Escherichia coli strain 91-1576 CRISPR2a repeat region	Escherichia coli	60.2	60.2	1	4e-06	100.00%	782	KC765379.1
			Select seq CP056036.1	Escherichia coli strain EC31 chromosome, complete genome	Escherichia coli	60.2	60.2	1	4e-06	100.00%	5219265	CP056036.1
			Select seq CP071073.1	Escherichia coli strain 3347558 chromosome, complete genome	Escherichia coli	60.2	60.2	1	4e-06	100.00%	5164876	CP071073.1
			Select seq CP071133.1	Escherichia coli strain ECONC427 chromosome	Escherichia coli	60.2	60.2	1	4e-06	100.00%	5025496	CP071133.1
			Select seq CP043937.1	Escherichia coli strain RM14516 chromosome, complete genome	Escherichia coli	60.2	60.2	1	4e-06	100.00%	4957901	CP043937.1
			Select seq CP063492.1	Escherichia coli strain EF5-18-41 chromosome, complete genome	Escherichia coli	60.2	60.2	1	4e-06	100.00%	5389948	CP063492.1
			Select seq CP070048.1	Escherichia coli strain FDAARGOS_1290 chromosome, complete genome	Escherichia coli	60.2	60.2	1	4e-06	100.00%	5122397	CP070048.1
			Select seq CP070007.1	Escherichia coli strain FDAARGOS_1288 chromosome, complete genome	Escherichia coli	60.2	60.2	1	4e-06	100.00%	5269977	CP070007.1
			Select seq CP069882.1	Escherichia coli strain FDAARGOS_1289 chromosome, complete genome	Escherichia coli	60.2	60.2	1	4e-06	100.00%	5176465	CP069882.1
			Select seq CP068990.1	Escherichia coli strain RIVM_C010151 chromosome	Escherichia coli	60.2	60.2	1	4e-06	100.00%	4356727	CP068990.1
			Select seq CP068806.1	Escherichia coli strain RIVM_C018576 chromosome, complete genome	Escherichia coli	60.2	60.2	1	4e-06	100.00%	5089794	CP068806.1
			Select seq CP068828.1	Escherichia coli strain RIVM_C030443 chromosome, complete genome	Escherichia coli	60.2	60.2	1	4e-06	100.00%	5104263	CP068828.1
			Select seq CP068825.1	Escherichia coli strain RIVM_C030256 chromosome, complete genome	Escherichia coli	60.2	60.2	1	4e-06	100.00%	5086785	CP068825.1
			Select seq LR890405.1	Escherichia coli isolate MSB1_7C-sc-2280317 genome assembly, chromosome: 1	Escherichia coli	60.2	60.2	1	4e-06	100.00%	5183046	LR890405.1
			Select seq CP063153.1	Escherichia coli strain M7424 chromosome, complete genome	Escherichia coli	60.2	60.2	1	4e-06	100.00%	4866010	CP063153.1
			Select seq CP061339.1	Escherichia coli strain M00057 chromosome, complete genome	Escherichia coli	60.2	60.2	1	4e-06	100.00%	4902711	CP061339.1
			Select seq CP061337.1	Escherichia coli strain M11957 chromosome, complete genome	Escherichia coli	60.2	60.2	1	4e-06	100.00%	4901256	CP061337.1
			Select seq CP050210.1	Escherichia coli strain RM-055-WU chromosome	Escherichia coli	60.2	60.2	1	4e-06	100.00%	6324716	CP050210.1
			Select seq CP050209.1	Escherichia coli strain RM-055-MS chromosome	Escherichia coli	60.2	60.2	1	4e-06	100.00%	6416645	CP050209.1
			Select seq CP050208.1	Escherichia coli strain RM-055-CS chromosome	Escherichia coli	60.2	60.2	1	4e-06	100.00%	7058308	CP050208.1
			Select seq CP057773.1	Escherichia coli strain RHB15-C22 chromosome, complete genome	Escherichia coli	60.2	60.2	1	4e-06	100.00%	4948222	CP057773.1
			Select seq CP057133.1	Escherichia coli strain RHB36-C07 chromosome, complete genome	Escherichia coli	60.2	60.2	1	4e-06	100.00%	5012032	CP057133.1
			Select seq CP056632.1	Escherichia coli strain RHBSTW-00303 chromosome, complete genome	Escherichia coli	60.2	60.2	1	4e-06	100.00%	4862932	CP056632.1
			Select seq CP056598.1	Escherichia coli strain RHBSTW-00322 chromosome, complete genome	Escherichia coli	60.2	60.2	1	4e-06	100.00%	5073815	CP056598.1
			Select seq AP022261.1	Escherichia coli DNA, complete genome, strain: WP8-S18-ESBL-07	Escherichia coli	60.2	60.2	1	4e-06	100.00%	4907327	AP022261.1
			Select seq AP022222.1	Escherichia coli DNA, complete genome, strain: WP8-S17-ESBL-12	Escherichia coli	60.2	60.2	1	4e-06	100.00%	4978079	AP022222.1
			Select seq AP022173.1	Escherichia coli DNA, complete genome, strain: WP7-S17-ESBL-01	Escherichia coli	60.2	60.2	1	4e-06	100.00%	5171886	AP022173.1
			Select seq CP058574.1	Escherichia coli strain EC1 chromosome, complete genome	Escherichia coli	60.2	60.2	1	4e-06	100.00%	5078198	CP058574.1
			Select seq CP058223.1	Escherichia coli strain 550 chromosome, complete genome	Escherichia coli	60.2	60.2	1	4e-06	100.00%	4962702	CP058223.1
			Select seq JF496106.1	Escherichia coli strain B7I24 CRISPR2 repeat region	Escherichia coli	60.2	60.2	1	4e-06	100.00%	927	JF496106.1
			Select seq JF496102.1	Escherichia coli strain B5A1 CRISPR2 repeat region	Escherichia coli	60.2	60.2	1	4e-06	100.00%	1169	JF496102.1
			Select seq JF496056.1	Escherichia coli strain 642 CRISPR2 repeat region	Escherichia coli	60.2	60.2	1	4e-06	100.00%	1111	JF496056.1
			Select seq JF496017.1	Escherichia coli strain 524 CRISPR2 repeat region	Escherichia coli	60.2	60.2	1	4e-06	100.00%	1170	JF496017.1
	Pu1256_CRISPR1|1_579_1|1_9_62_31|32	TGTAAAAGTCTTGGTTTTGGCGCATCATTTGT	Select seq CP054227.1	Escherichia coli strain EcPF15 chromosome, complete genome	Escherichia coli	60.2	60.2	1	4e-06	100.00%	4796742	CP054227.1
			Select seq CP043406.1	Escherichia coli strain NMBU-W13E19 chromosome, complete genome	Escherichia coli	60.2	60.2	1	4e-06	100.00%	5127396	CP043406.1
			Select seq CP051692.1	Escherichia coli strain SCU-318 chromosome, complete genome	Escherichia coli	60.2	60.2	1	4e-06	100.00%	4914510	CP051692.1
			Select seq CP051694.1	Escherichia coli strain SCU-313 chromosome, complete genome	Escherichia coli	60.2	60.2	1	4e-06	100.00%	5087909	CP051694.1
			Select seq CP051738.1	Escherichia coli strain SCU-105 chromosome, complete genome	Escherichia coli	60.2	60.2	1	4e-06	100.00%	5166012	CP051738.1
			Select seq CP042599.1	Escherichia coli strain NCYU-29-69 chromosome, complete genome	Escherichia coli	60.2	60.2	1	4e-06	100.00%	4995982	CP042599.1
			Select seq CP041522.1	Escherichia coli strain GN06007 chromosome	Escherichia coli	60.2	60.2	1	4e-06	100.00%	5215259	CP041522.1
			Select seq CP032515.1	Escherichia coli strain 118UI chromosome, complete genome	Escherichia coli	60.2	60.2	1	4e-06	100.00%	5205677	CP032515.1
			Select seq LR130564.1	Escherichia coli strain MS14387 genome assembly, chromosome: 1	Escherichia coli	60.2	60.2	1	4e-06	100.00%	5094870	LR130564.1
			Select seq CP030768.1	Escherichia coli strain 2017C-4173W12 chromosome, complete genome	Escherichia coli	60.2	60.2	1	4e-06	100.00%	5300308	CP030768.1
			Select seq CP156662.1	Escherichia coli strain PKF4 chromosome, complete genome	Escherichia coli	60.2	60.2	1	4e-06	100.00%	5362652	CP156662.1
			Select seq CP156706.1	Escherichia coli strain PKF11 chromosome, complete genome	Escherichia coli	60.2	60.2	1	4e-06	100.00%	5363334	CP156706.1
			Select seq CP159170.1	Escherichia coli strain 10035776-3 chromosome, complete genome	Escherichia coli	60.2	60.2	1	4e-06	100.00%	5033401	CP159170.1
			Select seq CP023644.1	Escherichia coli M12 chromosome	Escherichia coli M12	60.2	60.2	1	4e-06	100.00%	4984145	CP023644.1
			Select seq CP023142.1	Escherichia coli strain CFSAN061770, complete genome	Escherichia coli	60.2	60.2	1	4e-06	100.00%	5292297	CP023142.1
			Select seq CP149815.1	Escherichia coli strain 91H2 chromosome, complete genome	Escherichia coli	60.2	60.2	1	4e-06	100.00%	4979631	CP149815.1
			Select seq CP146687.1	Escherichia coli strain MS 198-1 chromosome, complete genome	Escherichia coli	60.2	60.2	1	4e-06	100.00%	5285120	CP146687.1
			Select seq CP146564.1	Escherichia coli strain B1.H1.18 chromosome, complete genome	Escherichia coli	60.2	60.2	1	4e-06	100.00%	5100110	CP146564.1
			Select seq CP146571.1	Escherichia coli strain B1.H1.1 chromosome, complete genome	Escherichia coli	60.2	60.2	1	4e-06	100.00%	5100887	CP146571.1
			Select seq CP145703.1	Escherichia coli strain S1-CAM-04-C chromosome, complete genome	Escherichia coli	60.2	60.2	1	4e-06	100.00%	5291651	CP145703.1
			Select seq CP145671.1	Escherichia coli strain S1-ZIM-01-A chromosome, complete genome	Escherichia coli	60.2	60.2	1	4e-06	100.00%	5177482	CP145671.1
			Select seq CP145668.1	Escherichia coli strain S1-CHI-01-A chromosome, complete genome	Escherichia coli	60.2	60.2	1	4e-06	100.00%	5186972	CP145668.1
			Select seq CP145636.1	Escherichia coli strain S1-ISR-02-A chromosome, complete genome	Escherichia coli	60.2	60.2	1	4e-06	100.00%	5166358	CP145636.1
			Select seq CP145620.1	Escherichia coli strain S1-ESP-03-A chromosome, complete genome	Escherichia coli	60.2	60.2	1	4e-06	100.00%	5025337	CP145620.1
			Select seq CP145618.1	Escherichia coli strain S1-SRB-02-B chromosome, complete genome	Escherichia coli	60.2	60.2	1	4e-06	100.00%	5060607	CP145618.1
			Select seq CP141100.1	Escherichia coli strain KE40 chromosome, complete genome	Escherichia coli	60.2	60.2	1	4e-06	100.00%	5154153	CP141100.1
			Select seq CP141089.1	Escherichia coli strain KE47 plasmid unnamed1, complete sequence	Escherichia coli	60.2	60.2	1	4e-06	100.00%	4938057	CP141089.1
			Select seq OR645749.1	Escherichia coli strain C2-7 CRISPR repeat region	Escherichia coli	60.2	60.2	1	4e-06	100.00%	273	OR645749.1
			Select seq AP027563.1	Escherichia coli LR-58-2 DNA, complete genome	Escherichia coli	60.2	60.2	1	4e-06	100.00%	5179827	AP027563.1
			Select seq CP136913.1	Escherichia coli strain 2023JQ-00025 chromosome, complete genome	Escherichia coli	60.2	60.2	1	4e-06	100.00%	5019660	CP136913.1
			Select seq OY754371.1	Escherichia coli isolate F374 genome assembly, chromosome: 1	Escherichia coli	60.2	60.2	1	4e-06	100.00%	5345520	OY754371.1
			Select seq CP134389.1	Escherichia coli strain TUM10828 chromosome, complete genome	Escherichia coli	60.2	60.2	1	4e-06	100.00%	5017497	CP134389.1
			Select seq CP082056.1	Escherichia coli strain MS20675 chromosome, complete genome	Escherichia coli	60.2	60.2	1	4e-06	100.00%	5091604	CP082056.1
			Select seq CP119011.1	Escherichia coli strain CE0007a chromosome, complete genome	Escherichia coli	60.2	60.2	1	4e-06	100.00%	5271527	CP119011.1
			Select seq CP121087.1	Escherichia coli strain ST3 chromosome, complete genome	Escherichia coli	60.2	60.2	1	4e-06	100.00%	4969640	CP121087.1
			Select seq CP053662.1	Escherichia coli strain eco-241 chromosome, complete genome	Escherichia coli	60.2	60.2	1	4e-06	100.00%	5255408	CP053662.1
			Select seq CP116074.1	Escherichia coli strain DETEC-S586 chromosome, complete genome	Escherichia coli	60.2	60.2	1	4e-06	100.00%	4958823	CP116074.1
			Select seq CP095538.1	Escherichia coli strain GN04592 chromosome, complete genome	Escherichia coli	60.2	60.2	1	4e-06	100.00%	5233040	CP095538.1
			Select seq CP095529.1	Escherichia coli strain GN06156 chromosome, complete genome	Escherichia coli	60.2	60.2	1	4e-06	100.00%	4873837	CP095529.1
			Select seq CP095526.1	Escherichia coli strain GN05505 chromosome, complete genome	Escherichia coli	60.2	60.2	1	4e-06	100.00%	5189315	CP095526.1
			Select seq CP095510.1	Escherichia coli strain GN02270 chromosome, complete genome	Escherichia coli	60.2	60.2	1	4e-06	100.00%	5186706	CP095510.1
			Select seq CP097726.1	Escherichia coli strain MS1050 chromosome, complete genome	Escherichia coli	60.2	60.2	1	4e-06	100.00%	4988424	CP097726.1
			Select seq CP104371.1	Escherichia coli strain 2021CK-01784 chromosome, complete genome	Escherichia coli	60.2	60.2	1	4e-06	100.00%	4936877	CP104371.1
			Select seq CP102488.1	Escherichia coli O15:H18 strain ST69 chromosome, complete genome	Escherichia coli O15:H18	60.2	60.2	1	4e-06	100.00%	5324346	CP102488.1
			Select seq CP097363.1	Escherichia coli strain AGR6137 chromosome, complete genome	Escherichia coli	60.2	60.2	1	4e-06	100.00%	4912601	CP097363.1
			Select seq CP095083.1	Escherichia coli strain EC6868 chromosome, complete genome	Escherichia coli	60.2	60.2	1	4e-06	100.00%	5252652	CP095083.1
			Select seq AP025662.1	Escherichia coli TUM20902 DNA, complete genome	Escherichia coli	60.2	60.2	1	4e-06	100.00%	4906821	AP025662.1
			Select seq AP025657.1	Escherichia coli TUM13867 DNA, complete genome	Escherichia coli	60.2	60.2	1	4e-06	100.00%	4907358	AP025657.1
			Select seq CP092814.1	Escherichia coli strain S-P-N-029.01 chromosome	Escherichia coli	60.2	60.2	1	4e-06	100.00%	4735784	CP092814.1
			Select seq CP028764.1	Escherichia coli strain A10 chromosome, complete genome	Escherichia coli	60.2	60.2	1	4e-06	100.00%	4978266	CP028764.1
			Select seq CP091171.1	Escherichia coli strain NEC20 chromosome	Escherichia coli	60.2	60.2	1	4e-06	100.00%	5055567	CP091171.1
			Select seq CP091167.1	Escherichia coli strain NEC16 chromosome	Escherichia coli	60.2	60.2	1	4e-06	100.00%	4963880	CP091167.1
			Select seq CP089260.1	Escherichia coli strain D17EC0216 chromosome, complete genome	Escherichia coli	60.2	60.2	1	4e-06	100.00%	5119918	CP089260.1
			Select seq CP088754.1	Escherichia coli strain B16EC0899 chromosome, complete genome	Escherichia coli	60.2	60.2	1	4e-06	100.00%	5064054	CP088754.1
			Select seq CP088714.1	Escherichia coli strain B17EC0019 chromosome, complete genome	Escherichia coli	60.2	60.2	1	4e-06	100.00%	5119494	CP088714.1
			Select seq CP088681.1	Escherichia coli strain C16EC0166 chromosome, complete genome	Escherichia coli	60.2	60.2	1	4e-06	100.00%	4999191	CP088681.1
			Select seq CP088668.1	Escherichia coli strain C16EC0292 chromosome, complete genome	Escherichia coli	60.2	60.2	1	4e-06	100.00%	4479494	CP088668.1
			Select seq CP088656.1	Escherichia coli strain C16EC0626 chromosome, complete genome	Escherichia coli	60.2	60.2	1	4e-06	100.00%	5160404	CP088656.1
			Select seq CP088617.1	Escherichia coli strain C17EC0264 chromosome, complete genome	Escherichia coli	60.2	60.2	1	4e-06	100.00%	4946370	CP088617.1
			Select seq CP088566.1	Escherichia coli strain E16EC0274 chromosome, complete genome	Escherichia coli	60.2	60.2	1	4e-06	100.00%	4976172	CP088566.1
			Select seq CP088529.1	Escherichia coli strain E16EC0601 chromosome, complete genome	Escherichia coli	60.2	60.2	1	4e-06	100.00%	5096006	CP088529.1
			Select seq CP088512.1	Escherichia coli strain E16EC0853 chromosome, complete genome	Escherichia coli	60.2	60.2	1	4e-06	100.00%	5129876	CP088512.1
			Select seq CP088506.1	Escherichia coli strain E16EC0930 chromosome, complete genome	Escherichia coli	60.2	60.2	1	4e-06	100.00%	5086323	CP088506.1
			Select seq CP088486.1	Escherichia coli strain E17EC0085 chromosome, complete genome	Escherichia coli	60.2	60.2	1	4e-06	100.00%	4989000	CP088486.1
			Select seq CP088383.1	Escherichia coli strain F16EC0589 chromosome, complete genome	Escherichia coli	60.2	60.2	1	4e-06	100.00%	5057617	CP088383.1
			Select seq CP082827.1	Escherichia coli strain SCAID WND2-2021 (3/145) chromosome, complete genome	Escherichia coli	60.2	60.2	1	4e-06	100.00%	5134206	CP082827.1
			Select seq KF522742.1	Escherichia coli strain ESC0608 CRISPR2 repeat region	Escherichia coli	60.2	60.2	1	4e-06	100.00%	1112	KF522742.1
			Select seq CP080163.1	Escherichia coli strain PK8275 chromosome, complete genome	Escherichia coli	60.2	60.2	1	4e-06	100.00%	5193199	CP080163.1
			Select seq CP080155.1	Escherichia coli strain PK8261 chromosome, complete genome	Escherichia coli	60.2	60.2	1	4e-06	100.00%	5194034	CP080155.1
			Select seq CP066836.1	Escherichia coli strain Ec-FL1-1X chromosome, complete genome	Escherichia coli	60.2	60.2	1	4e-06	100.00%	5160595	CP066836.1
			Select seq KC765397.1	Escherichia coli strain 96-1523 CRISPR2a repeat region	Escherichia coli	60.2	60.2	1	4e-06	100.00%	714	KC765397.1
			Select seq KC765379.1	Escherichia coli strain 91-1576 CRISPR2a repeat region	Escherichia coli	60.2	60.2	1	4e-06	100.00%	782	KC765379.1
			Select seq CP056036.1	Escherichia coli strain EC31 chromosome, complete genome	Escherichia coli	60.2	60.2	1	4e-06	100.00%	5219265	CP056036.1
			Select seq CP071073.1	Escherichia coli strain 3347558 chromosome, complete genome	Escherichia coli	60.2	60.2	1	4e-06	100.00%	5164876	CP071073.1
			Select seq CP071133.1	Escherichia coli strain ECONC427 chromosome	Escherichia coli	60.2	60.2	1	4e-06	100.00%	5025496	CP071133.1
			Select seq CP043937.1	Escherichia coli strain RM14516 chromosome, complete genome	Escherichia coli	60.2	60.2	1	4e-06	100.00%	4957901	CP043937.1
			Select seq CP063492.1	Escherichia coli strain EF5-18-41 chromosome, complete genome	Escherichia coli	60.2	60.2	1	4e-06	100.00%	5389948	CP063492.1
			Select seq CP070048.1	Escherichia coli strain FDAARGOS_1290 chromosome, complete genome	Escherichia coli	60.2	60.2	1	4e-06	100.00%	5122397	CP070048.1
			Select seq CP070007.1	Escherichia coli strain FDAARGOS_1288 chromosome, complete genome	Escherichia coli	60.2	60.2	1	4e-06	100.00%	5269977	CP070007.1
			Select seq CP069980.1	Escherichia coli strain FDAARGOS_1291 chromosome, complete genome	Escherichia coli	60.2	60.2	1	4e-06	100.00%	5058969	CP069980.1
			Select seq CP069882.1	Escherichia coli strain FDAARGOS_1289 chromosome, complete genome	Escherichia coli	60.2	60.2	1	4e-06	100.00%	5176465	CP069882.1
			Select seq CP068990.1	Escherichia coli strain RIVM_C010151 chromosome	Escherichia coli	60.2	60.2	1	4e-06	100.00%	4356727	CP068990.1
			Select seq CP068806.1	Escherichia coli strain RIVM_C018576 chromosome, complete genome	Escherichia coli	60.2	60.2	1	4e-06	100.00%	5089794	CP068806.1
			Select seq CP068828.1	Escherichia coli strain RIVM_C030443 chromosome, complete genome	Escherichia coli	60.2	60.2	1	4e-06	100.00%	5104263	CP068828.1
			Select seq CP068825.1	Escherichia coli strain RIVM_C030256 chromosome, complete genome	Escherichia coli	60.2	60.2	1	4e-06	100.00%	5086785	CP068825.1
			Select seq LR890405.1	Escherichia coli isolate MSB1_7C-sc-2280317 genome assembly, chromosome: 1	Escherichia coli	60.2	60.2	1	4e-06	100.00%	5183046	LR890405.1
			Select seq CP063153.1	Escherichia coli strain M7424 chromosome, complete genome	Escherichia coli	60.2	60.2	1	4e-06	100.00%	4866010	CP063153.1
			Select seq CP061339.1	Escherichia coli strain M00057 chromosome, complete genome	Escherichia coli	60.2	60.2	1	4e-06	100.00%	4902711	CP061339.1
			Select seq CP061337.1	Escherichia coli strain M11957 chromosome, complete genome	Escherichia coli	60.2	60.2	1	4e-06	100.00%	4901256	CP061337.1
			Select seq CP050210.1	Escherichia coli strain RM-055-WU chromosome	Escherichia coli	60.2	60.2	1	4e-06	100.00%	6324716	CP050210.1
			Select seq CP050209.1	Escherichia coli strain RM-055-MS chromosome	Escherichia coli	60.2	60.2	1	4e-06	100.00%	6416645	CP050209.1
			Select seq CP050208.1	Escherichia coli strain RM-055-CS chromosome	Escherichia coli	60.2	60.2	1	4e-06	100.00%	7058308	CP050208.1
			Select seq CP057773.1	Escherichia coli strain RHB15-C22 chromosome, complete genome	Escherichia coli	60.2	60.2	1	4e-06	100.00%	4948222	CP057773.1
			Select seq CP056632.1	Escherichia coli strain RHBSTW-00303 chromosome, complete genome	Escherichia coli	60.2	60.2	1	4e-06	100.00%	4862932	CP056632.1
			Select seq CP056598.1	Escherichia coli strain RHBSTW-00322 chromosome, complete genome	Escherichia coli	60.2	60.2	1	4e-06	100.00%	5073815	CP056598.1
			Select seq AP022261.1	Escherichia coli DNA, complete genome, strain: WP8-S18-ESBL-07	Escherichia coli	60.2	60.2	1	4e-06	100.00%	4907327	AP022261.1
			Select seq AP022222.1	Escherichia coli DNA, complete genome, strain: WP8-S17-ESBL-12	Escherichia coli	60.2	60.2	1	4e-06	100.00%	4978079	AP022222.1
			Select seq AP022173.1	Escherichia coli DNA, complete genome, strain: WP7-S17-ESBL-01	Escherichia coli	60.2	60.2	1	4e-06	100.00%	5171886	AP022173.1
			Select seq CP058574.1	Escherichia coli strain EC1 chromosome, complete genome	Escherichia coli	60.2	60.2	1	4e-06	100.00%	5078198	CP058574.1
			Select seq CP058223.1	Escherichia coli strain 550 chromosome, complete genome	Escherichia coli	60.2	60.2	1	4e-06	100.00%	4962702	CP058223.1

## Sheet: Pu1303_CRISPR1
			Select for downloading or viewing reports	Description	Scientific Name	Max Score	Total Score	Query Cover	E value	Per. Ident	Acc. Len	Accession
	Pu1303_CRISPR1|1_641_1|1_1_612_580|33	TTTGGATCGGGTCTGGAATTTCTGAGCGGTCGC	Select seq CP157325.2	Escherichia coli strain J53-KPC_Vir-TC chromosome, complete genome	Escherichia coli	62.1	62.1	1	1e-06	100.00%	4684136	CP157325.2
			Select seq CP158674.1	Escherichia coli strain J53-KPC_Vir-P15 chromosome, complete genome	Escherichia coli	62.1	62.1	1	1e-06	100.00%	4682962	CP158674.1
			Select seq CP148063.1	Escherichia coli strain TA_NDM-5 chromosome, complete genome	Escherichia coli	62.1	62.1	1	1e-06	100.00%	4822352	CP148063.1
			Select seq CP158187.1	Escherichia coli strain EC0900 chromosome, complete genome	Escherichia coli	62.1	62.1	1	1e-06	100.00%	4744855	CP158187.1
			Select seq CP157729.1	Mutant Escherichia coli isolate FELIX_MS238, complete sequence	Escherichia coli	62.1	62.1	1	1e-06	100.00%	3975842	CP157729.1
			Select seq CP157352.1	Mutant Escherichia coli isolate MG1655::laclq-mcherry-km-nal chromosome, complete genome	Escherichia coli	62.1	62.1	1	1e-06	100.00%	4607879	CP157352.1
			Select seq CP157243.1	Escherichia coli strain 2024CK-00535 chromosome, complete genome	Escherichia coli	62.1	62.1	1	1e-06	100.00%	4769313	CP157243.1
			Select seq CP157088.1	Escherichia coli isolate FELIX_MS490 chromosome, complete genome	Escherichia coli	62.1	62.1	1	1e-06	100.00%	4637122	CP157088.1
			Select seq CP155065.1	Escherichia coli strain HB101-Ho chromosome	Escherichia coli	62.1	62.1	1	1e-06	100.00%	4554595	CP155065.1
			Select seq CP154880.1	Escherichia coli strain K-12-Ho chromosome	Escherichia coli	62.1	62.1	1	1e-06	100.00%	4598862	CP154880.1
			Select seq CP152468.1	Escherichia coli strain Sel(hit) chromosome, complete genome	Escherichia coli	62.1	62.1	1	1e-06	100.00%	4643101	CP152468.1
			Select seq CP152465.1	Escherichia coli strain Sel(0 hit star) chromosome, complete genome	Escherichia coli	62.1	62.1	1	1e-06	100.00%	4641302	CP152465.1
			Select seq CP152469.1	Escherichia coli strain Sel(aux) chromosome, complete genome	Escherichia coli	62.1	62.1	1	1e-06	100.00%	4643102	CP152469.1
			Select seq CP152467.1	Escherichia coli strain Sel(aux star) chromosome, complete genome	Escherichia coli	62.1	62.1	1	1e-06	100.00%	4641220	CP152467.1
			Select seq CP152466.1	Escherichia coli strain Sel(eng_pnp-mut) chromosome, complete genome	Escherichia coli	62.1	62.1	1	1e-06	100.00%	4641682	CP152466.1
			Select seq CP149967.1	Escherichia coli strain SLDY13 chromosome, complete genome	Escherichia coli	62.1	62.1	1	1e-06	100.00%	4827067	CP149967.1
			Select seq CP149845.1	Shigella sonnei strain 2024CK-00068 chromosome, complete genome	Shigella sonnei	62.1	62.1	1	1e-06	100.00%	4755528	CP149845.1
			Select seq CP149794.1	Escherichia coli strain EC600 chromosome, complete genome	Escherichia coli	62.1	62.1	1	1e-06	100.00%	4600994	CP149794.1
			Select seq CP084893.2	Escherichia coli strain g94 chromosome, complete genome	Escherichia coli	62.1	62.1	1	1e-06	100.00%	4651958	CP084893.2
			Select seq CP133141.1	Escherichia coli strain ECOL-18-VL-LA-PA-Ryan-0036 chromosome, complete genome	Escherichia coli	62.1	62.1	1	1e-06	100.00%	4857936	CP133141.1
			Select seq CP084894.2	Escherichia coli strain g83 chromosome, complete genome	Escherichia coli	62.1	62.1	1	1e-06	100.00%	4651960	CP084894.2
			Select seq CP084895.2	Escherichia coli strain g74 chromosome, complete genome	Escherichia coli	62.1	62.1	1	1e-06	100.00%	4651960	CP084895.2
			Select seq CP084896.2	Escherichia coli strain g62 chromosome, complete genome	Escherichia coli	62.1	62.1	1	1e-06	100.00%	4651959	CP084896.2
			Select seq CP084897.2	Escherichia coli strain gb37 chromosome, complete genome	Escherichia coli	62.1	62.1	1	1e-06	100.00%	4651959	CP084897.2
			Select seq CP148133.1	Mutant Escherichia coli isolate FELIX_MS78, complete genome	Escherichia coli	62.1	62.1	1	1e-06	100.00%	4639162	CP148133.1
			Select seq CP148132.1	Mutant Escherichia coli isolate FELIX_MS75, complete genome	Escherichia coli	62.1	62.1	1	1e-06	100.00%	4648175	CP148132.1
			Select seq CP148127.1	Mutant Escherichia coli isolate FELIX_MS59, complete genome	Escherichia coli	62.1	62.1	1	1e-06	100.00%	4638994	CP148127.1
			Select seq CP148119.1	Mutant Escherichia coli isolate FELIX_MS510, complete genome	Escherichia coli	62.1	62.1	1	1e-06	100.00%	4645241	CP148119.1
			Select seq CP148116.1	Mutant Escherichia coli isolate FELIX_MS508, complete genome	Escherichia coli	62.1	62.1	1	1e-06	100.00%	4644386	CP148116.1
			Select seq CP084898.2	Escherichia coli strain gw25 chromosome, complete genome	Escherichia coli	62.1	62.1	1	1e-06	100.00%	4651958	CP084898.2
			Select seq CP084899.2	Escherichia coli strain W3110-P chromosome, complete genome	Escherichia coli	62.1	62.1	1	1e-06	100.00%	4651959	CP084899.2
			Select seq CP146681.1	Escherichia coli strain MS 196-1 chromosome, complete genome	Escherichia coli	62.1	62.1	1	1e-06	100.00%	5125511	CP146681.1
			Select seq CP145700.1	Escherichia coli strain S1-IVC-02-A chromosome, complete genome	Escherichia coli	62.1	62.1	1	1e-06	100.00%	4918304	CP145700.1
			Select seq CP144364.1	Escherichia coli strain H106 chromosome, complete genome	Escherichia coli	62.1	62.1	1	1e-06	100.00%	4732110	CP144364.1
			Select seq PP194457.1	Escherichia coli strain ER2738 type I-E CRISPR-Cas system gene locus, complete sequence	Escherichia coli	62.1	62.1	1	1e-06	100.00%	10694	PP194457.1
			Select seq CP142943.1	Escherichia coli strain B20159 chromosome, complete genome	Escherichia coli	62.1	62.1	1	1e-06	100.00%	4806033	CP142943.1
			Select seq CP142939.1	Escherichia coli strain B20127 chromosome, complete genome	Escherichia coli	62.1	62.1	1	1e-06	100.00%	4874871	CP142939.1
			Select seq CP141789.1	Escherichia coli strain K194T1-1017 chromosome, complete genome	Escherichia coli	62.1	62.1	1	1e-06	100.00%	4601155	CP141789.1
			Select seq CP141787.1	Escherichia coli strain K194T1-1018 chromosome, complete genome	Escherichia coli	62.1	62.1	1	1e-06	100.00%	4601153	CP141787.1
			Select seq CP141581.1	Escherichia coli strain ECO-104 chromosome, complete genome	Escherichia coli	62.1	62.1	1	1e-06	100.00%	4799433	CP141581.1
			Select seq CP140504.1	Escherichia coli strain 2023CK-01341 chromosome, complete genome	Escherichia coli	62.1	62.1	1	1e-06	100.00%	4822026	CP140504.1
			Select seq CP140466.1	Escherichia coli strain GZ04-0083 chromosome, complete genome	Escherichia coli	62.1	62.1	1	1e-06	100.00%	4806690	CP140466.1
			Select seq CP139904.1	Escherichia coli strain THN257 chromosome, complete genome	Escherichia coli	62.1	62.1	1	1e-06	100.00%	4602354	CP139904.1
			Select seq CP139677.1	Escherichia coli strain TP6-1 chromosome, complete genome	Escherichia coli	62.1	62.1	1	1e-06	100.00%	4682797	CP139677.1
			Select seq CP139673.1	Escherichia coli strain TP6-2 chromosome, complete genome	Escherichia coli	62.1	62.1	1	1e-06	100.00%	4681459	CP139673.1
			Select seq CP139669.1	Escherichia coli strain TP6-3 chromosome, complete genome	Escherichia coli	62.1	62.1	1	1e-06	100.00%	4681278	CP139669.1
			Select seq CP139661.1	Escherichia coli strain TP10-2 chromosome, complete genome	Escherichia coli	62.1	62.1	1	1e-06	100.00%	4682797	CP139661.1
			Select seq CP139665.1	Escherichia coli strain TP10-1 chromosome, complete genome	Escherichia coli	62.1	62.1	1	1e-06	100.00%	4681459	CP139665.1
			Select seq CP139657.1	Escherichia coli strain TP10-3 chromosome, complete genome	Escherichia coli	62.1	62.1	1	1e-06	100.00%	4682797	CP139657.1
			Select seq CP139337.1	Escherichia coli strain YZ22MPE54 chromosome, complete genome	Escherichia coli	62.1	62.1	1	1e-06	100.00%	4670021	CP139337.1
			Select seq CP137935.1	Escherichia coli strain 2023CK-00004 chromosome, complete genome	Escherichia coli	62.1	62.1	1	1e-06	100.00%	4491503	CP137935.1
			Select seq CP132223.1	Escherichia coli strain Jtgc-02-2-Tmex chromosome, complete genome	Escherichia coli	62.1	62.1	1	1e-06	100.00%	4600459	CP132223.1
			Select seq CP137718.1	Mutant Escherichia coli isolate FELIX_MS772, complete genome	Escherichia coli	62.1	62.1	1	1e-06	100.00%	4638959	CP137718.1
			Select seq CP137709.1	Mutant Escherichia coli isolate FELIX_MS771, complete genome	Escherichia coli	62.1	62.1	1	1e-06	100.00%	4638730	CP137709.1
			Select seq CP137705.1	Mutant Escherichia coli isolate FELIX_MS724, complete genome	Escherichia coli	62.1	62.1	1	1e-06	100.00%	4676048	CP137705.1
			Select seq CP107281.1	Escherichia coli strain JCL301 chromosome, complete genome	Escherichia coli	62.1	62.1	1	1e-06	100.00%	4756748	CP107281.1
			Select seq CP044355.1	Escherichia coli str. K-12 substr. MG1655 strain K-12 chromosome, complete genome	Escherichia coli str. K-12 substr. MG1655	62.1	62.1	1	1e-06	100.00%	4636433	CP044355.1
			Select seq CP136397.1	Escherichia coli strain DCM272-43-68 chromosome, complete genome	Escherichia coli	62.1	62.1	1	1e-06	100.00%	4632681	CP136397.1
			Select seq CP136396.1	Escherichia coli strain DCM188-6 chromosome, complete genome	Escherichia coli	62.1	62.1	1	1e-06	100.00%	4631079	CP136396.1
			Select seq CP136398.1	Escherichia coli strain DCM200-113 chromosome, complete genome	Escherichia coli	62.1	62.1	1	1e-06	100.00%	4631859	CP136398.1
			Select seq CP134923.1	Escherichia coli strain 284 chromosome, complete genome	Escherichia coli	62.1	62.1	1	1e-06	100.00%	4711749	CP134923.1
			Select seq CP134918.1	Escherichia coli strain 1588 chromosome, complete genome	Escherichia coli	62.1	62.1	1	1e-06	100.00%	4755646	CP134918.1
			Select seq CP134370.1	Escherichia coli strain TUM12357 chromosome, complete genome	Escherichia coli	62.1	62.1	1	1e-06	100.00%	5026236	CP134370.1
			Select seq CP125679.1	Escherichia coli strain DH5-alpha-pD25466-pBACpAK-COL-FM1-C1-10-1-1 chromosome	Escherichia coli	62.1	62.1	1	1e-06	100.00%	4586116	CP125679.1
			Select seq CP125676.1	Escherichia coli strain DH5-alpha-pD25466-pBACpAK-COL-FM1-C1-10-1-2 chromosome	Escherichia coli	62.1	62.1	1	1e-06	100.00%	4586105	CP125676.1
			Select seq CP125687.1	Escherichia coli strain DH5-alpha-pD25466-pBACpAK-COL-FM1-C2-10-1-SUB-NEB chromosome	Escherichia coli	62.1	62.1	1	1e-06	100.00%	4582781	CP125687.1
			Select seq CP125681.1	Escherichia coli strain DH5-alpha-pD25466-pBACpAK-COL-FM1-C2-10-1-SUB-2 chromosome	Escherichia coli	62.1	62.1	1	1e-06	100.00%	4584778	CP125681.1
			Select seq CP125699.1	Escherichia coli strain DH5-alpha-pD25466-pBACpAK-COL-FM3-C3-10-1-7 chromosome	Escherichia coli	62.1	62.1	1	1e-06	100.00%	4582889	CP125699.1
			Select seq CP125688.1	Escherichia coli strain DH5-alpha-pD25466-pBACpAK-COL-FM3-C3-16hr-CCT-27-7 chromosome	Escherichia coli	62.1	62.1	1	1e-06	100.00%	4586104	CP125688.1
			Select seq CP125691.1	Escherichia coli strain DH5-alpha-pD25466-pBACpAK-COL-FM3-C3-16hr-CCT-25-7 chromosome	Escherichia coli	62.1	62.1	1	1e-06	100.00%	4584779	CP125691.1
			Select seq CP125695.1	Escherichia coli strain DH5-alpha-pBACpAK-KAN chromosome	Escherichia coli	62.1	62.1	1	1e-06	100.00%	4584758	CP125695.1
			Select seq CP125701.1	Escherichia coli strain DH5-alpha-pBACpAK-COL chromosome	Escherichia coli	62.1	62.1	1	1e-06	100.00%	4584757	CP125701.1
			Select seq CP125702.1	Escherichia coli strain DH5-alpha-pD25466-pBACpAK-KAN-FM3-C3-200-2 chromosome	Escherichia coli	62.1	62.1	1	1e-06	100.00%	4592949	CP125702.1
			Select seq CP125706.1	Escherichia coli strain DH5-alpha-pD25466-pBACpAK-COL-FM1-C1-10-1-5 chromosome	Escherichia coli	62.1	62.1	1	1e-06	100.00%	4586108	CP125706.1
			Select seq CP125710.1	Escherichia coli strain DH5-alpha-pD25466-pBACpAK-COL-FM1-C2-10-1-PPY chromosome	Escherichia coli	62.1	62.1	1	1e-06	100.00%	4584776	CP125710.1
			Select seq CP125713.1	Escherichia coli strain DH5-alpha-pD25466-pBACpAK-COL-FM1-C2-10-1-1 chromosome	Escherichia coli	62.1	62.1	1	1e-06	100.00%	4584772	CP125713.1
			Select seq CP125715.1	Escherichia coli strain DH5-alpha-pD25466-pBACpAK-COL-FM3-C3-10-1-6 chromosome	Escherichia coli	62.1	62.1	1	1e-06	100.00%	4582644	CP125715.1
			Select seq CP133854.1	Escherichia coli strain ES4 chromosome, complete genome	Escherichia coli	62.1	62.1	1	1e-06	100.00%	4957631	CP133854.1
			Select seq CP133453.1	Escherichia coli strain CREC8 chromosome, complete genome	Escherichia coli	62.1	62.1	1	1e-06	100.00%	4842795	CP133453.1
			Select seq CP132594.1	Escherichia coli strain SIJ488 chromosome, complete genome	Escherichia coli	62.1	62.1	1	1e-06	100.00%	4648169	CP132594.1
			Select seq CP132550.1	Escherichia coli strain XL1-Blue chromosome, complete genome	Escherichia coli	62.1	62.1	1	1e-06	100.00%	4633417	CP132550.1
			Select seq CP077969.2	Escherichia coli strain JM83 chromosome, complete genome	Escherichia coli	62.1	62.1	1	1e-06	100.00%	4558296	CP077969.2
			Select seq CP132288.1	Escherichia coli strain JM101 chromosome	Escherichia coli	62.1	62.1	1	1e-06	100.00%	4525063	CP132288.1
			Select seq CP130447.1	Escherichia coli strain 11899A_LBHALD chromosome, complete genome	Escherichia coli	62.1	62.1	1	1e-06	100.00%	4795870	CP130447.1
			Select seq CP128790.1	Escherichia coli strain WL7562 chromosome, complete genome	Escherichia coli	62.1	62.1	1	1e-06	100.00%	4885481	CP128790.1
			Select seq CP107005.1	Escherichia coli strain SY22A1 chromosome, complete genome	Escherichia coli	62.1	62.1	1	1e-06	100.00%	4687476	CP107005.1
			Select seq CP127119.1	Mutant Escherichia coli strain DGF-298, complete genome	Escherichia coli	62.1	62.1	1	1e-06	100.00%	2991126	CP127119.1
			Select seq OQ174909.1	Escherichia coli strain 3-9G CRISPR locus 2.1 genomic sequence	Escherichia coli	62.1	62.1	1	1e-06	100.00%	640	OQ174909.1
			Select seq OQ174888.1	Escherichia coli strain 3-2E CRISPR locus 2.1 genomic sequence	Escherichia coli	62.1	62.1	1	1e-06	100.00%	1036	OQ174888.1
			Select seq OQ174876.1	Escherichia coli strain 2-7B CRISPR locus 2.1 genomic sequence	Escherichia coli	62.1	62.1	1	1e-06	100.00%	701	OQ174876.1
			Select seq OQ174858.1	Escherichia coli strain 1-8E CRISPR locus 2.1 genomic sequence	Escherichia coli	62.1	62.1	1	1e-06	100.00%	763	OQ174858.1
			Select seq CP126297.1	Escherichia coli strain IVRI_FBI_592 chromosome	Escherichia coli	62.1	62.1	1	1e-06	100.00%	4704918	CP126297.1
			Select seq CP122317.1	Escherichia coli strain HT-948 chromosome, complete genome	Escherichia coli	62.1	62.1	1	1e-06	100.00%	4608707	CP122317.1
			Select seq CP122315.1	Escherichia coli strain HT-947 chromosome, complete genome	Escherichia coli	62.1	62.1	1	1e-06	100.00%	4605786	CP122315.1
			Select seq CP122316.1	Escherichia coli strain HT-946 chromosome, complete genome	Escherichia coli	62.1	62.1	1	1e-06	100.00%	4606093	CP122316.1
			Select seq CP122318.1	Escherichia coli strain HT873X1 chromosome, complete genome	Escherichia coli	62.1	62.1	1	1e-06	100.00%	4604478	CP122318.1
			Select seq CP122319.1	Escherichia coli strain BW25113 chromosome, complete genome	Escherichia coli	62.1	62.1	1	1e-06	100.00%	4632022	CP122319.1
			Select seq CP125369.1	Escherichia coli strain 5A_LF3I3 chromosome	Escherichia coli	62.1	62.1	1	1e-06	100.00%	4641762	CP125369.1
			Select seq CP110018.1	Escherichia coli strain DH10B chromosome, complete genome	Escherichia coli	62.1	62.1	1	1e-06	100.00%	4687487	CP110018.1
			Select seq CP110017.1	Escherichia coli strain HE_50 chromosome, complete genome	Escherichia coli	62.1	62.1	1	1e-06	100.00%	4688252	CP110017.1
	Pu1303_CRISPR1|1_641_1|1_2_550_519|32	TCAGCTTTATAAATCCGGAGATACGGAAACTA	Select seq CP157325.2	Escherichia coli strain J53-KPC_Vir-TC chromosome, complete genome	Escherichia coli	60.2	60.2	1	4e-06	100.00%	4684136	CP157325.2
			Select seq CP158674.1	Escherichia coli strain J53-KPC_Vir-P15 chromosome, complete genome	Escherichia coli	60.2	60.2	1	4e-06	100.00%	4682962	CP158674.1
			Select seq CP148063.1	Escherichia coli strain TA_NDM-5 chromosome, complete genome	Escherichia coli	60.2	60.2	1	4e-06	100.00%	4822352	CP148063.1
			Select seq CP158187.1	Escherichia coli strain EC0900 chromosome, complete genome	Escherichia coli	60.2	60.2	1	4e-06	100.00%	4744855	CP158187.1
			Select seq CP157729.1	Mutant Escherichia coli isolate FELIX_MS238, complete sequence	Escherichia coli	60.2	60.2	1	4e-06	100.00%	3975842	CP157729.1
			Select seq CP157352.1	Mutant Escherichia coli isolate MG1655::laclq-mcherry-km-nal chromosome, complete genome	Escherichia coli	60.2	60.2	1	4e-06	100.00%	4607879	CP157352.1
			Select seq CP157243.1	Escherichia coli strain 2024CK-00535 chromosome, complete genome	Escherichia coli	60.2	60.2	1	4e-06	100.00%	4769313	CP157243.1
			Select seq CP157088.1	Escherichia coli isolate FELIX_MS490 chromosome, complete genome	Escherichia coli	60.2	60.2	1	4e-06	100.00%	4637122	CP157088.1
			Select seq CP155065.1	Escherichia coli strain HB101-Ho chromosome	Escherichia coli	60.2	60.2	1	4e-06	100.00%	4554595	CP155065.1
			Select seq CP154880.1	Escherichia coli strain K-12-Ho chromosome	Escherichia coli	60.2	60.2	1	4e-06	100.00%	4598862	CP154880.1
			Select seq CP152468.1	Escherichia coli strain Sel(hit) chromosome, complete genome	Escherichia coli	60.2	60.2	1	4e-06	100.00%	4643101	CP152468.1
			Select seq CP152465.1	Escherichia coli strain Sel(0 hit star) chromosome, complete genome	Escherichia coli	60.2	60.2	1	4e-06	100.00%	4641302	CP152465.1
			Select seq CP152469.1	Escherichia coli strain Sel(aux) chromosome, complete genome	Escherichia coli	60.2	60.2	1	4e-06	100.00%	4643102	CP152469.1
			Select seq CP152467.1	Escherichia coli strain Sel(aux star) chromosome, complete genome	Escherichia coli	60.2	60.2	1	4e-06	100.00%	4641220	CP152467.1
			Select seq CP152466.1	Escherichia coli strain Sel(eng_pnp-mut) chromosome, complete genome	Escherichia coli	60.2	60.2	1	4e-06	100.00%	4641682	CP152466.1
			Select seq CP149967.1	Escherichia coli strain SLDY13 chromosome, complete genome	Escherichia coli	60.2	60.2	1	4e-06	100.00%	4827067	CP149967.1
			Select seq CP149845.1	Shigella sonnei strain 2024CK-00068 chromosome, complete genome	Shigella sonnei	60.2	60.2	1	4e-06	100.00%	4755528	CP149845.1
			Select seq CP149794.1	Escherichia coli strain EC600 chromosome, complete genome	Escherichia coli	60.2	60.2	1	4e-06	100.00%	4600994	CP149794.1
			Select seq CP084893.2	Escherichia coli strain g94 chromosome, complete genome	Escherichia coli	60.2	60.2	1	4e-06	100.00%	4651958	CP084893.2
			Select seq CP133141.1	Escherichia coli strain ECOL-18-VL-LA-PA-Ryan-0036 chromosome, complete genome	Escherichia coli	60.2	60.2	1	4e-06	100.00%	4857936	CP133141.1
			Select seq CP084894.2	Escherichia coli strain g83 chromosome, complete genome	Escherichia coli	60.2	60.2	1	4e-06	100.00%	4651960	CP084894.2
			Select seq CP084895.2	Escherichia coli strain g74 chromosome, complete genome	Escherichia coli	60.2	60.2	1	4e-06	100.00%	4651960	CP084895.2
			Select seq CP084896.2	Escherichia coli strain g62 chromosome, complete genome	Escherichia coli	60.2	60.2	1	4e-06	100.00%	4651959	CP084896.2
			Select seq CP084897.2	Escherichia coli strain gb37 chromosome, complete genome	Escherichia coli	60.2	60.2	1	4e-06	100.00%	4651959	CP084897.2
			Select seq CP148133.1	Mutant Escherichia coli isolate FELIX_MS78, complete genome	Escherichia coli	60.2	60.2	1	4e-06	100.00%	4639162	CP148133.1
			Select seq CP148132.1	Mutant Escherichia coli isolate FELIX_MS75, complete genome	Escherichia coli	60.2	60.2	1	4e-06	100.00%	4648175	CP148132.1
			Select seq CP148127.1	Mutant Escherichia coli isolate FELIX_MS59, complete genome	Escherichia coli	60.2	60.2	1	4e-06	100.00%	4638994	CP148127.1
			Select seq CP148119.1	Mutant Escherichia coli isolate FELIX_MS510, complete genome	Escherichia coli	60.2	60.2	1	4e-06	100.00%	4645241	CP148119.1
			Select seq CP148116.1	Mutant Escherichia coli isolate FELIX_MS508, complete genome	Escherichia coli	60.2	60.2	1	4e-06	100.00%	4644386	CP148116.1
			Select seq CP084898.2	Escherichia coli strain gw25 chromosome, complete genome	Escherichia coli	60.2	60.2	1	4e-06	100.00%	4651958	CP084898.2
			Select seq CP084899.2	Escherichia coli strain W3110-P chromosome, complete genome	Escherichia coli	60.2	60.2	1	4e-06	100.00%	4651959	CP084899.2
			Select seq CP146681.1	Escherichia coli strain MS 196-1 chromosome, complete genome	Escherichia coli	60.2	60.2	1	4e-06	100.00%	5125511	CP146681.1
			Select seq CP145700.1	Escherichia coli strain S1-IVC-02-A chromosome, complete genome	Escherichia coli	60.2	60.2	1	4e-06	100.00%	4918304	CP145700.1
			Select seq CP144364.1	Escherichia coli strain H106 chromosome, complete genome	Escherichia coli	60.2	60.2	1	4e-06	100.00%	4732110	CP144364.1
			Select seq PP194457.1	Escherichia coli strain ER2738 type I-E CRISPR-Cas system gene locus, complete sequence	Escherichia coli	60.2	60.2	1	4e-06	100.00%	10694	PP194457.1
			Select seq CP142943.1	Escherichia coli strain B20159 chromosome, complete genome	Escherichia coli	60.2	60.2	1	4e-06	100.00%	4806033	CP142943.1
			Select seq CP142939.1	Escherichia coli strain B20127 chromosome, complete genome	Escherichia coli	60.2	60.2	1	4e-06	100.00%	4874871	CP142939.1
			Select seq CP141789.1	Escherichia coli strain K194T1-1017 chromosome, complete genome	Escherichia coli	60.2	60.2	1	4e-06	100.00%	4601155	CP141789.1
			Select seq CP141787.1	Escherichia coli strain K194T1-1018 chromosome, complete genome	Escherichia coli	60.2	60.2	1	4e-06	100.00%	4601153	CP141787.1
			Select seq CP141581.1	Escherichia coli strain ECO-104 chromosome, complete genome	Escherichia coli	60.2	60.2	1	4e-06	100.00%	4799433	CP141581.1
			Select seq CP140504.1	Escherichia coli strain 2023CK-01341 chromosome, complete genome	Escherichia coli	60.2	60.2	1	4e-06	100.00%	4822026	CP140504.1
			Select seq CP140466.1	Escherichia coli strain GZ04-0083 chromosome, complete genome	Escherichia coli	60.2	60.2	1	4e-06	100.00%	4806690	CP140466.1
			Select seq CP139904.1	Escherichia coli strain THN257 chromosome, complete genome	Escherichia coli	60.2	60.2	1	4e-06	100.00%	4602354	CP139904.1
			Select seq CP139677.1	Escherichia coli strain TP6-1 chromosome, complete genome	Escherichia coli	60.2	60.2	1	4e-06	100.00%	4682797	CP139677.1
			Select seq CP139673.1	Escherichia coli strain TP6-2 chromosome, complete genome	Escherichia coli	60.2	60.2	1	4e-06	100.00%	4681459	CP139673.1
			Select seq CP139669.1	Escherichia coli strain TP6-3 chromosome, complete genome	Escherichia coli	60.2	60.2	1	4e-06	100.00%	4681278	CP139669.1
			Select seq CP139661.1	Escherichia coli strain TP10-2 chromosome, complete genome	Escherichia coli	60.2	60.2	1	4e-06	100.00%	4682797	CP139661.1
			Select seq CP139665.1	Escherichia coli strain TP10-1 chromosome, complete genome	Escherichia coli	60.2	60.2	1	4e-06	100.00%	4681459	CP139665.1
			Select seq CP139657.1	Escherichia coli strain TP10-3 chromosome, complete genome	Escherichia coli	60.2	60.2	1	4e-06	100.00%	4682797	CP139657.1
			Select seq CP137935.1	Escherichia coli strain 2023CK-00004 chromosome, complete genome	Escherichia coli	60.2	60.2	1	4e-06	100.00%	4491503	CP137935.1
			Select seq CP132223.1	Escherichia coli strain Jtgc-02-2-Tmex chromosome, complete genome	Escherichia coli	60.2	60.2	1	4e-06	100.00%	4600459	CP132223.1
			Select seq CP137718.1	Mutant Escherichia coli isolate FELIX_MS772, complete genome	Escherichia coli	60.2	60.2	1	4e-06	100.00%	4638959	CP137718.1
			Select seq CP137709.1	Mutant Escherichia coli isolate FELIX_MS771, complete genome	Escherichia coli	60.2	60.2	1	4e-06	100.00%	4638730	CP137709.1
			Select seq CP137705.1	Mutant Escherichia coli isolate FELIX_MS724, complete genome	Escherichia coli	60.2	60.2	1	4e-06	100.00%	4676048	CP137705.1
			Select seq CP107281.1	Escherichia coli strain JCL301 chromosome, complete genome	Escherichia coli	60.2	60.2	1	4e-06	100.00%	4756748	CP107281.1
			Select seq CP044355.1	Escherichia coli str. K-12 substr. MG1655 strain K-12 chromosome, complete genome	Escherichia coli str. K-12 substr. MG1655	60.2	60.2	1	4e-06	100.00%	4636433	CP044355.1
			Select seq CP136397.1	Escherichia coli strain DCM272-43-68 chromosome, complete genome	Escherichia coli	60.2	60.2	1	4e-06	100.00%	4632681	CP136397.1
			Select seq CP136396.1	Escherichia coli strain DCM188-6 chromosome, complete genome	Escherichia coli	60.2	60.2	1	4e-06	100.00%	4631079	CP136396.1
			Select seq CP136398.1	Escherichia coli strain DCM200-113 chromosome, complete genome	Escherichia coli	60.2	60.2	1	4e-06	100.00%	4631859	CP136398.1
			Select seq CP134923.1	Escherichia coli strain 284 chromosome, complete genome	Escherichia coli	60.2	60.2	1	4e-06	100.00%	4711749	CP134923.1
			Select seq CP134918.1	Escherichia coli strain 1588 chromosome, complete genome	Escherichia coli	60.2	60.2	1	4e-06	100.00%	4755646	CP134918.1
			Select seq CP134370.1	Escherichia coli strain TUM12357 chromosome, complete genome	Escherichia coli	60.2	60.2	1	4e-06	100.00%	5026236	CP134370.1
			Select seq CP125679.1	Escherichia coli strain DH5-alpha-pD25466-pBACpAK-COL-FM1-C1-10-1-1 chromosome	Escherichia coli	60.2	60.2	1	4e-06	100.00%	4586116	CP125679.1
			Select seq CP125676.1	Escherichia coli strain DH5-alpha-pD25466-pBACpAK-COL-FM1-C1-10-1-2 chromosome	Escherichia coli	60.2	60.2	1	4e-06	100.00%	4586105	CP125676.1
			Select seq CP125687.1	Escherichia coli strain DH5-alpha-pD25466-pBACpAK-COL-FM1-C2-10-1-SUB-NEB chromosome	Escherichia coli	60.2	60.2	1	4e-06	100.00%	4582781	CP125687.1
			Select seq CP125681.1	Escherichia coli strain DH5-alpha-pD25466-pBACpAK-COL-FM1-C2-10-1-SUB-2 chromosome	Escherichia coli	60.2	60.2	1	4e-06	100.00%	4584778	CP125681.1
			Select seq CP125699.1	Escherichia coli strain DH5-alpha-pD25466-pBACpAK-COL-FM3-C3-10-1-7 chromosome	Escherichia coli	60.2	60.2	1	4e-06	100.00%	4582889	CP125699.1
			Select seq CP125688.1	Escherichia coli strain DH5-alpha-pD25466-pBACpAK-COL-FM3-C3-16hr-CCT-27-7 chromosome	Escherichia coli	60.2	60.2	1	4e-06	100.00%	4586104	CP125688.1
			Select seq CP125691.1	Escherichia coli strain DH5-alpha-pD25466-pBACpAK-COL-FM3-C3-16hr-CCT-25-7 chromosome	Escherichia coli	60.2	60.2	1	4e-06	100.00%	4584779	CP125691.1
			Select seq CP125695.1	Escherichia coli strain DH5-alpha-pBACpAK-KAN chromosome	Escherichia coli	60.2	60.2	1	4e-06	100.00%	4584758	CP125695.1
			Select seq CP125701.1	Escherichia coli strain DH5-alpha-pBACpAK-COL chromosome	Escherichia coli	60.2	60.2	1	4e-06	100.00%	4584757	CP125701.1
			Select seq CP125702.1	Escherichia coli strain DH5-alpha-pD25466-pBACpAK-KAN-FM3-C3-200-2 chromosome	Escherichia coli	60.2	60.2	1	4e-06	100.00%	4592949	CP125702.1
			Select seq CP125706.1	Escherichia coli strain DH5-alpha-pD25466-pBACpAK-COL-FM1-C1-10-1-5 chromosome	Escherichia coli	60.2	60.2	1	4e-06	100.00%	4586108	CP125706.1
			Select seq CP125710.1	Escherichia coli strain DH5-alpha-pD25466-pBACpAK-COL-FM1-C2-10-1-PPY chromosome	Escherichia coli	60.2	60.2	1	4e-06	100.00%	4584776	CP125710.1
			Select seq CP125713.1	Escherichia coli strain DH5-alpha-pD25466-pBACpAK-COL-FM1-C2-10-1-1 chromosome	Escherichia coli	60.2	60.2	1	4e-06	100.00%	4584772	CP125713.1
			Select seq CP125715.1	Escherichia coli strain DH5-alpha-pD25466-pBACpAK-COL-FM3-C3-10-1-6 chromosome	Escherichia coli	60.2	60.2	1	4e-06	100.00%	4582644	CP125715.1
			Select seq CP133854.1	Escherichia coli strain ES4 chromosome, complete genome	Escherichia coli	60.2	60.2	1	4e-06	100.00%	4957631	CP133854.1
			Select seq CP133453.1	Escherichia coli strain CREC8 chromosome, complete genome	Escherichia coli	60.2	60.2	1	4e-06	100.00%	4842795	CP133453.1
			Select seq CP132594.1	Escherichia coli strain SIJ488 chromosome, complete genome	Escherichia coli	60.2	60.2	1	4e-06	100.00%	4648169	CP132594.1
			Select seq CP132550.1	Escherichia coli strain XL1-Blue chromosome, complete genome	Escherichia coli	60.2	60.2	1	4e-06	100.00%	4633417	CP132550.1
			Select seq CP077969.2	Escherichia coli strain JM83 chromosome, complete genome	Escherichia coli	60.2	60.2	1	4e-06	100.00%	4558296	CP077969.2
			Select seq CP132288.1	Escherichia coli strain JM101 chromosome	Escherichia coli	60.2	60.2	1	4e-06	100.00%	4525063	CP132288.1
			Select seq CP130447.1	Escherichia coli strain 11899A_LBHALD chromosome, complete genome	Escherichia coli	60.2	60.2	1	4e-06	100.00%	4795870	CP130447.1
			Select seq CP128790.1	Escherichia coli strain WL7562 chromosome, complete genome	Escherichia coli	60.2	60.2	1	4e-06	100.00%	4885481	CP128790.1
			Select seq CP107005.1	Escherichia coli strain SY22A1 chromosome, complete genome	Escherichia coli	60.2	60.2	1	4e-06	100.00%	4687476	CP107005.1
			Select seq OQ174985.1	Escherichia coli strain 8-9H CRISPR locus 2.1 genomic sequence	Escherichia coli	60.2	60.2	1	4e-06	100.00%	579	OQ174985.1
			Select seq OQ174978.1	Escherichia coli strain 8-5E CRISPR locus 2.1 genomic sequence	Escherichia coli	60.2	60.2	1	4e-06	100.00%	578	OQ174978.1
			Select seq OQ174909.1	Escherichia coli strain 3-9G CRISPR locus 2.1 genomic sequence	Escherichia coli	60.2	60.2	1	4e-06	100.00%	640	OQ174909.1
			Select seq OQ174876.1	Escherichia coli strain 2-7B CRISPR locus 2.1 genomic sequence	Escherichia coli	60.2	60.2	1	4e-06	100.00%	701	OQ174876.1
			Select seq OQ174858.1	Escherichia coli strain 1-8E CRISPR locus 2.1 genomic sequence	Escherichia coli	60.2	60.2	1	4e-06	100.00%	763	OQ174858.1
			Select seq CP126297.1	Escherichia coli strain IVRI_FBI_592 chromosome	Escherichia coli	60.2	60.2	1	4e-06	100.00%	4704918	CP126297.1
			Select seq CP122317.1	Escherichia coli strain HT-948 chromosome, complete genome	Escherichia coli	60.2	60.2	1	4e-06	100.00%	4608707	CP122317.1
			Select seq CP122315.1	Escherichia coli strain HT-947 chromosome, complete genome	Escherichia coli	60.2	60.2	1	4e-06	100.00%	4605786	CP122315.1
			Select seq CP122316.1	Escherichia coli strain HT-946 chromosome, complete genome	Escherichia coli	60.2	60.2	1	4e-06	100.00%	4606093	CP122316.1
			Select seq CP122318.1	Escherichia coli strain HT873X1 chromosome, complete genome	Escherichia coli	60.2	60.2	1	4e-06	100.00%	4604478	CP122318.1
			Select seq CP122319.1	Escherichia coli strain BW25113 chromosome, complete genome	Escherichia coli	60.2	60.2	1	4e-06	100.00%	4632022	CP122319.1
			Select seq CP125369.1	Escherichia coli strain 5A_LF3I3 chromosome	Escherichia coli	60.2	60.2	1	4e-06	100.00%	4641762	CP125369.1
			Select seq CP110018.1	Escherichia coli strain DH10B chromosome, complete genome	Escherichia coli	60.2	60.2	1	4e-06	100.00%	4687487	CP110018.1
			Select seq CP110017.1	Escherichia coli strain HE_50 chromosome, complete genome	Escherichia coli	60.2	60.2	1	4e-06	100.00%	4688252	CP110017.1
			Select seq CP110016.1	Escherichia coli strain HE_100 chromosome, complete genome	Escherichia coli	60.2	60.2	1	4e-06	100.00%	4688244	CP110016.1
	Pu1303_CRISPR1|1_641_1|1_3_489_458|32	GACTCACCCCGAAAGAGATTGCCAGCCAGCTT	Select seq CP157325.2	Escherichia coli strain J53-KPC_Vir-TC chromosome, complete genome	Escherichia coli	60.2	60.2	1	4e-06	100.00%	4684136	CP157325.2
			Select seq CP158674.1	Escherichia coli strain J53-KPC_Vir-P15 chromosome, complete genome	Escherichia coli	60.2	60.2	1	4e-06	100.00%	4682962	CP158674.1
			Select seq CP148063.1	Escherichia coli strain TA_NDM-5 chromosome, complete genome	Escherichia coli	60.2	60.2	1	4e-06	100.00%	4822352	CP148063.1
			Select seq CP158187.1	Escherichia coli strain EC0900 chromosome, complete genome	Escherichia coli	60.2	60.2	1	4e-06	100.00%	4744855	CP158187.1
			Select seq CP157729.1	Mutant Escherichia coli isolate FELIX_MS238, complete sequence	Escherichia coli	60.2	60.2	1	4e-06	100.00%	3975842	CP157729.1
			Select seq CP157352.1	Mutant Escherichia coli isolate MG1655::laclq-mcherry-km-nal chromosome, complete genome	Escherichia coli	60.2	60.2	1	4e-06	100.00%	4607879	CP157352.1
			Select seq CP157243.1	Escherichia coli strain 2024CK-00535 chromosome, complete genome	Escherichia coli	60.2	60.2	1	4e-06	100.00%	4769313	CP157243.1
			Select seq CP157088.1	Escherichia coli isolate FELIX_MS490 chromosome, complete genome	Escherichia coli	60.2	60.2	1	4e-06	100.00%	4637122	CP157088.1
			Select seq CP155065.1	Escherichia coli strain HB101-Ho chromosome	Escherichia coli	60.2	60.2	1	4e-06	100.00%	4554595	CP155065.1
			Select seq CP154880.1	Escherichia coli strain K-12-Ho chromosome	Escherichia coli	60.2	60.2	1	4e-06	100.00%	4598862	CP154880.1
			Select seq CP152468.1	Escherichia coli strain Sel(hit) chromosome, complete genome	Escherichia coli	60.2	60.2	1	4e-06	100.00%	4643101	CP152468.1
			Select seq CP152465.1	Escherichia coli strain Sel(0 hit star) chromosome, complete genome	Escherichia coli	60.2	60.2	1	4e-06	100.00%	4641302	CP152465.1
			Select seq CP152469.1	Escherichia coli strain Sel(aux) chromosome, complete genome	Escherichia coli	60.2	60.2	1	4e-06	100.00%	4643102	CP152469.1
			Select seq CP152467.1	Escherichia coli strain Sel(aux star) chromosome, complete genome	Escherichia coli	60.2	60.2	1	4e-06	100.00%	4641220	CP152467.1
			Select seq CP152466.1	Escherichia coli strain Sel(eng_pnp-mut) chromosome, complete genome	Escherichia coli	60.2	60.2	1	4e-06	100.00%	4641682	CP152466.1
			Select seq CP149967.1	Escherichia coli strain SLDY13 chromosome, complete genome	Escherichia coli	60.2	60.2	1	4e-06	100.00%	4827067	CP149967.1
			Select seq CP149845.1	Shigella sonnei strain 2024CK-00068 chromosome, complete genome	Shigella sonnei	60.2	60.2	1	4e-06	100.00%	4755528	CP149845.1
			Select seq CP149794.1	Escherichia coli strain EC600 chromosome, complete genome	Escherichia coli	60.2	60.2	1	4e-06	100.00%	4600994	CP149794.1
			Select seq CP084893.2	Escherichia coli strain g94 chromosome, complete genome	Escherichia coli	60.2	60.2	1	4e-06	100.00%	4651958	CP084893.2
			Select seq CP133141.1	Escherichia coli strain ECOL-18-VL-LA-PA-Ryan-0036 chromosome, complete genome	Escherichia coli	60.2	60.2	1	4e-06	100.00%	4857936	CP133141.1
			Select seq CP084894.2	Escherichia coli strain g83 chromosome, complete genome	Escherichia coli	60.2	60.2	1	4e-06	100.00%	4651960	CP084894.2
			Select seq CP084895.2	Escherichia coli strain g74 chromosome, complete genome	Escherichia coli	60.2	60.2	1	4e-06	100.00%	4651960	CP084895.2
			Select seq CP084896.2	Escherichia coli strain g62 chromosome, complete genome	Escherichia coli	60.2	60.2	1	4e-06	100.00%	4651959	CP084896.2
			Select seq CP084897.2	Escherichia coli strain gb37 chromosome, complete genome	Escherichia coli	60.2	60.2	1	4e-06	100.00%	4651959	CP084897.2
			Select seq CP148133.1	Mutant Escherichia coli isolate FELIX_MS78, complete genome	Escherichia coli	60.2	60.2	1	4e-06	100.00%	4639162	CP148133.1
			Select seq CP148132.1	Mutant Escherichia coli isolate FELIX_MS75, complete genome	Escherichia coli	60.2	60.2	1	4e-06	100.00%	4648175	CP148132.1
			Select seq CP148127.1	Mutant Escherichia coli isolate FELIX_MS59, complete genome	Escherichia coli	60.2	60.2	1	4e-06	100.00%	4638994	CP148127.1
			Select seq CP148119.1	Mutant Escherichia coli isolate FELIX_MS510, complete genome	Escherichia coli	60.2	60.2	1	4e-06	100.00%	4645241	CP148119.1
			Select seq CP148116.1	Mutant Escherichia coli isolate FELIX_MS508, complete genome	Escherichia coli	60.2	60.2	1	4e-06	100.00%	4644386	CP148116.1
			Select seq CP084898.2	Escherichia coli strain gw25 chromosome, complete genome	Escherichia coli	60.2	60.2	1	4e-06	100.00%	4651958	CP084898.2
			Select seq CP084899.2	Escherichia coli strain W3110-P chromosome, complete genome	Escherichia coli	60.2	60.2	1	4e-06	100.00%	4651959	CP084899.2
			Select seq CP146681.1	Escherichia coli strain MS 196-1 chromosome, complete genome	Escherichia coli	60.2	60.2	1	4e-06	100.00%	5125511	CP146681.1
			Select seq CP145700.1	Escherichia coli strain S1-IVC-02-A chromosome, complete genome	Escherichia coli	60.2	60.2	1	4e-06	100.00%	4918304	CP145700.1
			Select seq CP144364.1	Escherichia coli strain H106 chromosome, complete genome	Escherichia coli	60.2	60.2	1	4e-06	100.00%	4732110	CP144364.1
			Select seq PP194457.1	Escherichia coli strain ER2738 type I-E CRISPR-Cas system gene locus, complete sequence	Escherichia coli	60.2	60.2	1	4e-06	100.00%	10694	PP194457.1
			Select seq CP142943.1	Escherichia coli strain B20159 chromosome, complete genome	Escherichia coli	60.2	60.2	1	4e-06	100.00%	4806033	CP142943.1
			Select seq CP142939.1	Escherichia coli strain B20127 chromosome, complete genome	Escherichia coli	60.2	60.2	1	4e-06	100.00%	4874871	CP142939.1
			Select seq CP142044.1	Escherichia coli strain L9 chromosome, complete genome	Escherichia coli	60.2	60.2	1	4e-06	100.00%	4674053	CP142044.1
			Select seq CP141789.1	Escherichia coli strain K194T1-1017 chromosome, complete genome	Escherichia coli	60.2	60.2	1	4e-06	100.00%	4601155	CP141789.1
			Select seq CP141787.1	Escherichia coli strain K194T1-1018 chromosome, complete genome	Escherichia coli	60.2	60.2	1	4e-06	100.00%	4601153	CP141787.1
			Select seq CP141581.1	Escherichia coli strain ECO-104 chromosome, complete genome	Escherichia coli	60.2	60.2	1	4e-06	100.00%	4799433	CP141581.1
			Select seq CP140504.1	Escherichia coli strain 2023CK-01341 chromosome, complete genome	Escherichia coli	60.2	60.2	1	4e-06	100.00%	4822026	CP140504.1
			Select seq CP140466.1	Escherichia coli strain GZ04-0083 chromosome, complete genome	Escherichia coli	60.2	60.2	1	4e-06	100.00%	4806690	CP140466.1
			Select seq CP139904.1	Escherichia coli strain THN257 chromosome, complete genome	Escherichia coli	60.2	60.2	1	4e-06	100.00%	4602354	CP139904.1
			Select seq CP139677.1	Escherichia coli strain TP6-1 chromosome, complete genome	Escherichia coli	60.2	60.2	1	4e-06	100.00%	4682797	CP139677.1
			Select seq CP139673.1	Escherichia coli strain TP6-2 chromosome, complete genome	Escherichia coli	60.2	60.2	1	4e-06	100.00%	4681459	CP139673.1
			Select seq CP139669.1	Escherichia coli strain TP6-3 chromosome, complete genome	Escherichia coli	60.2	60.2	1	4e-06	100.00%	4681278	CP139669.1
			Select seq CP139661.1	Escherichia coli strain TP10-2 chromosome, complete genome	Escherichia coli	60.2	60.2	1	4e-06	100.00%	4682797	CP139661.1
			Select seq CP139665.1	Escherichia coli strain TP10-1 chromosome, complete genome	Escherichia coli	60.2	60.2	1	4e-06	100.00%	4681459	CP139665.1
			Select seq CP139657.1	Escherichia coli strain TP10-3 chromosome, complete genome	Escherichia coli	60.2	60.2	1	4e-06	100.00%	4682797	CP139657.1
			Select seq CP137935.1	Escherichia coli strain 2023CK-00004 chromosome, complete genome	Escherichia coli	60.2	60.2	1	4e-06	100.00%	4491503	CP137935.1
			Select seq CP132223.1	Escherichia coli strain Jtgc-02-2-Tmex chromosome, complete genome	Escherichia coli	60.2	60.2	1	4e-06	100.00%	4600459	CP132223.1
			Select seq CP137718.1	Mutant Escherichia coli isolate FELIX_MS772, complete genome	Escherichia coli	60.2	60.2	1	4e-06	100.00%	4638959	CP137718.1
			Select seq CP137709.1	Mutant Escherichia coli isolate FELIX_MS771, complete genome	Escherichia coli	60.2	60.2	1	4e-06	100.00%	4638730	CP137709.1
			Select seq CP137705.1	Mutant Escherichia coli isolate FELIX_MS724, complete genome	Escherichia coli	60.2	60.2	1	4e-06	100.00%	4676048	CP137705.1
			Select seq CP107281.1	Escherichia coli strain JCL301 chromosome, complete genome	Escherichia coli	60.2	60.2	1	4e-06	100.00%	4756748	CP107281.1
			Select seq CP044355.1	Escherichia coli str. K-12 substr. MG1655 strain K-12 chromosome, complete genome	Escherichia coli str. K-12 substr. MG1655	60.2	60.2	1	4e-06	100.00%	4636433	CP044355.1
			Select seq CP136397.1	Escherichia coli strain DCM272-43-68 chromosome, complete genome	Escherichia coli	60.2	60.2	1	4e-06	100.00%	4632681	CP136397.1
			Select seq CP136396.1	Escherichia coli strain DCM188-6 chromosome, complete genome	Escherichia coli	60.2	60.2	1	4e-06	100.00%	4631079	CP136396.1
			Select seq CP136398.1	Escherichia coli strain DCM200-113 chromosome, complete genome	Escherichia coli	60.2	60.2	1	4e-06	100.00%	4631859	CP136398.1
			Select seq CP135077.1	Escherichia coli strain 19213 chromosome, complete genome	Escherichia coli	60.2	60.2	1	4e-06	100.00%	4606276	CP135077.1
			Select seq CP134923.1	Escherichia coli strain 284 chromosome, complete genome	Escherichia coli	60.2	60.2	1	4e-06	100.00%	4711749	CP134923.1
			Select seq CP134918.1	Escherichia coli strain 1588 chromosome, complete genome	Escherichia coli	60.2	60.2	1	4e-06	100.00%	4755646	CP134918.1
			Select seq CP134370.1	Escherichia coli strain TUM12357 chromosome, complete genome	Escherichia coli	60.2	60.2	1	4e-06	100.00%	5026236	CP134370.1
			Select seq CP125679.1	Escherichia coli strain DH5-alpha-pD25466-pBACpAK-COL-FM1-C1-10-1-1 chromosome	Escherichia coli	60.2	60.2	1	4e-06	100.00%	4586116	CP125679.1
			Select seq CP125676.1	Escherichia coli strain DH5-alpha-pD25466-pBACpAK-COL-FM1-C1-10-1-2 chromosome	Escherichia coli	60.2	60.2	1	4e-06	100.00%	4586105	CP125676.1
			Select seq CP125687.1	Escherichia coli strain DH5-alpha-pD25466-pBACpAK-COL-FM1-C2-10-1-SUB-NEB chromosome	Escherichia coli	60.2	60.2	1	4e-06	100.00%	4582781	CP125687.1
			Select seq CP125681.1	Escherichia coli strain DH5-alpha-pD25466-pBACpAK-COL-FM1-C2-10-1-SUB-2 chromosome	Escherichia coli	60.2	60.2	1	4e-06	100.00%	4584778	CP125681.1
			Select seq CP125699.1	Escherichia coli strain DH5-alpha-pD25466-pBACpAK-COL-FM3-C3-10-1-7 chromosome	Escherichia coli	60.2	60.2	1	4e-06	100.00%	4582889	CP125699.1
			Select seq CP125688.1	Escherichia coli strain DH5-alpha-pD25466-pBACpAK-COL-FM3-C3-16hr-CCT-27-7 chromosome	Escherichia coli	60.2	60.2	1	4e-06	100.00%	4586104	CP125688.1
			Select seq CP125691.1	Escherichia coli strain DH5-alpha-pD25466-pBACpAK-COL-FM3-C3-16hr-CCT-25-7 chromosome	Escherichia coli	60.2	60.2	1	4e-06	100.00%	4584779	CP125691.1
			Select seq CP125695.1	Escherichia coli strain DH5-alpha-pBACpAK-KAN chromosome	Escherichia coli	60.2	60.2	1	4e-06	100.00%	4584758	CP125695.1
			Select seq CP125701.1	Escherichia coli strain DH5-alpha-pBACpAK-COL chromosome	Escherichia coli	60.2	60.2	1	4e-06	100.00%	4584757	CP125701.1
			Select seq CP125702.1	Escherichia coli strain DH5-alpha-pD25466-pBACpAK-KAN-FM3-C3-200-2 chromosome	Escherichia coli	60.2	60.2	1	4e-06	100.00%	4592949	CP125702.1
			Select seq CP125706.1	Escherichia coli strain DH5-alpha-pD25466-pBACpAK-COL-FM1-C1-10-1-5 chromosome	Escherichia coli	60.2	60.2	1	4e-06	100.00%	4586108	CP125706.1
			Select seq CP125710.1	Escherichia coli strain DH5-alpha-pD25466-pBACpAK-COL-FM1-C2-10-1-PPY chromosome	Escherichia coli	60.2	60.2	1	4e-06	100.00%	4584776	CP125710.1
			Select seq CP125713.1	Escherichia coli strain DH5-alpha-pD25466-pBACpAK-COL-FM1-C2-10-1-1 chromosome	Escherichia coli	60.2	60.2	1	4e-06	100.00%	4584772	CP125713.1
			Select seq CP125715.1	Escherichia coli strain DH5-alpha-pD25466-pBACpAK-COL-FM3-C3-10-1-6 chromosome	Escherichia coli	60.2	60.2	1	4e-06	100.00%	4582644	CP125715.1
			Select seq CP133854.1	Escherichia coli strain ES4 chromosome, complete genome	Escherichia coli	60.2	60.2	1	4e-06	100.00%	4957631	CP133854.1
			Select seq CP133453.1	Escherichia coli strain CREC8 chromosome, complete genome	Escherichia coli	60.2	60.2	1	4e-06	100.00%	4842795	CP133453.1
			Select seq CP132594.1	Escherichia coli strain SIJ488 chromosome, complete genome	Escherichia coli	60.2	60.2	1	4e-06	100.00%	4648169	CP132594.1
			Select seq CP132550.1	Escherichia coli strain XL1-Blue chromosome, complete genome	Escherichia coli	60.2	60.2	1	4e-06	100.00%	4633417	CP132550.1
			Select seq CP077969.2	Escherichia coli strain JM83 chromosome, complete genome	Escherichia coli	60.2	60.2	1	4e-06	100.00%	4558296	CP077969.2
			Select seq CP132288.1	Escherichia coli strain JM101 chromosome	Escherichia coli	60.2	60.2	1	4e-06	100.00%	4525063	CP132288.1
			Select seq CP130447.1	Escherichia coli strain 11899A_LBHALD chromosome, complete genome	Escherichia coli	60.2	60.2	1	4e-06	100.00%	4795870	CP130447.1
			Select seq CP128790.1	Escherichia coli strain WL7562 chromosome, complete genome	Escherichia coli	60.2	60.2	1	4e-06	100.00%	4885481	CP128790.1
			Select seq CP107005.1	Escherichia coli strain SY22A1 chromosome, complete genome	Escherichia coli	60.2	60.2	1	4e-06	100.00%	4687476	CP107005.1
			Select seq OQ174985.1	Escherichia coli strain 8-9H CRISPR locus 2.1 genomic sequence	Escherichia coli	60.2	60.2	1	4e-06	100.00%	579	OQ174985.1
			Select seq OQ174978.1	Escherichia coli strain 8-5E CRISPR locus 2.1 genomic sequence	Escherichia coli	60.2	60.2	1	4e-06	100.00%	578	OQ174978.1
			Select seq OQ174909.1	Escherichia coli strain 3-9G CRISPR locus 2.1 genomic sequence	Escherichia coli	60.2	60.2	1	4e-06	100.00%	640	OQ174909.1
			Select seq OQ174876.1	Escherichia coli strain 2-7B CRISPR locus 2.1 genomic sequence	Escherichia coli	60.2	60.2	1	4e-06	100.00%	701	OQ174876.1
			Select seq OQ174858.1	Escherichia coli strain 1-8E CRISPR locus 2.1 genomic sequence	Escherichia coli	60.2	60.2	1	4e-06	100.00%	763	OQ174858.1
			Select seq CP126297.1	Escherichia coli strain IVRI_FBI_592 chromosome	Escherichia coli	60.2	60.2	1	4e-06	100.00%	4704918	CP126297.1
			Select seq CP122317.1	Escherichia coli strain HT-948 chromosome, complete genome	Escherichia coli	60.2	60.2	1	4e-06	100.00%	4608707	CP122317.1
			Select seq CP122315.1	Escherichia coli strain HT-947 chromosome, complete genome	Escherichia coli	60.2	60.2	1	4e-06	100.00%	4605786	CP122315.1
			Select seq CP122316.1	Escherichia coli strain HT-946 chromosome, complete genome	Escherichia coli	60.2	60.2	1	4e-06	100.00%	4606093	CP122316.1
			Select seq CP122318.1	Escherichia coli strain HT873X1 chromosome, complete genome	Escherichia coli	60.2	60.2	1	4e-06	100.00%	4604478	CP122318.1
			Select seq CP122319.1	Escherichia coli strain BW25113 chromosome, complete genome	Escherichia coli	60.2	60.2	1	4e-06	100.00%	4632022	CP122319.1
			Select seq CP125369.1	Escherichia coli strain 5A_LF3I3 chromosome	Escherichia coli	60.2	60.2	1	4e-06	100.00%	4641762	CP125369.1
			Select seq CP110018.1	Escherichia coli strain DH10B chromosome, complete genome	Escherichia coli	60.2	60.2	1	4e-06	100.00%	4687487	CP110018.1
	Pu1303_CRISPR1|1_641_1|1_4_428_397|32	CTGCTGGAGCTGGCTGCAAGGCAAGCCGCCCA	Select seq CP157325.2	Escherichia coli strain J53-KPC_Vir-TC chromosome, complete genome	Escherichia coli	60.2	60.2	1	4e-06	100.00%	4684136	CP157325.2
			Select seq CP158674.1	Escherichia coli strain J53-KPC_Vir-P15 chromosome, complete genome	Escherichia coli	60.2	60.2	1	4e-06	100.00%	4682962	CP158674.1
			Select seq CP148063.1	Escherichia coli strain TA_NDM-5 chromosome, complete genome	Escherichia coli	60.2	60.2	1	4e-06	100.00%	4822352	CP148063.1
			Select seq CP158187.1	Escherichia coli strain EC0900 chromosome, complete genome	Escherichia coli	60.2	60.2	1	4e-06	100.00%	4744855	CP158187.1
			Select seq CP157729.1	Mutant Escherichia coli isolate FELIX_MS238, complete sequence	Escherichia coli	60.2	60.2	1	4e-06	100.00%	3975842	CP157729.1
			Select seq CP157352.1	Mutant Escherichia coli isolate MG1655::laclq-mcherry-km-nal chromosome, complete genome	Escherichia coli	60.2	60.2	1	4e-06	100.00%	4607879	CP157352.1
			Select seq CP157243.1	Escherichia coli strain 2024CK-00535 chromosome, complete genome	Escherichia coli	60.2	60.2	1	4e-06	100.00%	4769313	CP157243.1
			Select seq CP157088.1	Escherichia coli isolate FELIX_MS490 chromosome, complete genome	Escherichia coli	60.2	60.2	1	4e-06	100.00%	4637122	CP157088.1
			Select seq CP155065.1	Escherichia coli strain HB101-Ho chromosome	Escherichia coli	60.2	60.2	1	4e-06	100.00%	4554595	CP155065.1
			Select seq CP154880.1	Escherichia coli strain K-12-Ho chromosome	Escherichia coli	60.2	60.2	1	4e-06	100.00%	4598862	CP154880.1
			Select seq CP152468.1	Escherichia coli strain Sel(hit) chromosome, complete genome	Escherichia coli	60.2	60.2	1	4e-06	100.00%	4643101	CP152468.1
			Select seq CP152465.1	Escherichia coli strain Sel(0 hit star) chromosome, complete genome	Escherichia coli	60.2	60.2	1	4e-06	100.00%	4641302	CP152465.1
			Select seq CP152469.1	Escherichia coli strain Sel(aux) chromosome, complete genome	Escherichia coli	60.2	60.2	1	4e-06	100.00%	4643102	CP152469.1
			Select seq CP152467.1	Escherichia coli strain Sel(aux star) chromosome, complete genome	Escherichia coli	60.2	60.2	1	4e-06	100.00%	4641220	CP152467.1
			Select seq CP152466.1	Escherichia coli strain Sel(eng_pnp-mut) chromosome, complete genome	Escherichia coli	60.2	60.2	1	4e-06	100.00%	4641682	CP152466.1
			Select seq CP149967.1	Escherichia coli strain SLDY13 chromosome, complete genome	Escherichia coli	60.2	60.2	1	4e-06	100.00%	4827067	CP149967.1
			Select seq CP149845.1	Shigella sonnei strain 2024CK-00068 chromosome, complete genome	Shigella sonnei	60.2	60.2	1	4e-06	100.00%	4755528	CP149845.1
			Select seq CP149794.1	Escherichia coli strain EC600 chromosome, complete genome	Escherichia coli	60.2	60.2	1	4e-06	100.00%	4600994	CP149794.1
			Select seq CP084893.2	Escherichia coli strain g94 chromosome, complete genome	Escherichia coli	60.2	60.2	1	4e-06	100.00%	4651958	CP084893.2
			Select seq CP133141.1	Escherichia coli strain ECOL-18-VL-LA-PA-Ryan-0036 chromosome, complete genome	Escherichia coli	60.2	60.2	1	4e-06	100.00%	4857936	CP133141.1
			Select seq CP084894.2	Escherichia coli strain g83 chromosome, complete genome	Escherichia coli	60.2	60.2	1	4e-06	100.00%	4651960	CP084894.2
			Select seq CP084895.2	Escherichia coli strain g74 chromosome, complete genome	Escherichia coli	60.2	60.2	1	4e-06	100.00%	4651960	CP084895.2
			Select seq CP084896.2	Escherichia coli strain g62 chromosome, complete genome	Escherichia coli	60.2	60.2	1	4e-06	100.00%	4651959	CP084896.2
			Select seq CP084897.2	Escherichia coli strain gb37 chromosome, complete genome	Escherichia coli	60.2	60.2	1	4e-06	100.00%	4651959	CP084897.2
			Select seq CP148133.1	Mutant Escherichia coli isolate FELIX_MS78, complete genome	Escherichia coli	60.2	60.2	1	4e-06	100.00%	4639162	CP148133.1
			Select seq CP148132.1	Mutant Escherichia coli isolate FELIX_MS75, complete genome	Escherichia coli	60.2	60.2	1	4e-06	100.00%	4648175	CP148132.1
			Select seq CP148127.1	Mutant Escherichia coli isolate FELIX_MS59, complete genome	Escherichia coli	60.2	60.2	1	4e-06	100.00%	4638994	CP148127.1
			Select seq CP148119.1	Mutant Escherichia coli isolate FELIX_MS510, complete genome	Escherichia coli	60.2	60.2	1	4e-06	100.00%	4645241	CP148119.1
			Select seq CP148116.1	Mutant Escherichia coli isolate FELIX_MS508, complete genome	Escherichia coli	60.2	60.2	1	4e-06	100.00%	4644386	CP148116.1
			Select seq CP084898.2	Escherichia coli strain gw25 chromosome, complete genome	Escherichia coli	60.2	60.2	1	4e-06	100.00%	4651958	CP084898.2
			Select seq CP084899.2	Escherichia coli strain W3110-P chromosome, complete genome	Escherichia coli	60.2	60.2	1	4e-06	100.00%	4651959	CP084899.2
			Select seq CP146681.1	Escherichia coli strain MS 196-1 chromosome, complete genome	Escherichia coli	60.2	60.2	1	4e-06	100.00%	5125511	CP146681.1
			Select seq CP145700.1	Escherichia coli strain S1-IVC-02-A chromosome, complete genome	Escherichia coli	60.2	60.2	1	4e-06	100.00%	4918304	CP145700.1
			Select seq CP144364.1	Escherichia coli strain H106 chromosome, complete genome	Escherichia coli	60.2	60.2	1	4e-06	100.00%	4732110	CP144364.1
			Select seq PP194457.1	Escherichia coli strain ER2738 type I-E CRISPR-Cas system gene locus, complete sequence	Escherichia coli	60.2	60.2	1	4e-06	100.00%	10694	PP194457.1
			Select seq CP142943.1	Escherichia coli strain B20159 chromosome, complete genome	Escherichia coli	60.2	60.2	1	4e-06	100.00%	4806033	CP142943.1
			Select seq CP142939.1	Escherichia coli strain B20127 chromosome, complete genome	Escherichia coli	60.2	60.2	1	4e-06	100.00%	4874871	CP142939.1
			Select seq CP142044.1	Escherichia coli strain L9 chromosome, complete genome	Escherichia coli	60.2	60.2	1	4e-06	100.00%	4674053	CP142044.1
			Select seq CP141789.1	Escherichia coli strain K194T1-1017 chromosome, complete genome	Escherichia coli	60.2	60.2	1	4e-06	100.00%	4601155	CP141789.1
			Select seq CP141787.1	Escherichia coli strain K194T1-1018 chromosome, complete genome	Escherichia coli	60.2	60.2	1	4e-06	100.00%	4601153	CP141787.1
			Select seq CP141581.1	Escherichia coli strain ECO-104 chromosome, complete genome	Escherichia coli	60.2	60.2	1	4e-06	100.00%	4799433	CP141581.1
			Select seq CP140504.1	Escherichia coli strain 2023CK-01341 chromosome, complete genome	Escherichia coli	60.2	60.2	1	4e-06	100.00%	4822026	CP140504.1
			Select seq CP140466.1	Escherichia coli strain GZ04-0083 chromosome, complete genome	Escherichia coli	60.2	60.2	1	4e-06	100.00%	4806690	CP140466.1
			Select seq CP139904.1	Escherichia coli strain THN257 chromosome, complete genome	Escherichia coli	60.2	60.2	1	4e-06	100.00%	4602354	CP139904.1
			Select seq CP139677.1	Escherichia coli strain TP6-1 chromosome, complete genome	Escherichia coli	60.2	60.2	1	4e-06	100.00%	4682797	CP139677.1
			Select seq CP139673.1	Escherichia coli strain TP6-2 chromosome, complete genome	Escherichia coli	60.2	60.2	1	4e-06	100.00%	4681459	CP139673.1
			Select seq CP139669.1	Escherichia coli strain TP6-3 chromosome, complete genome	Escherichia coli	60.2	60.2	1	4e-06	100.00%	4681278	CP139669.1
			Select seq CP139661.1	Escherichia coli strain TP10-2 chromosome, complete genome	Escherichia coli	60.2	60.2	1	4e-06	100.00%	4682797	CP139661.1
			Select seq CP139665.1	Escherichia coli strain TP10-1 chromosome, complete genome	Escherichia coli	60.2	60.2	1	4e-06	100.00%	4681459	CP139665.1
			Select seq CP139657.1	Escherichia coli strain TP10-3 chromosome, complete genome	Escherichia coli	60.2	60.2	1	4e-06	100.00%	4682797	CP139657.1
			Select seq CP139337.1	Escherichia coli strain YZ22MPE54 chromosome, complete genome	Escherichia coli	60.2	60.2	1	4e-06	100.00%	4670021	CP139337.1
			Select seq CP137935.1	Escherichia coli strain 2023CK-00004 chromosome, complete genome	Escherichia coli	60.2	60.2	1	4e-06	100.00%	4491503	CP137935.1
			Select seq CP132223.1	Escherichia coli strain Jtgc-02-2-Tmex chromosome, complete genome	Escherichia coli	60.2	60.2	1	4e-06	100.00%	4600459	CP132223.1
			Select seq CP137718.1	Mutant Escherichia coli isolate FELIX_MS772, complete genome	Escherichia coli	60.2	60.2	1	4e-06	100.00%	4638959	CP137718.1
			Select seq CP137709.1	Mutant Escherichia coli isolate FELIX_MS771, complete genome	Escherichia coli	60.2	60.2	1	4e-06	100.00%	4638730	CP137709.1
			Select seq CP137705.1	Mutant Escherichia coli isolate FELIX_MS724, complete genome	Escherichia coli	60.2	60.2	1	4e-06	100.00%	4676048	CP137705.1
			Select seq CP107281.1	Escherichia coli strain JCL301 chromosome, complete genome	Escherichia coli	60.2	60.2	1	4e-06	100.00%	4756748	CP107281.1
			Select seq CP044355.1	Escherichia coli str. K-12 substr. MG1655 strain K-12 chromosome, complete genome	Escherichia coli str. K-12 substr. MG1655	60.2	60.2	1	4e-06	100.00%	4636433	CP044355.1
			Select seq CP136397.1	Escherichia coli strain DCM272-43-68 chromosome, complete genome	Escherichia coli	60.2	60.2	1	4e-06	100.00%	4632681	CP136397.1
			Select seq CP136396.1	Escherichia coli strain DCM188-6 chromosome, complete genome	Escherichia coli	60.2	60.2	1	4e-06	100.00%	4631079	CP136396.1
			Select seq CP136398.1	Escherichia coli strain DCM200-113 chromosome, complete genome	Escherichia coli	60.2	60.2	1	4e-06	100.00%	4631859	CP136398.1
			Select seq CP135077.1	Escherichia coli strain 19213 chromosome, complete genome	Escherichia coli	60.2	60.2	1	4e-06	100.00%	4606276	CP135077.1
			Select seq CP134923.1	Escherichia coli strain 284 chromosome, complete genome	Escherichia coli	60.2	60.2	1	4e-06	100.00%	4711749	CP134923.1
			Select seq CP134918.1	Escherichia coli strain 1588 chromosome, complete genome	Escherichia coli	60.2	60.2	1	4e-06	100.00%	4755646	CP134918.1
			Select seq CP125679.1	Escherichia coli strain DH5-alpha-pD25466-pBACpAK-COL-FM1-C1-10-1-1 chromosome	Escherichia coli	60.2	60.2	1	4e-06	100.00%	4586116	CP125679.1
			Select seq CP125676.1	Escherichia coli strain DH5-alpha-pD25466-pBACpAK-COL-FM1-C1-10-1-2 chromosome	Escherichia coli	60.2	60.2	1	4e-06	100.00%	4586105	CP125676.1
			Select seq CP125687.1	Escherichia coli strain DH5-alpha-pD25466-pBACpAK-COL-FM1-C2-10-1-SUB-NEB chromosome	Escherichia coli	60.2	60.2	1	4e-06	100.00%	4582781	CP125687.1
			Select seq CP125681.1	Escherichia coli strain DH5-alpha-pD25466-pBACpAK-COL-FM1-C2-10-1-SUB-2 chromosome	Escherichia coli	60.2	60.2	1	4e-06	100.00%	4584778	CP125681.1
			Select seq CP125699.1	Escherichia coli strain DH5-alpha-pD25466-pBACpAK-COL-FM3-C3-10-1-7 chromosome	Escherichia coli	60.2	60.2	1	4e-06	100.00%	4582889	CP125699.1
			Select seq CP125688.1	Escherichia coli strain DH5-alpha-pD25466-pBACpAK-COL-FM3-C3-16hr-CCT-27-7 chromosome	Escherichia coli	60.2	60.2	1	4e-06	100.00%	4586104	CP125688.1
			Select seq CP125691.1	Escherichia coli strain DH5-alpha-pD25466-pBACpAK-COL-FM3-C3-16hr-CCT-25-7 chromosome	Escherichia coli	60.2	60.2	1	4e-06	100.00%	4584779	CP125691.1
			Select seq CP125695.1	Escherichia coli strain DH5-alpha-pBACpAK-KAN chromosome	Escherichia coli	60.2	60.2	1	4e-06	100.00%	4584758	CP125695.1
			Select seq CP125701.1	Escherichia coli strain DH5-alpha-pBACpAK-COL chromosome	Escherichia coli	60.2	60.2	1	4e-06	100.00%	4584757	CP125701.1
			Select seq CP125702.1	Escherichia coli strain DH5-alpha-pD25466-pBACpAK-KAN-FM3-C3-200-2 chromosome	Escherichia coli	60.2	60.2	1	4e-06	100.00%	4592949	CP125702.1
			Select seq CP125706.1	Escherichia coli strain DH5-alpha-pD25466-pBACpAK-COL-FM1-C1-10-1-5 chromosome	Escherichia coli	60.2	60.2	1	4e-06	100.00%	4586108	CP125706.1
			Select seq CP125710.1	Escherichia coli strain DH5-alpha-pD25466-pBACpAK-COL-FM1-C2-10-1-PPY chromosome	Escherichia coli	60.2	60.2	1	4e-06	100.00%	4584776	CP125710.1
			Select seq CP125713.1	Escherichia coli strain DH5-alpha-pD25466-pBACpAK-COL-FM1-C2-10-1-1 chromosome	Escherichia coli	60.2	60.2	1	4e-06	100.00%	4584772	CP125713.1
			Select seq CP125715.1	Escherichia coli strain DH5-alpha-pD25466-pBACpAK-COL-FM3-C3-10-1-6 chromosome	Escherichia coli	60.2	60.2	1	4e-06	100.00%	4582644	CP125715.1
			Select seq CP133854.1	Escherichia coli strain ES4 chromosome, complete genome	Escherichia coli	60.2	60.2	1	4e-06	100.00%	4957631	CP133854.1
			Select seq CP133453.1	Escherichia coli strain CREC8 chromosome, complete genome	Escherichia coli	60.2	60.2	1	4e-06	100.00%	4842795	CP133453.1
			Select seq CP132594.1	Escherichia coli strain SIJ488 chromosome, complete genome	Escherichia coli	60.2	60.2	1	4e-06	100.00%	4648169	CP132594.1
			Select seq CP132550.1	Escherichia coli strain XL1-Blue chromosome, complete genome	Escherichia coli	60.2	60.2	1	4e-06	100.00%	4633417	CP132550.1
			Select seq CP077969.2	Escherichia coli strain JM83 chromosome, complete genome	Escherichia coli	60.2	60.2	1	4e-06	100.00%	4558296	CP077969.2
			Select seq CP132288.1	Escherichia coli strain JM101 chromosome	Escherichia coli	60.2	60.2	1	4e-06	100.00%	4525063	CP132288.1
			Select seq CP130447.1	Escherichia coli strain 11899A_LBHALD chromosome, complete genome	Escherichia coli	60.2	60.2	1	4e-06	100.00%	4795870	CP130447.1
			Select seq CP128790.1	Escherichia coli strain WL7562 chromosome, complete genome	Escherichia coli	60.2	60.2	1	4e-06	100.00%	4885481	CP128790.1
			Select seq CP107005.1	Escherichia coli strain SY22A1 chromosome, complete genome	Escherichia coli	60.2	60.2	1	4e-06	100.00%	4687476	CP107005.1
			Select seq OQ174985.1	Escherichia coli strain 8-9H CRISPR locus 2.1 genomic sequence	Escherichia coli	60.2	60.2	1	4e-06	100.00%	579	OQ174985.1
			Select seq OQ174978.1	Escherichia coli strain 8-5E CRISPR locus 2.1 genomic sequence	Escherichia coli	60.2	60.2	1	4e-06	100.00%	578	OQ174978.1
			Select seq OQ174909.1	Escherichia coli strain 3-9G CRISPR locus 2.1 genomic sequence	Escherichia coli	60.2	60.2	1	4e-06	100.00%	640	OQ174909.1
			Select seq OQ174876.1	Escherichia coli strain 2-7B CRISPR locus 2.1 genomic sequence	Escherichia coli	60.2	60.2	1	4e-06	100.00%	701	OQ174876.1
			Select seq OQ174874.1	Escherichia coli strain 2-3B CRISPR locus 2.1 genomic sequence	Escherichia coli	60.2	60.2	1	4e-06	100.00%	639	OQ174874.1
			Select seq OQ174858.1	Escherichia coli strain 1-8E CRISPR locus 2.1 genomic sequence	Escherichia coli	60.2	60.2	1	4e-06	100.00%	763	OQ174858.1
			Select seq CP126297.1	Escherichia coli strain IVRI_FBI_592 chromosome	Escherichia coli	60.2	60.2	1	4e-06	100.00%	4704918	CP126297.1
			Select seq CP122317.1	Escherichia coli strain HT-948 chromosome, complete genome	Escherichia coli	60.2	60.2	1	4e-06	100.00%	4608707	CP122317.1
			Select seq CP122315.1	Escherichia coli strain HT-947 chromosome, complete genome	Escherichia coli	60.2	60.2	1	4e-06	100.00%	4605786	CP122315.1
			Select seq CP122316.1	Escherichia coli strain HT-946 chromosome, complete genome	Escherichia coli	60.2	60.2	1	4e-06	100.00%	4606093	CP122316.1
			Select seq CP122318.1	Escherichia coli strain HT873X1 chromosome, complete genome	Escherichia coli	60.2	60.2	1	4e-06	100.00%	4604478	CP122318.1
			Select seq CP122319.1	Escherichia coli strain BW25113 chromosome, complete genome	Escherichia coli	60.2	60.2	1	4e-06	100.00%	4632022	CP122319.1
			Select seq CP125369.1	Escherichia coli strain 5A_LF3I3 chromosome	Escherichia coli	60.2	60.2	1	4e-06	100.00%	4641762	CP125369.1
	Pu1303_CRISPR1|1_641_1|1_5_367_336|32	CCCACCAGCGCGTTTTTTGCCGGGGCCATAGT	Select seq CP148063.1	Escherichia coli strain TA_NDM-5 chromosome, complete genome	Escherichia coli	60.2	60.2	1	4e-06	100.00%	4822352	CP148063.1
			Select seq CP158187.1	Escherichia coli strain EC0900 chromosome, complete genome	Escherichia coli	60.2	60.2	1	4e-06	100.00%	4744855	CP158187.1
			Select seq CP157243.1	Escherichia coli strain 2024CK-00535 chromosome, complete genome	Escherichia coli	60.2	60.2	1	4e-06	100.00%	4769313	CP157243.1
			Select seq CP149967.1	Escherichia coli strain SLDY13 chromosome, complete genome	Escherichia coli	60.2	60.2	1	4e-06	100.00%	4827067	CP149967.1
			Select seq CP149845.1	Shigella sonnei strain 2024CK-00068 chromosome, complete genome	Shigella sonnei	60.2	60.2	1	4e-06	100.00%	4755528	CP149845.1
			Select seq CP133141.1	Escherichia coli strain ECOL-18-VL-LA-PA-Ryan-0036 chromosome, complete genome	Escherichia coli	60.2	60.2	1	4e-06	100.00%	4857936	CP133141.1
			Select seq AP028880.1	Escherichia coli N61 DNA, complete genome	Escherichia coli	60.2	60.2	1	4e-06	100.00%	4781050	AP028880.1
			Select seq CP145700.1	Escherichia coli strain S1-IVC-02-A chromosome, complete genome	Escherichia coli	60.2	60.2	1	4e-06	100.00%	4918304	CP145700.1
			Select seq CP144364.1	Escherichia coli strain H106 chromosome, complete genome	Escherichia coli	60.2	60.2	1	4e-06	100.00%	4732110	CP144364.1
			Select seq CP142943.1	Escherichia coli strain B20159 chromosome, complete genome	Escherichia coli	60.2	60.2	1	4e-06	100.00%	4806033	CP142943.1
			Select seq CP142939.1	Escherichia coli strain B20127 chromosome, complete genome	Escherichia coli	60.2	60.2	1	4e-06	100.00%	4874871	CP142939.1
			Select seq CP142044.1	Escherichia coli strain L9 chromosome, complete genome	Escherichia coli	60.2	60.2	1	4e-06	100.00%	4674053	CP142044.1
			Select seq CP141581.1	Escherichia coli strain ECO-104 chromosome, complete genome	Escherichia coli	60.2	60.2	1	4e-06	100.00%	4799433	CP141581.1
			Select seq CP140504.1	Escherichia coli strain 2023CK-01341 chromosome, complete genome	Escherichia coli	60.2	60.2	1	4e-06	100.00%	4822026	CP140504.1
			Select seq CP140466.1	Escherichia coli strain GZ04-0083 chromosome, complete genome	Escherichia coli	60.2	60.2	1	4e-06	100.00%	4806690	CP140466.1
			Select seq CP139337.1	Escherichia coli strain YZ22MPE54 chromosome, complete genome	Escherichia coli	60.2	60.2	1	4e-06	100.00%	4670021	CP139337.1
			Select seq CP137935.1	Escherichia coli strain 2023CK-00004 chromosome, complete genome	Escherichia coli	60.2	60.2	1	4e-06	100.00%	4491503	CP137935.1
			Select seq CP137705.1	Mutant Escherichia coli isolate FELIX_MS724, complete genome	Escherichia coli	60.2	60.2	1	4e-06	100.00%	4676048	CP137705.1
			Select seq AP027800.1	Escherichia coli 2017.10.01CC DNA, complete genome	Escherichia coli	60.2	60.2	1	4e-06	100.00%	4665852	AP027800.1
			Select seq AP027632.1	Escherichia coli PSJ-16 DNA, complete genome	Escherichia coli	60.2	60.2	1	4e-06	100.00%	4630888	AP027632.1
			Select seq AP027553.1	Escherichia coli LR-58-1 DNA, complete genome	Escherichia coli	60.2	60.2	1	4e-06	100.00%	4730732	AP027553.1
			Select seq AP027474.1	Escherichia coli LR-03 DNA, complete genome	Escherichia coli	60.2	60.2	1	4e-06	100.00%	4574716	AP027474.1
			Select seq CP134923.1	Escherichia coli strain 284 chromosome, complete genome	Escherichia coli	60.2	60.2	1	4e-06	100.00%	4711749	CP134923.1
			Select seq CP134370.1	Escherichia coli strain TUM12357 chromosome, complete genome	Escherichia coli	60.2	60.2	1	4e-06	100.00%	5026236	CP134370.1
			Select seq CP133854.1	Escherichia coli strain ES4 chromosome, complete genome	Escherichia coli	60.2	60.2	1	4e-06	100.00%	4957631	CP133854.1
			Select seq CP133453.1	Escherichia coli strain CREC8 chromosome, complete genome	Escherichia coli	60.2	60.2	1	4e-06	100.00%	4842795	CP133453.1
			Select seq CP130710.1	Escherichia coli strain DDG206 chromosome, complete genome	Escherichia coli	60.2	60.2	1	4e-06	100.00%	4869893	CP130710.1
			Select seq CP130706.1	Escherichia coli strain DDG220 chromosome, complete genome	Escherichia coli	60.2	60.2	1	4e-06	100.00%	4869779	CP130706.1
			Select seq CP130447.1	Escherichia coli strain 11899A_LBHALD chromosome, complete genome	Escherichia coli	60.2	60.2	1	4e-06	100.00%	4795870	CP130447.1
			Select seq CP128790.1	Escherichia coli strain WL7562 chromosome, complete genome	Escherichia coli	60.2	60.2	1	4e-06	100.00%	4885481	CP128790.1
			Select seq OQ174985.1	Escherichia coli strain 8-9H CRISPR locus 2.1 genomic sequence	Escherichia coli	60.2	60.2	1	4e-06	100.00%	579	OQ174985.1
			Select seq OQ174978.1	Escherichia coli strain 8-5E CRISPR locus 2.1 genomic sequence	Escherichia coli	60.2	60.2	1	4e-06	100.00%	578	OQ174978.1
			Select seq OQ174909.1	Escherichia coli strain 3-9G CRISPR locus 2.1 genomic sequence	Escherichia coli	60.2	60.2	1	4e-06	100.00%	640	OQ174909.1
			Select seq OQ174876.1	Escherichia coli strain 2-7B CRISPR locus 2.1 genomic sequence	Escherichia coli	60.2	60.2	1	4e-06	100.00%	701	OQ174876.1
			Select seq OQ174874.1	Escherichia coli strain 2-3B CRISPR locus 2.1 genomic sequence	Escherichia coli	60.2	60.2	1	4e-06	100.00%	639	OQ174874.1
			Select seq OQ174858.1	Escherichia coli strain 1-8E CRISPR locus 2.1 genomic sequence	Escherichia coli	60.2	60.2	1	4e-06	100.00%	763	OQ174858.1
			Select seq CP126297.1	Escherichia coli strain IVRI_FBI_592 chromosome	Escherichia coli	60.2	60.2	1	4e-06	100.00%	4704918	CP126297.1
			Select seq CP125731.1	Escherichia coli strain GYB01 chromosome, complete genome	Escherichia coli	60.2	60.2	1	4e-06	100.00%	4857268	CP125731.1
			Select seq CP125045.1	Escherichia coli strain KFS-C10 chromosome, complete genome	Escherichia coli	60.2	60.2	1	4e-06	100.00%	4895946	CP125045.1
			Select seq CP124986.1	Escherichia coli strain KSE-D08 chromosome, complete genome	Escherichia coli	60.2	60.2	1	4e-06	100.00%	4842563	CP124986.1
			Select seq CP124994.1	Escherichia coli strain KSE-D14 chromosome, complete genome	Escherichia coli	60.2	60.2	1	4e-06	100.00%	4760464	CP124994.1
			Select seq CP125033.1	Escherichia coli strain KFS-D08 chromosome, complete genome	Escherichia coli	60.2	60.2	1	4e-06	100.00%	4657779	CP125033.1
			Select seq CP124970.1	Escherichia coli strain KSE-D40 chromosome, complete genome	Escherichia coli	60.2	60.2	1	4e-06	100.00%	4920518	CP124970.1
			Select seq CP110117.1	Escherichia coli strain 2-331 chromosome, complete genome	Escherichia coli	60.2	60.2	1	4e-06	100.00%	4947178	CP110117.1
			Select seq AP027953.1	Escherichia coli VE-F5 DNA, complete genome	Escherichia coli	60.2	60.2	1	4e-06	100.00%	4809972	AP027953.1
			Select seq CP099062.1	Escherichia coli strain RHB43-SO-C03 chromosome, complete genome	Escherichia coli	60.2	60.2	1	4e-06	100.00%	4932319	CP099062.1
			Select seq CP099065.1	Escherichia coli strain RHB43-SO-C02 chromosome, complete genome	Escherichia coli	60.2	60.2	1	4e-06	100.00%	4932319	CP099065.1
			Select seq CP099092.1	Escherichia coli strain RHB43-C04 chromosome, complete genome	Escherichia coli	60.2	60.2	1	4e-06	100.00%	4932320	CP099092.1
			Select seq CP099095.1	Escherichia coli strain RHB43-C03 chromosome, complete genome	Escherichia coli	60.2	60.2	1	4e-06	100.00%	4932320	CP099095.1
			Select seq CP099106.1	Escherichia coli strain RHB41-E2-C01 chromosome, complete genome	Escherichia coli	60.2	60.2	1	4e-06	100.00%	4751065	CP099106.1
			Select seq CP099118.1	Escherichia coli strain RHB34-SO-C08 chromosome, complete genome	Escherichia coli	60.2	60.2	1	4e-06	100.00%	4739754	CP099118.1
			Select seq CP099059.1	Escherichia coli strain RHB43-SO-C04 chromosome, complete genome	Escherichia coli	60.2	60.2	1	4e-06	100.00%	4932279	CP099059.1
			Select seq CP099068.1	Escherichia coli strain RHB43-SO-C01 chromosome, complete genome	Escherichia coli	60.2	60.2	1	4e-06	100.00%	4932319	CP099068.1
			Select seq CP099072.1	Escherichia coli strain RHB43-SE-C04 chromosome, complete genome	Escherichia coli	60.2	60.2	1	4e-06	100.00%	4933111	CP099072.1
			Select seq CP099075.1	Escherichia coli strain RHB43-SE-C02 chromosome, complete genome	Escherichia coli	60.2	60.2	1	4e-06	100.00%	4933096	CP099075.1
			Select seq CP099089.1	Escherichia coli strain RHB43-C06 chromosome, complete genome	Escherichia coli	60.2	60.2	1	4e-06	100.00%	4932318	CP099089.1
			Select seq CP099166.1	Escherichia coli strain RHB25-E3-C06 chromosome, complete genome	Escherichia coli	60.2	60.2	1	4e-06	100.00%	4757021	CP099166.1
			Select seq CP074359.1	Escherichia coli strain XJ6.2 chromosome, complete genome	Escherichia coli	60.2	60.2	1	4e-06	100.00%	4632695	CP074359.1
			Select seq CP116929.1	Escherichia coli strain MLI105 chromosome, complete genome	Escherichia coli	60.2	60.2	1	4e-06	100.00%	4603416	CP116929.1
			Select seq CP116188.1	Escherichia coli strain DETEC-E223 chromosome, complete genome	Escherichia coli	60.2	60.2	1	4e-06	100.00%	4906080	CP116188.1
			Select seq CP116094.1	Escherichia coli strain DETEC-S560 chromosome, complete genome	Escherichia coli	60.2	60.2	1	4e-06	100.00%	4942224	CP116094.1
			Select seq CP116159.1	Escherichia coli strain DETEC-P351 chromosome, complete genome	Escherichia coli	60.2	60.2	1	4e-06	100.00%	4807773	CP116159.1
			Select seq CP114337.1	Escherichia coli strain 2022CK-00554 chromosome, complete genome	Escherichia coli	60.2	60.2	1	4e-06	100.00%	4740920	CP114337.1
			Select seq CP114347.1	Escherichia coli strain 2022CK-00559 chromosome, complete genome	Escherichia coli	60.2	60.2	1	4e-06	100.00%	4739184	CP114347.1
			Select seq CP104721.1	Escherichia coli strain ECO3183 chromosome, complete genome	Escherichia coli	60.2	60.2	1	4e-06	100.00%	4869744	CP104721.1
			Select seq CP079767.1	Escherichia coli strain SF10 chromosome, complete genome	Escherichia coli	60.2	60.2	1	4e-06	100.00%	4724773	CP079767.1
			Select seq CP079770.1	Escherichia coli strain HL15 chromosome, complete genome	Escherichia coli	60.2	60.2	1	4e-06	100.00%	4724779	CP079770.1
			Select seq CP103974.1	Escherichia coli strain DLI.6n chromosome, complete genome	Escherichia coli	60.2	60.2	1	4e-06	100.00%	5008670	CP103974.1
			Select seq CP103972.1	Escherichia coli strain DLI.5a chromosome, complete genome	Escherichia coli	60.2	60.2	1	4e-06	100.00%	4938303	CP103972.1
			Select seq CP103758.1	Escherichia coli strain p10B chromosome, complete genome	Escherichia coli	60.2	60.2	1	4e-06	100.00%	4747694	CP103758.1
			Select seq CP103540.1	Escherichia coli strain 5264 chromosome, complete genome	Escherichia coli	60.2	60.2	1	4e-06	100.00%	4741019	CP103540.1
			Select seq CP103529.1	Escherichia coli strain 5270 chromosome, complete genome	Escherichia coli	60.2	60.2	1	4e-06	100.00%	5001433	CP103529.1
			Select seq CP097213.1	Escherichia coli strain BE311 chromosome, complete genome	Escherichia coli	60.2	60.2	1	4e-06	100.00%	4840702	CP097213.1
			Select seq CP073962.1	Escherichia coli strain MB31 chromosome, complete genome	Escherichia coli	60.2	60.2	1	4e-06	100.00%	4844977	CP073962.1
			Select seq CP073936.1	Escherichia coli strain MB56 chromosome, complete genome	Escherichia coli	60.2	60.2	1	4e-06	100.00%	4720983	CP073936.1
			Select seq CP073932.1	Escherichia coli strain MB57 chromosome, complete genome	Escherichia coli	60.2	60.2	1	4e-06	100.00%	4681356	CP073932.1
			Select seq CP101915.1	Escherichia coli strain Evo1 chromosome, complete genome	Escherichia coli	60.2	60.2	1	4e-06	100.00%	4675043	CP101915.1
			Select seq CP075722.1	Escherichia coli strain CPE35 chromosome, complete genome	Escherichia coli	60.2	60.2	1	4e-06	100.00%	4633513	CP075722.1
			Select seq AP026529.1	Escherichia coli TUM2805 DNA, complete genome	Escherichia coli	60.2	60.2	1	4e-06	100.00%	4091740	AP026529.1
			Select seq OW968288.1	Escherichia coli isolate 10 genome assembly, chromosome: main	Escherichia coli	60.2	60.2	1	4e-06	100.00%	4862596	OW968288.1
			Select seq OW968124.1	Escherichia coli isolate 10 genome assembly, chromosome: main	Escherichia coli	60.2	60.2	1	4e-06	100.00%	4877427	OW968124.1
			Select seq OW967975.1	Escherichia coli isolate 10 genome assembly, chromosome: main	Escherichia coli	60.2	60.2	1	4e-06	100.00%	4869560	OW967975.1
			Select seq CP094511.1	Escherichia coli strain EC-15-50 chromosome, complete genome	Escherichia coli	60.2	60.2	1	4e-06	100.00%	4844868	CP094511.1
			Select seq CP086510.1	Escherichia coli strain Ec-050-T0 chromosome, complete genome	Escherichia coli	60.2	60.2	1	4e-06	100.00%	4848845	CP086510.1
			Select seq CP086500.1	Escherichia coli strain Ec-050-T5-MAC chromosome, complete genome	Escherichia coli	60.2	60.2	1	4e-06	100.00%	4848847	CP086500.1
			Select seq CP086490.1	Escherichia coli strain Ec-050-T5-ESBL chromosome, complete genome	Escherichia coli	60.2	60.2	1	4e-06	100.00%	4848855	CP086490.1
			Select seq CP086480.1	Escherichia coli strain Ec-050-T20-MAC chromosome, complete genome	Escherichia coli	60.2	60.2	1	4e-06	100.00%	4848861	CP086480.1
			Select seq CP086470.1	Escherichia coli strain Ec-050-T20-ESBL chromosome, complete genome	Escherichia coli	60.2	60.2	1	4e-06	100.00%	4848881	CP086470.1
			Select seq CP093919.1	Escherichia coli strain ST167 chromosome, complete genome	Escherichia coli	60.2	60.2	1	4e-06	100.00%	4849672	CP093919.1
			Select seq CP093283.1	Escherichia coli strain EC-14-2-9 chromosome, complete genome	Escherichia coli	60.2	60.2	1	4e-06	100.00%	4905889	CP093283.1
			Select seq CP091756.1	Escherichia coli strain LC-1302-2020 chromosome, complete genome	Escherichia coli	60.2	60.2	1	4e-06	100.00%	5016530	CP091756.1
			Select seq CP092973.1	Escherichia coli strain WCHEC005215 chromosome, complete genome	Escherichia coli	60.2	60.2	1	4e-06	100.00%	4831556	CP092973.1
			Select seq CP060974.1	Escherichia coli strain EC4 chromosome, complete genome	Escherichia coli	60.2	60.2	1	4e-06	100.00%	4854869	CP060974.1
			Select seq CP060938.1	Escherichia coli strain EC11 chromosome, complete genome	Escherichia coli	60.2	60.2	1	4e-06	100.00%	4798689	CP060938.1
			Select seq CP060892.1	Escherichia coli strain EC22 chromosome, complete genome	Escherichia coli	60.2	60.2	1	4e-06	100.00%	4864259	CP060892.1
			Select seq CP060880.1	Escherichia coli strain EC26 chromosome, complete genome	Escherichia coli	60.2	60.2	1	4e-06	100.00%	4851822	CP060880.1
			Select seq CP060867.1	Escherichia coli strain EC29 chromosome, complete genome	Escherichia coli	60.2	60.2	1	4e-06	100.00%	4887629	CP060867.1
			Select seq CP060987.1	Escherichia coli strain EC31 chromosome, complete genome	Escherichia coli	60.2	60.2	1	4e-06	100.00%	4990666	CP060987.1
			Select seq CP043279.1	Escherichia coli strain WCHEC025157 chromosome, complete genome	Escherichia coli	60.2	60.2	1	4e-06	100.00%	4826793	CP043279.1
			Select seq CP091662.1	Escherichia coli strain KFu023 chromosome, complete genome	Escherichia coli	60.2	60.2	1	4e-06	100.00%	4672002	CP091662.1
	Pu1303_CRISPR1|1_641_1|1_6_306_275|32	TTGAACTCACCACGATTGTTAATATGGACGAT	Select seq CP148063.1	Escherichia coli strain TA_NDM-5 chromosome, complete genome	Escherichia coli	60.2	60.2	1	4e-06	100.00%	4822352	CP148063.1
			Select seq CP158187.1	Escherichia coli strain EC0900 chromosome, complete genome	Escherichia coli	60.2	60.2	1	4e-06	100.00%	4744855	CP158187.1
			Select seq CP157243.1	Escherichia coli strain 2024CK-00535 chromosome, complete genome	Escherichia coli	60.2	60.2	1	4e-06	100.00%	4769313	CP157243.1
			Select seq CP149967.1	Escherichia coli strain SLDY13 chromosome, complete genome	Escherichia coli	60.2	60.2	1	4e-06	100.00%	4827067	CP149967.1
			Select seq CP149845.1	Shigella sonnei strain 2024CK-00068 chromosome, complete genome	Shigella sonnei	60.2	60.2	1	4e-06	100.00%	4755528	CP149845.1
			Select seq CP133141.1	Escherichia coli strain ECOL-18-VL-LA-PA-Ryan-0036 chromosome, complete genome	Escherichia coli	60.2	60.2	1	4e-06	100.00%	4857936	CP133141.1
			Select seq CP146681.1	Escherichia coli strain MS 196-1 chromosome, complete genome	Escherichia coli	60.2	60.2	1	4e-06	100.00%	5125511	CP146681.1
			Select seq AP028880.1	Escherichia coli N61 DNA, complete genome	Escherichia coli	60.2	60.2	1	4e-06	100.00%	4781050	AP028880.1
			Select seq CP145700.1	Escherichia coli strain S1-IVC-02-A chromosome, complete genome	Escherichia coli	60.2	60.2	1	4e-06	100.00%	4918304	CP145700.1
			Select seq CP144364.1	Escherichia coli strain H106 chromosome, complete genome	Escherichia coli	60.2	60.2	1	4e-06	100.00%	4732110	CP144364.1
			Select seq CP142943.1	Escherichia coli strain B20159 chromosome, complete genome	Escherichia coli	60.2	60.2	1	4e-06	100.00%	4806033	CP142943.1
			Select seq CP142939.1	Escherichia coli strain B20127 chromosome, complete genome	Escherichia coli	60.2	60.2	1	4e-06	100.00%	4874871	CP142939.1
			Select seq CP142044.1	Escherichia coli strain L9 chromosome, complete genome	Escherichia coli	60.2	60.2	1	4e-06	100.00%	4674053	CP142044.1
			Select seq CP141581.1	Escherichia coli strain ECO-104 chromosome, complete genome	Escherichia coli	60.2	60.2	1	4e-06	100.00%	4799433	CP141581.1
			Select seq CP140504.1	Escherichia coli strain 2023CK-01341 chromosome, complete genome	Escherichia coli	60.2	60.2	1	4e-06	100.00%	4822026	CP140504.1
			Select seq CP140466.1	Escherichia coli strain GZ04-0083 chromosome, complete genome	Escherichia coli	60.2	60.2	1	4e-06	100.00%	4806690	CP140466.1
			Select seq CP139337.1	Escherichia coli strain YZ22MPE54 chromosome, complete genome	Escherichia coli	60.2	60.2	1	4e-06	100.00%	4670021	CP139337.1
			Select seq CP137935.1	Escherichia coli strain 2023CK-00004 chromosome, complete genome	Escherichia coli	60.2	60.2	1	4e-06	100.00%	4491503	CP137935.1
			Select seq CP137705.1	Mutant Escherichia coli isolate FELIX_MS724, complete genome	Escherichia coli	60.2	60.2	1	4e-06	100.00%	4676048	CP137705.1
			Select seq AP027800.1	Escherichia coli 2017.10.01CC DNA, complete genome	Escherichia coli	60.2	60.2	1	4e-06	100.00%	4665852	AP027800.1
			Select seq AP027632.1	Escherichia coli PSJ-16 DNA, complete genome	Escherichia coli	60.2	60.2	1	4e-06	100.00%	4630888	AP027632.1
			Select seq AP027553.1	Escherichia coli LR-58-1 DNA, complete genome	Escherichia coli	60.2	60.2	1	4e-06	100.00%	4730732	AP027553.1
			Select seq AP027474.1	Escherichia coli LR-03 DNA, complete genome	Escherichia coli	60.2	60.2	1	4e-06	100.00%	4574716	AP027474.1
			Select seq CP134923.1	Escherichia coli strain 284 chromosome, complete genome	Escherichia coli	60.2	60.2	1	4e-06	100.00%	4711749	CP134923.1
			Select seq CP134918.1	Escherichia coli strain 1588 chromosome, complete genome	Escherichia coli	60.2	60.2	1	4e-06	100.00%	4755646	CP134918.1
			Select seq CP134370.1	Escherichia coli strain TUM12357 chromosome, complete genome	Escherichia coli	60.2	60.2	1	4e-06	100.00%	5026236	CP134370.1
			Select seq CP133854.1	Escherichia coli strain ES4 chromosome, complete genome	Escherichia coli	60.2	60.2	1	4e-06	100.00%	4957631	CP133854.1
			Select seq CP133453.1	Escherichia coli strain CREC8 chromosome, complete genome	Escherichia coli	60.2	60.2	1	4e-06	100.00%	4842795	CP133453.1
			Select seq CP130710.1	Escherichia coli strain DDG206 chromosome, complete genome	Escherichia coli	60.2	60.2	1	4e-06	100.00%	4869893	CP130710.1
			Select seq CP130706.1	Escherichia coli strain DDG220 chromosome, complete genome	Escherichia coli	60.2	60.2	1	4e-06	100.00%	4869779	CP130706.1
			Select seq CP130447.1	Escherichia coli strain 11899A_LBHALD chromosome, complete genome	Escherichia coli	60.2	60.2	1	4e-06	100.00%	4795870	CP130447.1
			Select seq CP128790.1	Escherichia coli strain WL7562 chromosome, complete genome	Escherichia coli	60.2	60.2	1	4e-06	100.00%	4885481	CP128790.1
			Select seq OQ174978.1	Escherichia coli strain 8-5E CRISPR locus 2.1 genomic sequence	Escherichia coli	60.2	60.2	1	4e-06	100.00%	578	OQ174978.1
			Select seq OQ174909.1	Escherichia coli strain 3-9G CRISPR locus 2.1 genomic sequence	Escherichia coli	60.2	60.2	1	4e-06	100.00%	640	OQ174909.1
			Select seq OQ174876.1	Escherichia coli strain 2-7B CRISPR locus 2.1 genomic sequence	Escherichia coli	60.2	60.2	1	4e-06	100.00%	701	OQ174876.1
			Select seq OQ174874.1	Escherichia coli strain 2-3B CRISPR locus 2.1 genomic sequence	Escherichia coli	60.2	60.2	1	4e-06	100.00%	639	OQ174874.1
			Select seq OQ174858.1	Escherichia coli strain 1-8E CRISPR locus 2.1 genomic sequence	Escherichia coli	60.2	60.2	1	4e-06	100.00%	763	OQ174858.1
			Select seq CP126297.1	Escherichia coli strain IVRI_FBI_592 chromosome	Escherichia coli	60.2	60.2	1	4e-06	100.00%	4704918	CP126297.1
			Select seq CP125731.1	Escherichia coli strain GYB01 chromosome, complete genome	Escherichia coli	60.2	60.2	1	4e-06	100.00%	4857268	CP125731.1
			Select seq CP125009.1	Escherichia coli strain KFS-D29 chromosome, complete genome	Escherichia coli	60.2	60.2	1	4e-06	100.00%	4732148	CP125009.1
			Select seq CP125039.1	Escherichia coli strain KFS-D01 chromosome, complete genome	Escherichia coli	60.2	60.2	1	4e-06	100.00%	4710765	CP125039.1
			Select seq CP125045.1	Escherichia coli strain KFS-C10 chromosome, complete genome	Escherichia coli	60.2	60.2	1	4e-06	100.00%	4895946	CP125045.1
			Select seq CP124995.1	Escherichia coli strain KSE-C11 chromosome, complete genome	Escherichia coli	60.2	60.2	1	4e-06	100.00%	4768008	CP124995.1
			Select seq CP125003.1	Escherichia coli strain KSE-B05 chromosome, complete genome	Escherichia coli	60.2	60.2	1	4e-06	100.00%	4710376	CP125003.1
			Select seq CP124986.1	Escherichia coli strain KSE-D08 chromosome, complete genome	Escherichia coli	60.2	60.2	1	4e-06	100.00%	4842563	CP124986.1
			Select seq CP124994.1	Escherichia coli strain KSE-D14 chromosome, complete genome	Escherichia coli	60.2	60.2	1	4e-06	100.00%	4760464	CP124994.1
			Select seq CP125033.1	Escherichia coli strain KFS-D08 chromosome, complete genome	Escherichia coli	60.2	60.2	1	4e-06	100.00%	4657779	CP125033.1
			Select seq CP124970.1	Escherichia coli strain KSE-D40 chromosome, complete genome	Escherichia coli	60.2	60.2	1	4e-06	100.00%	4920518	CP124970.1
			Select seq CP110117.1	Escherichia coli strain 2-331 chromosome, complete genome	Escherichia coli	60.2	60.2	1	4e-06	100.00%	4947178	CP110117.1
			Select seq AP027953.1	Escherichia coli VE-F5 DNA, complete genome	Escherichia coli	60.2	60.2	1	4e-06	100.00%	4809972	AP027953.1
			Select seq CP099062.1	Escherichia coli strain RHB43-SO-C03 chromosome, complete genome	Escherichia coli	60.2	60.2	1	4e-06	100.00%	4932319	CP099062.1
			Select seq CP099065.1	Escherichia coli strain RHB43-SO-C02 chromosome, complete genome	Escherichia coli	60.2	60.2	1	4e-06	100.00%	4932319	CP099065.1
			Select seq CP099092.1	Escherichia coli strain RHB43-C04 chromosome, complete genome	Escherichia coli	60.2	60.2	1	4e-06	100.00%	4932320	CP099092.1
			Select seq CP099095.1	Escherichia coli strain RHB43-C03 chromosome, complete genome	Escherichia coli	60.2	60.2	1	4e-06	100.00%	4932320	CP099095.1
			Select seq CP099106.1	Escherichia coli strain RHB41-E2-C01 chromosome, complete genome	Escherichia coli	60.2	60.2	1	4e-06	100.00%	4751065	CP099106.1
			Select seq CP099118.1	Escherichia coli strain RHB34-SO-C08 chromosome, complete genome	Escherichia coli	60.2	60.2	1	4e-06	100.00%	4739754	CP099118.1
			Select seq CP099059.1	Escherichia coli strain RHB43-SO-C04 chromosome, complete genome	Escherichia coli	60.2	60.2	1	4e-06	100.00%	4932279	CP099059.1
			Select seq CP099068.1	Escherichia coli strain RHB43-SO-C01 chromosome, complete genome	Escherichia coli	60.2	60.2	1	4e-06	100.00%	4932319	CP099068.1
			Select seq CP099072.1	Escherichia coli strain RHB43-SE-C04 chromosome, complete genome	Escherichia coli	60.2	60.2	1	4e-06	100.00%	4933111	CP099072.1
			Select seq CP099075.1	Escherichia coli strain RHB43-SE-C02 chromosome, complete genome	Escherichia coli	60.2	60.2	1	4e-06	100.00%	4933096	CP099075.1
			Select seq CP099089.1	Escherichia coli strain RHB43-C06 chromosome, complete genome	Escherichia coli	60.2	60.2	1	4e-06	100.00%	4932318	CP099089.1
			Select seq CP099166.1	Escherichia coli strain RHB25-E3-C06 chromosome, complete genome	Escherichia coli	60.2	60.2	1	4e-06	100.00%	4757021	CP099166.1
			Select seq CP120568.1	Escherichia coli strain 582 chromosome, complete genome	Escherichia coli	60.2	60.2	1	4e-06	100.00%	4870922	CP120568.1
			Select seq CP074359.1	Escherichia coli strain XJ6.2 chromosome, complete genome	Escherichia coli	60.2	60.2	1	4e-06	100.00%	4632695	CP074359.1
			Select seq CP117959.1	Escherichia coli strain B-2207 chromosome, complete genome	Escherichia coli	60.2	60.2	1	4e-06	100.00%	5111512	CP117959.1
			Select seq CP116929.1	Escherichia coli strain MLI105 chromosome, complete genome	Escherichia coli	60.2	60.2	1	4e-06	100.00%	4603416	CP116929.1
			Select seq CP116188.1	Escherichia coli strain DETEC-E223 chromosome, complete genome	Escherichia coli	60.2	60.2	1	4e-06	100.00%	4906080	CP116188.1
			Select seq CP116094.1	Escherichia coli strain DETEC-S560 chromosome, complete genome	Escherichia coli	60.2	60.2	1	4e-06	100.00%	4942224	CP116094.1
			Select seq CP116159.1	Escherichia coli strain DETEC-P351 chromosome, complete genome	Escherichia coli	60.2	60.2	1	4e-06	100.00%	4807773	CP116159.1
			Select seq CP114337.1	Escherichia coli strain 2022CK-00554 chromosome, complete genome	Escherichia coli	60.2	60.2	1	4e-06	100.00%	4740920	CP114337.1
			Select seq CP114347.1	Escherichia coli strain 2022CK-00559 chromosome, complete genome	Escherichia coli	60.2	60.2	1	4e-06	100.00%	4739184	CP114347.1
			Select seq CP104721.1	Escherichia coli strain ECO3183 chromosome, complete genome	Escherichia coli	60.2	60.2	1	4e-06	100.00%	4869744	CP104721.1
			Select seq CP104114.1	Escherichia coli strain USDA-ARS-USMARC-51408 chromosome, complete genome	Escherichia coli	60.2	60.2	1	4e-06	100.00%	4705478	CP104114.1
			Select seq CP079767.1	Escherichia coli strain SF10 chromosome, complete genome	Escherichia coli	60.2	60.2	1	4e-06	100.00%	4724773	CP079767.1
			Select seq CP079770.1	Escherichia coli strain HL15 chromosome, complete genome	Escherichia coli	60.2	60.2	1	4e-06	100.00%	4724779	CP079770.1
			Select seq CP103974.1	Escherichia coli strain DLI.6n chromosome, complete genome	Escherichia coli	60.2	60.2	1	4e-06	100.00%	5008670	CP103974.1
			Select seq CP103972.1	Escherichia coli strain DLI.5a chromosome, complete genome	Escherichia coli	60.2	60.2	1	4e-06	100.00%	4938303	CP103972.1
			Select seq CP103758.1	Escherichia coli strain p10B chromosome, complete genome	Escherichia coli	60.2	60.2	1	4e-06	100.00%	4747694	CP103758.1
			Select seq CP103745.1	Escherichia coli strain 3090 chromosome, complete genome	Escherichia coli	60.2	60.2	1	4e-06	100.00%	4896043	CP103745.1
			Select seq CP103540.1	Escherichia coli strain 5264 chromosome, complete genome	Escherichia coli	60.2	60.2	1	4e-06	100.00%	4741019	CP103540.1
			Select seq CP103529.1	Escherichia coli strain 5270 chromosome, complete genome	Escherichia coli	60.2	60.2	1	4e-06	100.00%	5001433	CP103529.1
			Select seq CP097213.1	Escherichia coli strain BE311 chromosome, complete genome	Escherichia coli	60.2	60.2	1	4e-06	100.00%	4840702	CP097213.1
			Select seq CP073962.1	Escherichia coli strain MB31 chromosome, complete genome	Escherichia coli	60.2	60.2	1	4e-06	100.00%	4844977	CP073962.1
			Select seq CP073936.1	Escherichia coli strain MB56 chromosome, complete genome	Escherichia coli	60.2	60.2	1	4e-06	100.00%	4720983	CP073936.1
			Select seq CP073932.1	Escherichia coli strain MB57 chromosome, complete genome	Escherichia coli	60.2	60.2	1	4e-06	100.00%	4681356	CP073932.1
			Select seq CP101915.1	Escherichia coli strain Evo1 chromosome, complete genome	Escherichia coli	60.2	60.2	1	4e-06	100.00%	4675043	CP101915.1
			Select seq CP075722.1	Escherichia coli strain CPE35 chromosome, complete genome	Escherichia coli	60.2	60.2	1	4e-06	100.00%	4633513	CP075722.1
			Select seq AP026529.1	Escherichia coli TUM2805 DNA, complete genome	Escherichia coli	60.2	60.2	1	4e-06	100.00%	4091740	AP026529.1
			Select seq OW968288.1	Escherichia coli isolate 10 genome assembly, chromosome: main	Escherichia coli	60.2	60.2	1	4e-06	100.00%	4862596	OW968288.1
			Select seq OW968124.1	Escherichia coli isolate 10 genome assembly, chromosome: main	Escherichia coli	60.2	60.2	1	4e-06	100.00%	4877427	OW968124.1
			Select seq OW967975.1	Escherichia coli isolate 10 genome assembly, chromosome: main	Escherichia coli	60.2	60.2	1	4e-06	100.00%	4869560	OW967975.1
			Select seq CP095125.1	Escherichia coli strain Iso00270 chromosome, complete genome	Escherichia coli	60.2	60.2	1	4e-06	100.00%	4656431	CP095125.1
			Select seq CP094511.1	Escherichia coli strain EC-15-50 chromosome, complete genome	Escherichia coli	60.2	60.2	1	4e-06	100.00%	4844868	CP094511.1
			Select seq AP023433.1	Escherichia coli M719 DNA, complete genome	Escherichia coli	60.2	60.2	1	4e-06	100.00%	4856054	AP023433.1
			Select seq CP086510.1	Escherichia coli strain Ec-050-T0 chromosome, complete genome	Escherichia coli	60.2	60.2	1	4e-06	100.00%	4848845	CP086510.1
			Select seq CP086500.1	Escherichia coli strain Ec-050-T5-MAC chromosome, complete genome	Escherichia coli	60.2	60.2	1	4e-06	100.00%	4848847	CP086500.1
			Select seq CP086490.1	Escherichia coli strain Ec-050-T5-ESBL chromosome, complete genome	Escherichia coli	60.2	60.2	1	4e-06	100.00%	4848855	CP086490.1
			Select seq CP086480.1	Escherichia coli strain Ec-050-T20-MAC chromosome, complete genome	Escherichia coli	60.2	60.2	1	4e-06	100.00%	4848861	CP086480.1
			Select seq CP086470.1	Escherichia coli strain Ec-050-T20-ESBL chromosome, complete genome	Escherichia coli	60.2	60.2	1	4e-06	100.00%	4848881	CP086470.1
			Select seq CP093919.1	Escherichia coli strain ST167 chromosome, complete genome	Escherichia coli	60.2	60.2	1	4e-06	100.00%	4849672	CP093919.1
	Pu1303_CRISPR1|1_641_1|1_7_245_214|32	GGGGGCGCATGACCGTAAACATTATCCCCCGG	Select seq CP158674.1	Escherichia coli strain J53-KPC_Vir-P15 chromosome, complete genome	Escherichia coli	60.2	60.2	1	4e-06	100.00%	4682962	CP158674.1
			Select seq CP158187.1	Escherichia coli strain EC0900 chromosome, complete genome	Escherichia coli	60.2	60.2	1	4e-06	100.00%	4744855	CP158187.1
			Select seq CP157729.1	Mutant Escherichia coli isolate FELIX_MS238, complete sequence	Escherichia coli	60.2	60.2	1	4e-06	100.00%	3975842	CP157729.1
			Select seq CP157352.1	Mutant Escherichia coli isolate MG1655::laclq-mcherry-km-nal chromosome, complete genome	Escherichia coli	60.2	60.2	1	4e-06	100.00%	4607879	CP157352.1
			Select seq CP157243.1	Escherichia coli strain 2024CK-00535 chromosome, complete genome	Escherichia coli	60.2	60.2	1	4e-06	100.00%	4769313	CP157243.1
			Select seq CP157088.1	Escherichia coli isolate FELIX_MS490 chromosome, complete genome	Escherichia coli	60.2	60.2	1	4e-06	100.00%	4637122	CP157088.1
			Select seq CP155065.1	Escherichia coli strain HB101-Ho chromosome	Escherichia coli	60.2	60.2	1	4e-06	100.00%	4554595	CP155065.1
			Select seq CP154880.1	Escherichia coli strain K-12-Ho chromosome	Escherichia coli	60.2	60.2	1	4e-06	100.00%	4598862	CP154880.1
			Select seq CP152468.1	Escherichia coli strain Sel(hit) chromosome, complete genome	Escherichia coli	60.2	60.2	1	4e-06	100.00%	4643101	CP152468.1
			Select seq CP152465.1	Escherichia coli strain Sel(0 hit star) chromosome, complete genome	Escherichia coli	60.2	60.2	1	4e-06	100.00%	4641302	CP152465.1
			Select seq CP152469.1	Escherichia coli strain Sel(aux) chromosome, complete genome	Escherichia coli	60.2	60.2	1	4e-06	100.00%	4643102	CP152469.1
			Select seq CP152467.1	Escherichia coli strain Sel(aux star) chromosome, complete genome	Escherichia coli	60.2	60.2	1	4e-06	100.00%	4641220	CP152467.1
			Select seq CP152466.1	Escherichia coli strain Sel(eng_pnp-mut) chromosome, complete genome	Escherichia coli	60.2	60.2	1	4e-06	100.00%	4641682	CP152466.1
			Select seq CP149967.1	Escherichia coli strain SLDY13 chromosome, complete genome	Escherichia coli	60.2	60.2	1	4e-06	100.00%	4827067	CP149967.1
			Select seq CP149845.1	Shigella sonnei strain 2024CK-00068 chromosome, complete genome	Shigella sonnei	60.2	60.2	1	4e-06	100.00%	4755528	CP149845.1
			Select seq CP149794.1	Escherichia coli strain EC600 chromosome, complete genome	Escherichia coli	60.2	60.2	1	4e-06	100.00%	4600994	CP149794.1
			Select seq CP084893.2	Escherichia coli strain g94 chromosome, complete genome	Escherichia coli	60.2	60.2	1	4e-06	100.00%	4651958	CP084893.2
			Select seq CP133141.1	Escherichia coli strain ECOL-18-VL-LA-PA-Ryan-0036 chromosome, complete genome	Escherichia coli	60.2	60.2	1	4e-06	100.00%	4857936	CP133141.1
			Select seq CP084894.2	Escherichia coli strain g83 chromosome, complete genome	Escherichia coli	60.2	60.2	1	4e-06	100.00%	4651960	CP084894.2
			Select seq CP084895.2	Escherichia coli strain g74 chromosome, complete genome	Escherichia coli	60.2	60.2	1	4e-06	100.00%	4651960	CP084895.2
			Select seq CP084896.2	Escherichia coli strain g62 chromosome, complete genome	Escherichia coli	60.2	60.2	1	4e-06	100.00%	4651959	CP084896.2
			Select seq CP084897.2	Escherichia coli strain gb37 chromosome, complete genome	Escherichia coli	60.2	60.2	1	4e-06	100.00%	4651959	CP084897.2
			Select seq CP148133.1	Mutant Escherichia coli isolate FELIX_MS78, complete genome	Escherichia coli	60.2	60.2	1	4e-06	100.00%	4639162	CP148133.1
			Select seq CP148132.1	Mutant Escherichia coli isolate FELIX_MS75, complete genome	Escherichia coli	60.2	60.2	1	4e-06	100.00%	4648175	CP148132.1
			Select seq CP148127.1	Mutant Escherichia coli isolate FELIX_MS59, complete genome	Escherichia coli	60.2	60.2	1	4e-06	100.00%	4638994	CP148127.1
			Select seq CP148119.1	Mutant Escherichia coli isolate FELIX_MS510, complete genome	Escherichia coli	60.2	60.2	1	4e-06	100.00%	4645241	CP148119.1
			Select seq CP148116.1	Mutant Escherichia coli isolate FELIX_MS508, complete genome	Escherichia coli	60.2	60.2	1	4e-06	100.00%	4644386	CP148116.1
			Select seq CP084898.2	Escherichia coli strain gw25 chromosome, complete genome	Escherichia coli	60.2	60.2	1	4e-06	100.00%	4651958	CP084898.2
			Select seq CP084899.2	Escherichia coli strain W3110-P chromosome, complete genome	Escherichia coli	60.2	60.2	1	4e-06	100.00%	4651959	CP084899.2
			Select seq CP146681.1	Escherichia coli strain MS 196-1 chromosome, complete genome	Escherichia coli	60.2	60.2	1	4e-06	100.00%	5125511	CP146681.1
			Select seq CP145700.1	Escherichia coli strain S1-IVC-02-A chromosome, complete genome	Escherichia coli	60.2	60.2	1	4e-06	100.00%	4918304	CP145700.1
			Select seq CP144364.1	Escherichia coli strain H106 chromosome, complete genome	Escherichia coli	60.2	60.2	1	4e-06	100.00%	4732110	CP144364.1
			Select seq PP194457.1	Escherichia coli strain ER2738 type I-E CRISPR-Cas system gene locus, complete sequence	Escherichia coli	60.2	60.2	1	4e-06	100.00%	10694	PP194457.1
			Select seq CP142943.1	Escherichia coli strain B20159 chromosome, complete genome	Escherichia coli	60.2	60.2	1	4e-06	100.00%	4806033	CP142943.1
			Select seq CP142939.1	Escherichia coli strain B20127 chromosome, complete genome	Escherichia coli	60.2	60.2	1	4e-06	100.00%	4874871	CP142939.1
			Select seq CP142044.1	Escherichia coli strain L9 chromosome, complete genome	Escherichia coli	60.2	60.2	1	4e-06	100.00%	4674053	CP142044.1
			Select seq CP141789.1	Escherichia coli strain K194T1-1017 chromosome, complete genome	Escherichia coli	60.2	60.2	1	4e-06	100.00%	4601155	CP141789.1
			Select seq CP141787.1	Escherichia coli strain K194T1-1018 chromosome, complete genome	Escherichia coli	60.2	60.2	1	4e-06	100.00%	4601153	CP141787.1
			Select seq CP141581.1	Escherichia coli strain ECO-104 chromosome, complete genome	Escherichia coli	60.2	60.2	1	4e-06	100.00%	4799433	CP141581.1
			Select seq CP140504.1	Escherichia coli strain 2023CK-01341 chromosome, complete genome	Escherichia coli	60.2	60.2	1	4e-06	100.00%	4822026	CP140504.1
			Select seq CP140466.1	Escherichia coli strain GZ04-0083 chromosome, complete genome	Escherichia coli	60.2	60.2	1	4e-06	100.00%	4806690	CP140466.1
			Select seq CP139904.1	Escherichia coli strain THN257 chromosome, complete genome	Escherichia coli	60.2	60.2	1	4e-06	100.00%	4602354	CP139904.1
			Select seq CP139677.1	Escherichia coli strain TP6-1 chromosome, complete genome	Escherichia coli	60.2	60.2	1	4e-06	100.00%	4682797	CP139677.1
			Select seq CP139673.1	Escherichia coli strain TP6-2 chromosome, complete genome	Escherichia coli	60.2	60.2	1	4e-06	100.00%	4681459	CP139673.1
			Select seq CP139669.1	Escherichia coli strain TP6-3 chromosome, complete genome	Escherichia coli	60.2	60.2	1	4e-06	100.00%	4681278	CP139669.1
			Select seq CP139661.1	Escherichia coli strain TP10-2 chromosome, complete genome	Escherichia coli	60.2	60.2	1	4e-06	100.00%	4682797	CP139661.1
			Select seq CP139665.1	Escherichia coli strain TP10-1 chromosome, complete genome	Escherichia coli	60.2	60.2	1	4e-06	100.00%	4681459	CP139665.1
			Select seq CP139657.1	Escherichia coli strain TP10-3 chromosome, complete genome	Escherichia coli	60.2	60.2	1	4e-06	100.00%	4682797	CP139657.1
			Select seq CP139337.1	Escherichia coli strain YZ22MPE54 chromosome, complete genome	Escherichia coli	60.2	60.2	1	4e-06	100.00%	4670021	CP139337.1
			Select seq CP137935.1	Escherichia coli strain 2023CK-00004 chromosome, complete genome	Escherichia coli	60.2	60.2	1	4e-06	100.00%	4491503	CP137935.1
			Select seq CP132223.1	Escherichia coli strain Jtgc-02-2-Tmex chromosome, complete genome	Escherichia coli	60.2	60.2	1	4e-06	100.00%	4600459	CP132223.1
			Select seq CP137718.1	Mutant Escherichia coli isolate FELIX_MS772, complete genome	Escherichia coli	60.2	60.2	1	4e-06	100.00%	4638959	CP137718.1
			Select seq CP137709.1	Mutant Escherichia coli isolate FELIX_MS771, complete genome	Escherichia coli	60.2	60.2	1	4e-06	100.00%	4638730	CP137709.1
			Select seq CP137705.1	Mutant Escherichia coli isolate FELIX_MS724, complete genome	Escherichia coli	60.2	60.2	1	4e-06	100.00%	4676048	CP137705.1
			Select seq OR645713.1	Escherichia coli strain 2303_S_13 CRISPR repeat region	Escherichia coli	60.2	60.2	1	4e-06	100.00%	397	OR645713.1
			Select seq CP107281.1	Escherichia coli strain JCL301 chromosome, complete genome	Escherichia coli	60.2	60.2	1	4e-06	100.00%	4756748	CP107281.1
			Select seq CP136397.1	Escherichia coli strain DCM272-43-68 chromosome, complete genome	Escherichia coli	60.2	60.2	1	4e-06	100.00%	4632681	CP136397.1
			Select seq CP136396.1	Escherichia coli strain DCM188-6 chromosome, complete genome	Escherichia coli	60.2	60.2	1	4e-06	100.00%	4631079	CP136396.1
			Select seq CP136398.1	Escherichia coli strain DCM200-113 chromosome, complete genome	Escherichia coli	60.2	60.2	1	4e-06	100.00%	4631859	CP136398.1
			Select seq CP134923.1	Escherichia coli strain 284 chromosome, complete genome	Escherichia coli	60.2	60.2	1	4e-06	100.00%	4711749	CP134923.1
			Select seq CP134918.1	Escherichia coli strain 1588 chromosome, complete genome	Escherichia coli	60.2	60.2	1	4e-06	100.00%	4755646	CP134918.1
			Select seq CP134370.1	Escherichia coli strain TUM12357 chromosome, complete genome	Escherichia coli	60.2	60.2	1	4e-06	100.00%	5026236	CP134370.1
			Select seq CP125679.1	Escherichia coli strain DH5-alpha-pD25466-pBACpAK-COL-FM1-C1-10-1-1 chromosome	Escherichia coli	60.2	60.2	1	4e-06	100.00%	4586116	CP125679.1
			Select seq CP125676.1	Escherichia coli strain DH5-alpha-pD25466-pBACpAK-COL-FM1-C1-10-1-2 chromosome	Escherichia coli	60.2	60.2	1	4e-06	100.00%	4586105	CP125676.1
			Select seq CP125687.1	Escherichia coli strain DH5-alpha-pD25466-pBACpAK-COL-FM1-C2-10-1-SUB-NEB chromosome	Escherichia coli	60.2	60.2	1	4e-06	100.00%	4582781	CP125687.1
			Select seq CP125681.1	Escherichia coli strain DH5-alpha-pD25466-pBACpAK-COL-FM1-C2-10-1-SUB-2 chromosome	Escherichia coli	60.2	60.2	1	4e-06	100.00%	4584778	CP125681.1
			Select seq CP125699.1	Escherichia coli strain DH5-alpha-pD25466-pBACpAK-COL-FM3-C3-10-1-7 chromosome	Escherichia coli	60.2	60.2	1	4e-06	100.00%	4582889	CP125699.1
			Select seq CP125688.1	Escherichia coli strain DH5-alpha-pD25466-pBACpAK-COL-FM3-C3-16hr-CCT-27-7 chromosome	Escherichia coli	60.2	60.2	1	4e-06	100.00%	4586104	CP125688.1
			Select seq CP125691.1	Escherichia coli strain DH5-alpha-pD25466-pBACpAK-COL-FM3-C3-16hr-CCT-25-7 chromosome	Escherichia coli	60.2	60.2	1	4e-06	100.00%	4584779	CP125691.1
			Select seq CP125695.1	Escherichia coli strain DH5-alpha-pBACpAK-KAN chromosome	Escherichia coli	60.2	60.2	1	4e-06	100.00%	4584758	CP125695.1
			Select seq CP125701.1	Escherichia coli strain DH5-alpha-pBACpAK-COL chromosome	Escherichia coli	60.2	60.2	1	4e-06	100.00%	4584757	CP125701.1
			Select seq CP125702.1	Escherichia coli strain DH5-alpha-pD25466-pBACpAK-KAN-FM3-C3-200-2 chromosome	Escherichia coli	60.2	60.2	1	4e-06	100.00%	4592949	CP125702.1
			Select seq CP125706.1	Escherichia coli strain DH5-alpha-pD25466-pBACpAK-COL-FM1-C1-10-1-5 chromosome	Escherichia coli	60.2	60.2	1	4e-06	100.00%	4586108	CP125706.1
			Select seq CP125710.1	Escherichia coli strain DH5-alpha-pD25466-pBACpAK-COL-FM1-C2-10-1-PPY chromosome	Escherichia coli	60.2	60.2	1	4e-06	100.00%	4584776	CP125710.1
			Select seq CP125713.1	Escherichia coli strain DH5-alpha-pD25466-pBACpAK-COL-FM1-C2-10-1-1 chromosome	Escherichia coli	60.2	60.2	1	4e-06	100.00%	4584772	CP125713.1
			Select seq CP125715.1	Escherichia coli strain DH5-alpha-pD25466-pBACpAK-COL-FM3-C3-10-1-6 chromosome	Escherichia coli	60.2	60.2	1	4e-06	100.00%	4582644	CP125715.1
			Select seq CP133854.1	Escherichia coli strain ES4 chromosome, complete genome	Escherichia coli	60.2	60.2	1	4e-06	100.00%	4957631	CP133854.1
			Select seq CP133453.1	Escherichia coli strain CREC8 chromosome, complete genome	Escherichia coli	60.2	60.2	1	4e-06	100.00%	4842795	CP133453.1
			Select seq CP132594.1	Escherichia coli strain SIJ488 chromosome, complete genome	Escherichia coli	60.2	60.2	1	4e-06	100.00%	4648169	CP132594.1
			Select seq CP132550.1	Escherichia coli strain XL1-Blue chromosome, complete genome	Escherichia coli	60.2	60.2	1	4e-06	100.00%	4633417	CP132550.1
			Select seq CP077969.2	Escherichia coli strain JM83 chromosome, complete genome	Escherichia coli	60.2	60.2	1	4e-06	100.00%	4558296	CP077969.2
			Select seq CP132288.1	Escherichia coli strain JM101 chromosome	Escherichia coli	60.2	60.2	1	4e-06	100.00%	4525063	CP132288.1
			Select seq CP130447.1	Escherichia coli strain 11899A_LBHALD chromosome, complete genome	Escherichia coli	60.2	60.2	1	4e-06	100.00%	4795870	CP130447.1
			Select seq CP128790.1	Escherichia coli strain WL7562 chromosome, complete genome	Escherichia coli	60.2	60.2	1	4e-06	100.00%	4885481	CP128790.1
			Select seq CP107005.1	Escherichia coli strain SY22A1 chromosome, complete genome	Escherichia coli	60.2	60.2	1	4e-06	100.00%	4687476	CP107005.1
			Select seq CP127119.1	Mutant Escherichia coli strain DGF-298, complete genome	Escherichia coli	60.2	60.2	1	4e-06	100.00%	2991126	CP127119.1
			Select seq OQ174985.1	Escherichia coli strain 8-9H CRISPR locus 2.1 genomic sequence	Escherichia coli	60.2	60.2	1	4e-06	100.00%	579	OQ174985.1
			Select seq OQ174978.1	Escherichia coli strain 8-5E CRISPR locus 2.1 genomic sequence	Escherichia coli	60.2	60.2	1	4e-06	100.00%	578	OQ174978.1
			Select seq OQ174909.1	Escherichia coli strain 3-9G CRISPR locus 2.1 genomic sequence	Escherichia coli	60.2	60.2	1	4e-06	100.00%	640	OQ174909.1
			Select seq OQ174888.1	Escherichia coli strain 3-2E CRISPR locus 2.1 genomic sequence	Escherichia coli	60.2	60.2	1	4e-06	100.00%	1036	OQ174888.1
			Select seq OQ174876.1	Escherichia coli strain 2-7B CRISPR locus 2.1 genomic sequence	Escherichia coli	60.2	60.2	1	4e-06	100.00%	701	OQ174876.1
			Select seq OQ174874.1	Escherichia coli strain 2-3B CRISPR locus 2.1 genomic sequence	Escherichia coli	60.2	60.2	1	4e-06	100.00%	639	OQ174874.1
			Select seq OQ174858.1	Escherichia coli strain 1-8E CRISPR locus 2.1 genomic sequence	Escherichia coli	60.2	60.2	1	4e-06	100.00%	763	OQ174858.1
			Select seq CP126297.1	Escherichia coli strain IVRI_FBI_592 chromosome	Escherichia coli	60.2	60.2	1	4e-06	100.00%	4704918	CP126297.1
			Select seq CP122317.1	Escherichia coli strain HT-948 chromosome, complete genome	Escherichia coli	60.2	60.2	1	4e-06	100.00%	4608707	CP122317.1
			Select seq CP122315.1	Escherichia coli strain HT-947 chromosome, complete genome	Escherichia coli	60.2	60.2	1	4e-06	100.00%	4605786	CP122315.1
			Select seq CP122316.1	Escherichia coli strain HT-946 chromosome, complete genome	Escherichia coli	60.2	60.2	1	4e-06	100.00%	4606093	CP122316.1
			Select seq CP122318.1	Escherichia coli strain HT873X1 chromosome, complete genome	Escherichia coli	60.2	60.2	1	4e-06	100.00%	4604478	CP122318.1
			Select seq CP122319.1	Escherichia coli strain BW25113 chromosome, complete genome	Escherichia coli	60.2	60.2	1	4e-06	100.00%	4632022	CP122319.1
			Select seq CP125369.1	Escherichia coli strain 5A_LF3I3 chromosome	Escherichia coli	60.2	60.2	1	4e-06	100.00%	4641762	CP125369.1
	Pu1303_CRISPR1|1_641_1|1_8_184_153|32	GGAGTTCAGACATAGGTGGAATGATGGACTAC	Select seq CP158674.1	Escherichia coli strain J53-KPC_Vir-P15 chromosome, complete genome	Escherichia coli	60.2	60.2	1	4e-06	100.00%	4682962	CP158674.1
			Select seq CP148063.1	Escherichia coli strain TA_NDM-5 chromosome, complete genome	Escherichia coli	60.2	60.2	1	4e-06	100.00%	4822352	CP148063.1
			Select seq CP158187.1	Escherichia coli strain EC0900 chromosome, complete genome	Escherichia coli	60.2	60.2	1	4e-06	100.00%	4744855	CP158187.1
			Select seq CP157729.1	Mutant Escherichia coli isolate FELIX_MS238, complete sequence	Escherichia coli	60.2	60.2	1	4e-06	100.00%	3975842	CP157729.1
			Select seq CP157352.1	Mutant Escherichia coli isolate MG1655::laclq-mcherry-km-nal chromosome, complete genome	Escherichia coli	60.2	60.2	1	4e-06	100.00%	4607879	CP157352.1
			Select seq CP157243.1	Escherichia coli strain 2024CK-00535 chromosome, complete genome	Escherichia coli	60.2	60.2	1	4e-06	100.00%	4769313	CP157243.1
			Select seq CP157088.1	Escherichia coli isolate FELIX_MS490 chromosome, complete genome	Escherichia coli	60.2	60.2	1	4e-06	100.00%	4637122	CP157088.1
			Select seq CP155065.1	Escherichia coli strain HB101-Ho chromosome	Escherichia coli	60.2	60.2	1	4e-06	100.00%	4554595	CP155065.1
			Select seq CP154880.1	Escherichia coli strain K-12-Ho chromosome	Escherichia coli	60.2	60.2	1	4e-06	100.00%	4598862	CP154880.1
			Select seq CP152468.1	Escherichia coli strain Sel(hit) chromosome, complete genome	Escherichia coli	60.2	60.2	1	4e-06	100.00%	4643101	CP152468.1
			Select seq CP152465.1	Escherichia coli strain Sel(0 hit star) chromosome, complete genome	Escherichia coli	60.2	60.2	1	4e-06	100.00%	4641302	CP152465.1
			Select seq CP152469.1	Escherichia coli strain Sel(aux) chromosome, complete genome	Escherichia coli	60.2	60.2	1	4e-06	100.00%	4643102	CP152469.1
			Select seq CP152467.1	Escherichia coli strain Sel(aux star) chromosome, complete genome	Escherichia coli	60.2	60.2	1	4e-06	100.00%	4641220	CP152467.1
			Select seq CP152466.1	Escherichia coli strain Sel(eng_pnp-mut) chromosome, complete genome	Escherichia coli	60.2	60.2	1	4e-06	100.00%	4641682	CP152466.1
			Select seq CP149967.1	Escherichia coli strain SLDY13 chromosome, complete genome	Escherichia coli	60.2	60.2	1	4e-06	100.00%	4827067	CP149967.1
			Select seq CP149845.1	Shigella sonnei strain 2024CK-00068 chromosome, complete genome	Shigella sonnei	60.2	60.2	1	4e-06	100.00%	4755528	CP149845.1
			Select seq CP149794.1	Escherichia coli strain EC600 chromosome, complete genome	Escherichia coli	60.2	60.2	1	4e-06	100.00%	4600994	CP149794.1
			Select seq CP084893.2	Escherichia coli strain g94 chromosome, complete genome	Escherichia coli	60.2	60.2	1	4e-06	100.00%	4651958	CP084893.2
			Select seq CP133141.1	Escherichia coli strain ECOL-18-VL-LA-PA-Ryan-0036 chromosome, complete genome	Escherichia coli	60.2	60.2	1	4e-06	100.00%	4857936	CP133141.1
			Select seq CP084894.2	Escherichia coli strain g83 chromosome, complete genome	Escherichia coli	60.2	60.2	1	4e-06	100.00%	4651960	CP084894.2
			Select seq CP084895.2	Escherichia coli strain g74 chromosome, complete genome	Escherichia coli	60.2	60.2	1	4e-06	100.00%	4651960	CP084895.2
			Select seq CP084896.2	Escherichia coli strain g62 chromosome, complete genome	Escherichia coli	60.2	60.2	1	4e-06	100.00%	4651959	CP084896.2
			Select seq CP084897.2	Escherichia coli strain gb37 chromosome, complete genome	Escherichia coli	60.2	60.2	1	4e-06	100.00%	4651959	CP084897.2
			Select seq CP148133.1	Mutant Escherichia coli isolate FELIX_MS78, complete genome	Escherichia coli	60.2	60.2	1	4e-06	100.00%	4639162	CP148133.1
			Select seq CP148132.1	Mutant Escherichia coli isolate FELIX_MS75, complete genome	Escherichia coli	60.2	60.2	1	4e-06	100.00%	4648175	CP148132.1
			Select seq CP148127.1	Mutant Escherichia coli isolate FELIX_MS59, complete genome	Escherichia coli	60.2	60.2	1	4e-06	100.00%	4638994	CP148127.1
			Select seq CP148119.1	Mutant Escherichia coli isolate FELIX_MS510, complete genome	Escherichia coli	60.2	60.2	1	4e-06	100.00%	4645241	CP148119.1
			Select seq CP148116.1	Mutant Escherichia coli isolate FELIX_MS508, complete genome	Escherichia coli	60.2	60.2	1	4e-06	100.00%	4644386	CP148116.1
			Select seq CP084898.2	Escherichia coli strain gw25 chromosome, complete genome	Escherichia coli	60.2	60.2	1	4e-06	100.00%	4651958	CP084898.2
			Select seq CP084899.2	Escherichia coli strain W3110-P chromosome, complete genome	Escherichia coli	60.2	60.2	1	4e-06	100.00%	4651959	CP084899.2
			Select seq CP146681.1	Escherichia coli strain MS 196-1 chromosome, complete genome	Escherichia coli	60.2	60.2	1	4e-06	100.00%	5125511	CP146681.1
			Select seq CP146250.1	Escherichia coli strain L26 chromosome, complete genome	Escherichia coli	60.2	60.2	1	4e-06	100.00%	5150684	CP146250.1
			Select seq CP145700.1	Escherichia coli strain S1-IVC-02-A chromosome, complete genome	Escherichia coli	60.2	60.2	1	4e-06	100.00%	4918304	CP145700.1
			Select seq CP144364.1	Escherichia coli strain H106 chromosome, complete genome	Escherichia coli	60.2	60.2	1	4e-06	100.00%	4732110	CP144364.1
			Select seq PP194457.1	Escherichia coli strain ER2738 type I-E CRISPR-Cas system gene locus, complete sequence	Escherichia coli	60.2	60.2	1	4e-06	100.00%	10694	PP194457.1
			Select seq CP142943.1	Escherichia coli strain B20159 chromosome, complete genome	Escherichia coli	60.2	60.2	1	4e-06	100.00%	4806033	CP142943.1
			Select seq CP142939.1	Escherichia coli strain B20127 chromosome, complete genome	Escherichia coli	60.2	60.2	1	4e-06	100.00%	4874871	CP142939.1
			Select seq CP142044.1	Escherichia coli strain L9 chromosome, complete genome	Escherichia coli	60.2	60.2	1	4e-06	100.00%	4674053	CP142044.1
			Select seq CP141789.1	Escherichia coli strain K194T1-1017 chromosome, complete genome	Escherichia coli	60.2	60.2	1	4e-06	100.00%	4601155	CP141789.1
			Select seq CP141787.1	Escherichia coli strain K194T1-1018 chromosome, complete genome	Escherichia coli	60.2	60.2	1	4e-06	100.00%	4601153	CP141787.1
			Select seq CP141581.1	Escherichia coli strain ECO-104 chromosome, complete genome	Escherichia coli	60.2	60.2	1	4e-06	100.00%	4799433	CP141581.1
			Select seq CP140504.1	Escherichia coli strain 2023CK-01341 chromosome, complete genome	Escherichia coli	60.2	60.2	1	4e-06	100.00%	4822026	CP140504.1
			Select seq CP140466.1	Escherichia coli strain GZ04-0083 chromosome, complete genome	Escherichia coli	60.2	60.2	1	4e-06	100.00%	4806690	CP140466.1
			Select seq CP139904.1	Escherichia coli strain THN257 chromosome, complete genome	Escherichia coli	60.2	60.2	1	4e-06	100.00%	4602354	CP139904.1
			Select seq CP139677.1	Escherichia coli strain TP6-1 chromosome, complete genome	Escherichia coli	60.2	60.2	1	4e-06	100.00%	4682797	CP139677.1
			Select seq CP139673.1	Escherichia coli strain TP6-2 chromosome, complete genome	Escherichia coli	60.2	60.2	1	4e-06	100.00%	4681459	CP139673.1
			Select seq CP139669.1	Escherichia coli strain TP6-3 chromosome, complete genome	Escherichia coli	60.2	60.2	1	4e-06	100.00%	4681278	CP139669.1
			Select seq CP139661.1	Escherichia coli strain TP10-2 chromosome, complete genome	Escherichia coli	60.2	60.2	1	4e-06	100.00%	4682797	CP139661.1
			Select seq CP139665.1	Escherichia coli strain TP10-1 chromosome, complete genome	Escherichia coli	60.2	60.2	1	4e-06	100.00%	4681459	CP139665.1
			Select seq CP139657.1	Escherichia coli strain TP10-3 chromosome, complete genome	Escherichia coli	60.2	60.2	1	4e-06	100.00%	4682797	CP139657.1
			Select seq CP139337.1	Escherichia coli strain YZ22MPE54 chromosome, complete genome	Escherichia coli	60.2	60.2	1	4e-06	100.00%	4670021	CP139337.1
			Select seq CP137935.1	Escherichia coli strain 2023CK-00004 chromosome, complete genome	Escherichia coli	60.2	60.2	1	4e-06	100.00%	4491503	CP137935.1
			Select seq CP132223.1	Escherichia coli strain Jtgc-02-2-Tmex chromosome, complete genome	Escherichia coli	60.2	60.2	1	4e-06	100.00%	4600459	CP132223.1
			Select seq CP137855.1	Escherichia fergusonii strain EF21023765 chromosome, complete genome	Escherichia fergusonii	60.2	60.2	1	4e-06	100.00%	4392175	CP137855.1
			Select seq CP137718.1	Mutant Escherichia coli isolate FELIX_MS772, complete genome	Escherichia coli	60.2	60.2	1	4e-06	100.00%	4638959	CP137718.1
			Select seq CP137709.1	Mutant Escherichia coli isolate FELIX_MS771, complete genome	Escherichia coli	60.2	60.2	1	4e-06	100.00%	4638730	CP137709.1
			Select seq CP137705.1	Mutant Escherichia coli isolate FELIX_MS724, complete genome	Escherichia coli	60.2	60.2	1	4e-06	100.00%	4676048	CP137705.1
			Select seq OR645717.1	Escherichia coli strain 2305_B12 CRISPR repeat region	Escherichia coli	60.2	60.2	1	4e-06	100.00%	579	OR645717.1
			Select seq OR645713.1	Escherichia coli strain 2303_S_13 CRISPR repeat region	Escherichia coli	60.2	60.2	1	4e-06	100.00%	397	OR645713.1
			Select seq CP107281.1	Escherichia coli strain JCL301 chromosome, complete genome	Escherichia coli	60.2	60.2	1	4e-06	100.00%	4756748	CP107281.1
			Select seq CP044355.1	Escherichia coli str. K-12 substr. MG1655 strain K-12 chromosome, complete genome	Escherichia coli str. K-12 substr. MG1655	60.2	60.2	1	4e-06	100.00%	4636433	CP044355.1
			Select seq CP136397.1	Escherichia coli strain DCM272-43-68 chromosome, complete genome	Escherichia coli	60.2	60.2	1	4e-06	100.00%	4632681	CP136397.1
			Select seq CP136396.1	Escherichia coli strain DCM188-6 chromosome, complete genome	Escherichia coli	60.2	60.2	1	4e-06	100.00%	4631079	CP136396.1
			Select seq CP136398.1	Escherichia coli strain DCM200-113 chromosome, complete genome	Escherichia coli	60.2	60.2	1	4e-06	100.00%	4631859	CP136398.1
			Select seq CP134923.1	Escherichia coli strain 284 chromosome, complete genome	Escherichia coli	60.2	60.2	1	4e-06	100.00%	4711749	CP134923.1
			Select seq CP134918.1	Escherichia coli strain 1588 chromosome, complete genome	Escherichia coli	60.2	60.2	1	4e-06	100.00%	4755646	CP134918.1
			Select seq CP134370.1	Escherichia coli strain TUM12357 chromosome, complete genome	Escherichia coli	60.2	60.2	1	4e-06	100.00%	5026236	CP134370.1
			Select seq CP125679.1	Escherichia coli strain DH5-alpha-pD25466-pBACpAK-COL-FM1-C1-10-1-1 chromosome	Escherichia coli	60.2	60.2	1	4e-06	100.00%	4586116	CP125679.1
			Select seq CP125676.1	Escherichia coli strain DH5-alpha-pD25466-pBACpAK-COL-FM1-C1-10-1-2 chromosome	Escherichia coli	60.2	60.2	1	4e-06	100.00%	4586105	CP125676.1
			Select seq CP125687.1	Escherichia coli strain DH5-alpha-pD25466-pBACpAK-COL-FM1-C2-10-1-SUB-NEB chromosome	Escherichia coli	60.2	60.2	1	4e-06	100.00%	4582781	CP125687.1
			Select seq CP125681.1	Escherichia coli strain DH5-alpha-pD25466-pBACpAK-COL-FM1-C2-10-1-SUB-2 chromosome	Escherichia coli	60.2	60.2	1	4e-06	100.00%	4584778	CP125681.1
			Select seq CP125699.1	Escherichia coli strain DH5-alpha-pD25466-pBACpAK-COL-FM3-C3-10-1-7 chromosome	Escherichia coli	60.2	60.2	1	4e-06	100.00%	4582889	CP125699.1
			Select seq CP125688.1	Escherichia coli strain DH5-alpha-pD25466-pBACpAK-COL-FM3-C3-16hr-CCT-27-7 chromosome	Escherichia coli	60.2	60.2	1	4e-06	100.00%	4586104	CP125688.1
			Select seq CP125691.1	Escherichia coli strain DH5-alpha-pD25466-pBACpAK-COL-FM3-C3-16hr-CCT-25-7 chromosome	Escherichia coli	60.2	60.2	1	4e-06	100.00%	4584779	CP125691.1
			Select seq CP125695.1	Escherichia coli strain DH5-alpha-pBACpAK-KAN chromosome	Escherichia coli	60.2	60.2	1	4e-06	100.00%	4584758	CP125695.1
			Select seq CP125701.1	Escherichia coli strain DH5-alpha-pBACpAK-COL chromosome	Escherichia coli	60.2	60.2	1	4e-06	100.00%	4584757	CP125701.1
			Select seq CP125702.1	Escherichia coli strain DH5-alpha-pD25466-pBACpAK-KAN-FM3-C3-200-2 chromosome	Escherichia coli	60.2	60.2	1	4e-06	100.00%	4592949	CP125702.1
			Select seq CP125706.1	Escherichia coli strain DH5-alpha-pD25466-pBACpAK-COL-FM1-C1-10-1-5 chromosome	Escherichia coli	60.2	60.2	1	4e-06	100.00%	4586108	CP125706.1
			Select seq CP125710.1	Escherichia coli strain DH5-alpha-pD25466-pBACpAK-COL-FM1-C2-10-1-PPY chromosome	Escherichia coli	60.2	60.2	1	4e-06	100.00%	4584776	CP125710.1
			Select seq CP125713.1	Escherichia coli strain DH5-alpha-pD25466-pBACpAK-COL-FM1-C2-10-1-1 chromosome	Escherichia coli	60.2	60.2	1	4e-06	100.00%	4584772	CP125713.1
			Select seq CP125715.1	Escherichia coli strain DH5-alpha-pD25466-pBACpAK-COL-FM3-C3-10-1-6 chromosome	Escherichia coli	60.2	60.2	1	4e-06	100.00%	4582644	CP125715.1
			Select seq CP133854.1	Escherichia coli strain ES4 chromosome, complete genome	Escherichia coli	60.2	60.2	1	4e-06	100.00%	4957631	CP133854.1
			Select seq CP133453.1	Escherichia coli strain CREC8 chromosome, complete genome	Escherichia coli	60.2	60.2	1	4e-06	100.00%	4842795	CP133453.1
			Select seq CP132594.1	Escherichia coli strain SIJ488 chromosome, complete genome	Escherichia coli	60.2	60.2	1	4e-06	100.00%	4648169	CP132594.1
			Select seq CP132550.1	Escherichia coli strain XL1-Blue chromosome, complete genome	Escherichia coli	60.2	60.2	1	4e-06	100.00%	4633417	CP132550.1
			Select seq CP077969.2	Escherichia coli strain JM83 chromosome, complete genome	Escherichia coli	60.2	60.2	1	4e-06	100.00%	4558296	CP077969.2
			Select seq CP132288.1	Escherichia coli strain JM101 chromosome	Escherichia coli	60.2	60.2	1	4e-06	100.00%	4525063	CP132288.1
			Select seq CP130447.1	Escherichia coli strain 11899A_LBHALD chromosome, complete genome	Escherichia coli	60.2	60.2	1	4e-06	100.00%	4795870	CP130447.1
			Select seq CP128790.1	Escherichia coli strain WL7562 chromosome, complete genome	Escherichia coli	60.2	60.2	1	4e-06	100.00%	4885481	CP128790.1
			Select seq CP107005.1	Escherichia coli strain SY22A1 chromosome, complete genome	Escherichia coli	60.2	60.2	1	4e-06	100.00%	4687476	CP107005.1
			Select seq CP127303.1	Escherichia coli strain APEC37 chromosome, complete genome	Escherichia coli	60.2	60.2	1	4e-06	100.00%	5055031	CP127303.1
			Select seq CP127119.1	Mutant Escherichia coli strain DGF-298, complete genome	Escherichia coli	60.2	60.2	1	4e-06	100.00%	2991126	CP127119.1
			Select seq OQ174985.1	Escherichia coli strain 8-9H CRISPR locus 2.1 genomic sequence	Escherichia coli	60.2	60.2	1	4e-06	100.00%	579	OQ174985.1
			Select seq OQ174978.1	Escherichia coli strain 8-5E CRISPR locus 2.1 genomic sequence	Escherichia coli	60.2	60.2	1	4e-06	100.00%	578	OQ174978.1
			Select seq OQ174958.1	Escherichia coli strain 4-12B CRISPR locus 2.1 genomic sequence	Escherichia coli	60.2	60.2	1	4e-06	100.00%	1066	OQ174958.1
			Select seq OQ174950.1	Escherichia coli strain 4-11B CRISPR locus 2.1 genomic sequence	Escherichia coli	60.2	60.2	1	4e-06	100.00%	1066	OQ174950.1
			Select seq OQ174938.1	Escherichia coli strain 4-8C CRISPR locus 2.1 genomic sequence	Escherichia coli	60.2	60.2	1	4e-06	100.00%	699	OQ174938.1
			Select seq OQ174904.1	Escherichia coli strain 3-8G CRISPR locus 2.1 genomic sequence	Escherichia coli	60.2	60.2	1	4e-06	100.00%	700	OQ174904.1
			Select seq OQ174892.1	Escherichia coli strain 3-3F CRISPR locus 2.1 genomic sequence	Escherichia coli	60.2	60.2	1	4e-06	100.00%	823	OQ174892.1
			Select seq OQ174888.1	Escherichia coli strain 3-2E CRISPR locus 2.1 genomic sequence	Escherichia coli	60.2	60.2	1	4e-06	100.00%	1036	OQ174888.1
	Pu1303_CRISPR1|1_641_1|1_9_123_92|32	CCCGGTAGCCAGGTTTGCAACGCCTGAACCGA	Select seq CP158674.1	Escherichia coli strain J53-KPC_Vir-P15 chromosome, complete genome	Escherichia coli	60.2	60.2	1	4e-06	100.00%	4682962	CP158674.1
			Select seq CP148063.1	Escherichia coli strain TA_NDM-5 chromosome, complete genome	Escherichia coli	60.2	60.2	1	4e-06	100.00%	4822352	CP148063.1
			Select seq CP158187.1	Escherichia coli strain EC0900 chromosome, complete genome	Escherichia coli	60.2	60.2	1	4e-06	100.00%	4744855	CP158187.1
			Select seq CP157729.1	Mutant Escherichia coli isolate FELIX_MS238, complete sequence	Escherichia coli	60.2	60.2	1	4e-06	100.00%	3975842	CP157729.1
			Select seq CP157352.1	Mutant Escherichia coli isolate MG1655::laclq-mcherry-km-nal chromosome, complete genome	Escherichia coli	60.2	60.2	1	4e-06	100.00%	4607879	CP157352.1
			Select seq CP157243.1	Escherichia coli strain 2024CK-00535 chromosome, complete genome	Escherichia coli	60.2	60.2	1	4e-06	100.00%	4769313	CP157243.1
			Select seq CP157088.1	Escherichia coli isolate FELIX_MS490 chromosome, complete genome	Escherichia coli	60.2	60.2	1	4e-06	100.00%	4637122	CP157088.1
			Select seq CP155065.1	Escherichia coli strain HB101-Ho chromosome	Escherichia coli	60.2	60.2	1	4e-06	100.00%	4554595	CP155065.1
			Select seq CP154880.1	Escherichia coli strain K-12-Ho chromosome	Escherichia coli	60.2	60.2	1	4e-06	100.00%	4598862	CP154880.1
			Select seq CP152468.1	Escherichia coli strain Sel(hit) chromosome, complete genome	Escherichia coli	60.2	60.2	1	4e-06	100.00%	4643101	CP152468.1
			Select seq CP152465.1	Escherichia coli strain Sel(0 hit star) chromosome, complete genome	Escherichia coli	60.2	60.2	1	4e-06	100.00%	4641302	CP152465.1
			Select seq CP152469.1	Escherichia coli strain Sel(aux) chromosome, complete genome	Escherichia coli	60.2	60.2	1	4e-06	100.00%	4643102	CP152469.1
			Select seq CP152467.1	Escherichia coli strain Sel(aux star) chromosome, complete genome	Escherichia coli	60.2	60.2	1	4e-06	100.00%	4641220	CP152467.1
			Select seq CP152466.1	Escherichia coli strain Sel(eng_pnp-mut) chromosome, complete genome	Escherichia coli	60.2	60.2	1	4e-06	100.00%	4641682	CP152466.1
			Select seq CP149967.1	Escherichia coli strain SLDY13 chromosome, complete genome	Escherichia coli	60.2	60.2	1	4e-06	100.00%	4827067	CP149967.1
			Select seq CP149845.1	Shigella sonnei strain 2024CK-00068 chromosome, complete genome	Shigella sonnei	60.2	60.2	1	4e-06	100.00%	4755528	CP149845.1
			Select seq CP149794.1	Escherichia coli strain EC600 chromosome, complete genome	Escherichia coli	60.2	60.2	1	4e-06	100.00%	4600994	CP149794.1
			Select seq CP084893.2	Escherichia coli strain g94 chromosome, complete genome	Escherichia coli	60.2	60.2	1	4e-06	100.00%	4651958	CP084893.2
			Select seq CP133141.1	Escherichia coli strain ECOL-18-VL-LA-PA-Ryan-0036 chromosome, complete genome	Escherichia coli	60.2	60.2	1	4e-06	100.00%	4857936	CP133141.1
			Select seq CP084894.2	Escherichia coli strain g83 chromosome, complete genome	Escherichia coli	60.2	60.2	1	4e-06	100.00%	4651960	CP084894.2
			Select seq CP084895.2	Escherichia coli strain g74 chromosome, complete genome	Escherichia coli	60.2	60.2	1	4e-06	100.00%	4651960	CP084895.2
			Select seq CP084896.2	Escherichia coli strain g62 chromosome, complete genome	Escherichia coli	60.2	60.2	1	4e-06	100.00%	4651959	CP084896.2
			Select seq CP084897.2	Escherichia coli strain gb37 chromosome, complete genome	Escherichia coli	60.2	60.2	1	4e-06	100.00%	4651959	CP084897.2
			Select seq CP148133.1	Mutant Escherichia coli isolate FELIX_MS78, complete genome	Escherichia coli	60.2	60.2	1	4e-06	100.00%	4639162	CP148133.1
			Select seq CP148132.1	Mutant Escherichia coli isolate FELIX_MS75, complete genome	Escherichia coli	60.2	60.2	1	4e-06	100.00%	4648175	CP148132.1
			Select seq CP148127.1	Mutant Escherichia coli isolate FELIX_MS59, complete genome	Escherichia coli	60.2	60.2	1	4e-06	100.00%	4638994	CP148127.1
			Select seq CP148119.1	Mutant Escherichia coli isolate FELIX_MS510, complete genome	Escherichia coli	60.2	60.2	1	4e-06	100.00%	4645241	CP148119.1
			Select seq CP148116.1	Mutant Escherichia coli isolate FELIX_MS508, complete genome	Escherichia coli	60.2	60.2	1	4e-06	100.00%	4644386	CP148116.1
			Select seq CP148566.1	Escherichia coli strain Z1322MEC0002 chromosome, complete genome	Escherichia coli	60.2	60.2	1	4e-06	100.00%	4880729	CP148566.1
			Select seq CP148423.1	Escherichia coli strain Z1323CEC0015 chromosome, complete genome	Escherichia coli	60.2	60.2	1	4e-06	100.00%	4881926	CP148423.1
			Select seq CP148371.1	Escherichia coli strain Z1323HEC0157 chromosome, complete genome	Escherichia coli	60.2	60.2	1	4e-06	100.00%	4996831	CP148371.1
			Select seq CP084898.2	Escherichia coli strain gw25 chromosome, complete genome	Escherichia coli	60.2	60.2	1	4e-06	100.00%	4651958	CP084898.2
			Select seq CP084899.2	Escherichia coli strain W3110-P chromosome, complete genome	Escherichia coli	60.2	60.2	1	4e-06	100.00%	4651959	CP084899.2
			Select seq CP146681.1	Escherichia coli strain MS 196-1 chromosome, complete genome	Escherichia coli	60.2	60.2	1	4e-06	100.00%	5125511	CP146681.1
			Select seq CP146250.1	Escherichia coli strain L26 chromosome, complete genome	Escherichia coli	60.2	60.2	1	4e-06	100.00%	5150684	CP146250.1
			Select seq CP145700.1	Escherichia coli strain S1-IVC-02-A chromosome, complete genome	Escherichia coli	60.2	60.2	1	4e-06	100.00%	4918304	CP145700.1
			Select seq CP144364.1	Escherichia coli strain H106 chromosome, complete genome	Escherichia coli	60.2	60.2	1	4e-06	100.00%	4732110	CP144364.1
			Select seq PP194457.1	Escherichia coli strain ER2738 type I-E CRISPR-Cas system gene locus, complete sequence	Escherichia coli	60.2	60.2	1	4e-06	100.00%	10694	PP194457.1
			Select seq CP142943.1	Escherichia coli strain B20159 chromosome, complete genome	Escherichia coli	60.2	60.2	1	4e-06	100.00%	4806033	CP142943.1
			Select seq CP142939.1	Escherichia coli strain B20127 chromosome, complete genome	Escherichia coli	60.2	60.2	1	4e-06	100.00%	4874871	CP142939.1
			Select seq CP142044.1	Escherichia coli strain L9 chromosome, complete genome	Escherichia coli	60.2	60.2	1	4e-06	100.00%	4674053	CP142044.1
			Select seq CP141789.1	Escherichia coli strain K194T1-1017 chromosome, complete genome	Escherichia coli	60.2	60.2	1	4e-06	100.00%	4601155	CP141789.1
			Select seq CP141787.1	Escherichia coli strain K194T1-1018 chromosome, complete genome	Escherichia coli	60.2	60.2	1	4e-06	100.00%	4601153	CP141787.1
			Select seq CP141581.1	Escherichia coli strain ECO-104 chromosome, complete genome	Escherichia coli	60.2	60.2	1	4e-06	100.00%	4799433	CP141581.1
			Select seq CP140504.1	Escherichia coli strain 2023CK-01341 chromosome, complete genome	Escherichia coli	60.2	60.2	1	4e-06	100.00%	4822026	CP140504.1
			Select seq CP140466.1	Escherichia coli strain GZ04-0083 chromosome, complete genome	Escherichia coli	60.2	60.2	1	4e-06	100.00%	4806690	CP140466.1
			Select seq CP139904.1	Escherichia coli strain THN257 chromosome, complete genome	Escherichia coli	60.2	60.2	1	4e-06	100.00%	4602354	CP139904.1
			Select seq CP139677.1	Escherichia coli strain TP6-1 chromosome, complete genome	Escherichia coli	60.2	60.2	1	4e-06	100.00%	4682797	CP139677.1
			Select seq CP139673.1	Escherichia coli strain TP6-2 chromosome, complete genome	Escherichia coli	60.2	60.2	1	4e-06	100.00%	4681459	CP139673.1
			Select seq CP139669.1	Escherichia coli strain TP6-3 chromosome, complete genome	Escherichia coli	60.2	60.2	1	4e-06	100.00%	4681278	CP139669.1
			Select seq CP139661.1	Escherichia coli strain TP10-2 chromosome, complete genome	Escherichia coli	60.2	60.2	1	4e-06	100.00%	4682797	CP139661.1
			Select seq CP139665.1	Escherichia coli strain TP10-1 chromosome, complete genome	Escherichia coli	60.2	60.2	1	4e-06	100.00%	4681459	CP139665.1
			Select seq CP139657.1	Escherichia coli strain TP10-3 chromosome, complete genome	Escherichia coli	60.2	60.2	1	4e-06	100.00%	4682797	CP139657.1
			Select seq CP139337.1	Escherichia coli strain YZ22MPE54 chromosome, complete genome	Escherichia coli	60.2	60.2	1	4e-06	100.00%	4670021	CP139337.1
			Select seq CP137935.1	Escherichia coli strain 2023CK-00004 chromosome, complete genome	Escherichia coli	60.2	60.2	1	4e-06	100.00%	4491503	CP137935.1
			Select seq CP132223.1	Escherichia coli strain Jtgc-02-2-Tmex chromosome, complete genome	Escherichia coli	60.2	60.2	1	4e-06	100.00%	4600459	CP132223.1
			Select seq CP137855.1	Escherichia fergusonii strain EF21023765 chromosome, complete genome	Escherichia fergusonii	60.2	60.2	1	4e-06	100.00%	4392175	CP137855.1
			Select seq CP137718.1	Mutant Escherichia coli isolate FELIX_MS772, complete genome	Escherichia coli	60.2	60.2	1	4e-06	100.00%	4638959	CP137718.1
			Select seq CP137709.1	Mutant Escherichia coli isolate FELIX_MS771, complete genome	Escherichia coli	60.2	60.2	1	4e-06	100.00%	4638730	CP137709.1
			Select seq CP137705.1	Mutant Escherichia coli isolate FELIX_MS724, complete genome	Escherichia coli	60.2	60.2	1	4e-06	100.00%	4676048	CP137705.1
			Select seq OR645717.1	Escherichia coli strain 2305_B12 CRISPR repeat region	Escherichia coli	60.2	60.2	1	4e-06	100.00%	579	OR645717.1
			Select seq OR645713.1	Escherichia coli strain 2303_S_13 CRISPR repeat region	Escherichia coli	60.2	60.2	1	4e-06	100.00%	397	OR645713.1
			Select seq CP107281.1	Escherichia coli strain JCL301 chromosome, complete genome	Escherichia coli	60.2	60.2	1	4e-06	100.00%	4756748	CP107281.1
			Select seq CP044355.1	Escherichia coli str. K-12 substr. MG1655 strain K-12 chromosome, complete genome	Escherichia coli str. K-12 substr. MG1655	60.2	60.2	1	4e-06	100.00%	4636433	CP044355.1
			Select seq CP136397.1	Escherichia coli strain DCM272-43-68 chromosome, complete genome	Escherichia coli	60.2	60.2	1	4e-06	100.00%	4632681	CP136397.1
			Select seq CP136396.1	Escherichia coli strain DCM188-6 chromosome, complete genome	Escherichia coli	60.2	60.2	1	4e-06	100.00%	4631079	CP136396.1
			Select seq CP136398.1	Escherichia coli strain DCM200-113 chromosome, complete genome	Escherichia coli	60.2	60.2	1	4e-06	100.00%	4631859	CP136398.1
			Select seq CP118616.1	Shigella dysenteriae strain SC595 chromosome, complete genome	Shigella dysenteriae	60.2	60.2	1	4e-06	100.00%	4336741	CP118616.1
			Select seq CP135077.1	Escherichia coli strain 19213 chromosome, complete genome	Escherichia coli	60.2	60.2	1	4e-06	100.00%	4606276	CP135077.1
			Select seq CP134923.1	Escherichia coli strain 284 chromosome, complete genome	Escherichia coli	60.2	60.2	1	4e-06	100.00%	4711749	CP134923.1
			Select seq CP134918.1	Escherichia coli strain 1588 chromosome, complete genome	Escherichia coli	60.2	60.2	1	4e-06	100.00%	4755646	CP134918.1
			Select seq CP134370.1	Escherichia coli strain TUM12357 chromosome, complete genome	Escherichia coli	60.2	60.2	1	4e-06	100.00%	5026236	CP134370.1
			Select seq CP125679.1	Escherichia coli strain DH5-alpha-pD25466-pBACpAK-COL-FM1-C1-10-1-1 chromosome	Escherichia coli	60.2	60.2	1	4e-06	100.00%	4586116	CP125679.1
			Select seq CP125676.1	Escherichia coli strain DH5-alpha-pD25466-pBACpAK-COL-FM1-C1-10-1-2 chromosome	Escherichia coli	60.2	60.2	1	4e-06	100.00%	4586105	CP125676.1
			Select seq CP125687.1	Escherichia coli strain DH5-alpha-pD25466-pBACpAK-COL-FM1-C2-10-1-SUB-NEB chromosome	Escherichia coli	60.2	60.2	1	4e-06	100.00%	4582781	CP125687.1
			Select seq CP125681.1	Escherichia coli strain DH5-alpha-pD25466-pBACpAK-COL-FM1-C2-10-1-SUB-2 chromosome	Escherichia coli	60.2	60.2	1	4e-06	100.00%	4584778	CP125681.1
			Select seq CP125699.1	Escherichia coli strain DH5-alpha-pD25466-pBACpAK-COL-FM3-C3-10-1-7 chromosome	Escherichia coli	60.2	60.2	1	4e-06	100.00%	4582889	CP125699.1
			Select seq CP125688.1	Escherichia coli strain DH5-alpha-pD25466-pBACpAK-COL-FM3-C3-16hr-CCT-27-7 chromosome	Escherichia coli	60.2	60.2	1	4e-06	100.00%	4586104	CP125688.1
			Select seq CP125691.1	Escherichia coli strain DH5-alpha-pD25466-pBACpAK-COL-FM3-C3-16hr-CCT-25-7 chromosome	Escherichia coli	60.2	60.2	1	4e-06	100.00%	4584779	CP125691.1
			Select seq CP125695.1	Escherichia coli strain DH5-alpha-pBACpAK-KAN chromosome	Escherichia coli	60.2	60.2	1	4e-06	100.00%	4584758	CP125695.1
			Select seq CP125701.1	Escherichia coli strain DH5-alpha-pBACpAK-COL chromosome	Escherichia coli	60.2	60.2	1	4e-06	100.00%	4584757	CP125701.1
			Select seq CP125702.1	Escherichia coli strain DH5-alpha-pD25466-pBACpAK-KAN-FM3-C3-200-2 chromosome	Escherichia coli	60.2	60.2	1	4e-06	100.00%	4592949	CP125702.1
			Select seq CP125706.1	Escherichia coli strain DH5-alpha-pD25466-pBACpAK-COL-FM1-C1-10-1-5 chromosome	Escherichia coli	60.2	60.2	1	4e-06	100.00%	4586108	CP125706.1
			Select seq CP125710.1	Escherichia coli strain DH5-alpha-pD25466-pBACpAK-COL-FM1-C2-10-1-PPY chromosome	Escherichia coli	60.2	60.2	1	4e-06	100.00%	4584776	CP125710.1
			Select seq CP125713.1	Escherichia coli strain DH5-alpha-pD25466-pBACpAK-COL-FM1-C2-10-1-1 chromosome	Escherichia coli	60.2	60.2	1	4e-06	100.00%	4584772	CP125713.1
			Select seq CP125715.1	Escherichia coli strain DH5-alpha-pD25466-pBACpAK-COL-FM3-C3-10-1-6 chromosome	Escherichia coli	60.2	60.2	1	4e-06	100.00%	4582644	CP125715.1
			Select seq CP133854.1	Escherichia coli strain ES4 chromosome, complete genome	Escherichia coli	60.2	60.2	1	4e-06	100.00%	4957631	CP133854.1
			Select seq CP133453.1	Escherichia coli strain CREC8 chromosome, complete genome	Escherichia coli	60.2	60.2	1	4e-06	100.00%	4842795	CP133453.1
			Select seq CP132594.1	Escherichia coli strain SIJ488 chromosome, complete genome	Escherichia coli	60.2	60.2	1	4e-06	100.00%	4648169	CP132594.1
			Select seq CP132550.1	Escherichia coli strain XL1-Blue chromosome, complete genome	Escherichia coli	60.2	60.2	1	4e-06	100.00%	4633417	CP132550.1
			Select seq CP077969.2	Escherichia coli strain JM83 chromosome, complete genome	Escherichia coli	60.2	60.2	1	4e-06	100.00%	4558296	CP077969.2
			Select seq CP132288.1	Escherichia coli strain JM101 chromosome	Escherichia coli	60.2	60.2	1	4e-06	100.00%	4525063	CP132288.1
			Select seq CP130447.1	Escherichia coli strain 11899A_LBHALD chromosome, complete genome	Escherichia coli	60.2	60.2	1	4e-06	100.00%	4795870	CP130447.1
			Select seq CP128790.1	Escherichia coli strain WL7562 chromosome, complete genome	Escherichia coli	60.2	60.2	1	4e-06	100.00%	4885481	CP128790.1
			Select seq CP107005.1	Escherichia coli strain SY22A1 chromosome, complete genome	Escherichia coli	60.2	60.2	1	4e-06	100.00%	4687476	CP107005.1
			Select seq CP127303.1	Escherichia coli strain APEC37 chromosome, complete genome	Escherichia coli	60.2	60.2	1	4e-06	100.00%	5055031	CP127303.1
			Select seq CP127119.1	Mutant Escherichia coli strain DGF-298, complete genome	Escherichia coli	60.2	60.2	1	4e-06	100.00%	2991126	CP127119.1
			Select seq OQ174985.1	Escherichia coli strain 8-9H CRISPR locus 2.1 genomic sequence	Escherichia coli	60.2	60.2	1	4e-06	100.00%	579	OQ174985.1
			Select seq OQ174978.1	Escherichia coli strain 8-5E CRISPR locus 2.1 genomic sequence	Escherichia coli	60.2	60.2	1	4e-06	100.00%	578	OQ174978.1
			Select seq OQ174958.1	Escherichia coli strain 4-12B CRISPR locus 2.1 genomic sequence	Escherichia coli	60.2	60.2	1	4e-06	100.00%	1066	OQ174958.1
	Pu1303_CRISPR1|1_641_1|1_10_62_31|32	GCAACGACGGTGAGATTTCACGCCTGACGCTG	Select seq CP158674.1	Escherichia coli strain J53-KPC_Vir-P15 chromosome, complete genome	Escherichia coli	60.2	60.2	1	4e-06	100.00%	4682962	CP158674.1
			Select seq CP148063.1	Escherichia coli strain TA_NDM-5 chromosome, complete genome	Escherichia coli	60.2	60.2	1	4e-06	100.00%	4822352	CP148063.1
			Select seq CP158187.1	Escherichia coli strain EC0900 chromosome, complete genome	Escherichia coli	60.2	60.2	1	4e-06	100.00%	4744855	CP158187.1
			Select seq CP157729.1	Mutant Escherichia coli isolate FELIX_MS238, complete sequence	Escherichia coli	60.2	60.2	1	4e-06	100.00%	3975842	CP157729.1
			Select seq CP157352.1	Mutant Escherichia coli isolate MG1655::laclq-mcherry-km-nal chromosome, complete genome	Escherichia coli	60.2	60.2	1	4e-06	100.00%	4607879	CP157352.1
			Select seq CP157243.1	Escherichia coli strain 2024CK-00535 chromosome, complete genome	Escherichia coli	60.2	60.2	1	4e-06	100.00%	4769313	CP157243.1
			Select seq CP157088.1	Escherichia coli isolate FELIX_MS490 chromosome, complete genome	Escherichia coli	60.2	60.2	1	4e-06	100.00%	4637122	CP157088.1
			Select seq CP155065.1	Escherichia coli strain HB101-Ho chromosome	Escherichia coli	60.2	60.2	1	4e-06	100.00%	4554595	CP155065.1
			Select seq CP154880.1	Escherichia coli strain K-12-Ho chromosome	Escherichia coli	60.2	60.2	1	4e-06	100.00%	4598862	CP154880.1
			Select seq CP152468.1	Escherichia coli strain Sel(hit) chromosome, complete genome	Escherichia coli	60.2	60.2	1	4e-06	100.00%	4643101	CP152468.1
			Select seq CP152465.1	Escherichia coli strain Sel(0 hit star) chromosome, complete genome	Escherichia coli	60.2	60.2	1	4e-06	100.00%	4641302	CP152465.1
			Select seq CP152469.1	Escherichia coli strain Sel(aux) chromosome, complete genome	Escherichia coli	60.2	60.2	1	4e-06	100.00%	4643102	CP152469.1
			Select seq CP152467.1	Escherichia coli strain Sel(aux star) chromosome, complete genome	Escherichia coli	60.2	60.2	1	4e-06	100.00%	4641220	CP152467.1
			Select seq CP152466.1	Escherichia coli strain Sel(eng_pnp-mut) chromosome, complete genome	Escherichia coli	60.2	60.2	1	4e-06	100.00%	4641682	CP152466.1
			Select seq CP149967.1	Escherichia coli strain SLDY13 chromosome, complete genome	Escherichia coli	60.2	60.2	1	4e-06	100.00%	4827067	CP149967.1
			Select seq CP149845.1	Shigella sonnei strain 2024CK-00068 chromosome, complete genome	Shigella sonnei	60.2	60.2	1	4e-06	100.00%	4755528	CP149845.1
			Select seq CP149794.1	Escherichia coli strain EC600 chromosome, complete genome	Escherichia coli	60.2	60.2	1	4e-06	100.00%	4600994	CP149794.1
			Select seq CP084893.2	Escherichia coli strain g94 chromosome, complete genome	Escherichia coli	60.2	60.2	1	4e-06	100.00%	4651958	CP084893.2
			Select seq CP133141.1	Escherichia coli strain ECOL-18-VL-LA-PA-Ryan-0036 chromosome, complete genome	Escherichia coli	60.2	60.2	1	4e-06	100.00%	4857936	CP133141.1
			Select seq CP084894.2	Escherichia coli strain g83 chromosome, complete genome	Escherichia coli	60.2	60.2	1	4e-06	100.00%	4651960	CP084894.2
			Select seq CP084895.2	Escherichia coli strain g74 chromosome, complete genome	Escherichia coli	60.2	60.2	1	4e-06	100.00%	4651960	CP084895.2
			Select seq CP084896.2	Escherichia coli strain g62 chromosome, complete genome	Escherichia coli	60.2	60.2	1	4e-06	100.00%	4651959	CP084896.2
			Select seq CP084897.2	Escherichia coli strain gb37 chromosome, complete genome	Escherichia coli	60.2	60.2	1	4e-06	100.00%	4651959	CP084897.2
			Select seq CP148133.1	Mutant Escherichia coli isolate FELIX_MS78, complete genome	Escherichia coli	60.2	60.2	1	4e-06	100.00%	4639162	CP148133.1
			Select seq CP148132.1	Mutant Escherichia coli isolate FELIX_MS75, complete genome	Escherichia coli	60.2	60.2	1	4e-06	100.00%	4648175	CP148132.1
			Select seq CP148127.1	Mutant Escherichia coli isolate FELIX_MS59, complete genome	Escherichia coli	60.2	60.2	1	4e-06	100.00%	4638994	CP148127.1
			Select seq CP148119.1	Mutant Escherichia coli isolate FELIX_MS510, complete genome	Escherichia coli	60.2	60.2	1	4e-06	100.00%	4645241	CP148119.1
			Select seq CP148116.1	Mutant Escherichia coli isolate FELIX_MS508, complete genome	Escherichia coli	60.2	60.2	1	4e-06	100.00%	4644386	CP148116.1
			Select seq CP084898.2	Escherichia coli strain gw25 chromosome, complete genome	Escherichia coli	60.2	60.2	1	4e-06	100.00%	4651958	CP084898.2
			Select seq CP084899.2	Escherichia coli strain W3110-P chromosome, complete genome	Escherichia coli	60.2	60.2	1	4e-06	100.00%	4651959	CP084899.2
			Select seq CP146681.1	Escherichia coli strain MS 196-1 chromosome, complete genome	Escherichia coli	60.2	60.2	1	4e-06	100.00%	5125511	CP146681.1
			Select seq CP146250.1	Escherichia coli strain L26 chromosome, complete genome	Escherichia coli	60.2	60.2	1	4e-06	100.00%	5150684	CP146250.1
			Select seq CP145700.1	Escherichia coli strain S1-IVC-02-A chromosome, complete genome	Escherichia coli	60.2	60.2	1	4e-06	100.00%	4918304	CP145700.1
			Select seq CP144364.1	Escherichia coli strain H106 chromosome, complete genome	Escherichia coli	60.2	60.2	1	4e-06	100.00%	4732110	CP144364.1
			Select seq PP194457.1	Escherichia coli strain ER2738 type I-E CRISPR-Cas system gene locus, complete sequence	Escherichia coli	60.2	60.2	1	4e-06	100.00%	10694	PP194457.1
			Select seq CP142943.1	Escherichia coli strain B20159 chromosome, complete genome	Escherichia coli	60.2	60.2	1	4e-06	100.00%	4806033	CP142943.1
			Select seq CP142939.1	Escherichia coli strain B20127 chromosome, complete genome	Escherichia coli	60.2	60.2	1	4e-06	100.00%	4874871	CP142939.1
			Select seq CP142044.1	Escherichia coli strain L9 chromosome, complete genome	Escherichia coli	60.2	60.2	1	4e-06	100.00%	4674053	CP142044.1
			Select seq CP141789.1	Escherichia coli strain K194T1-1017 chromosome, complete genome	Escherichia coli	60.2	60.2	1	4e-06	100.00%	4601155	CP141789.1
			Select seq CP141787.1	Escherichia coli strain K194T1-1018 chromosome, complete genome	Escherichia coli	60.2	60.2	1	4e-06	100.00%	4601153	CP141787.1
			Select seq CP141581.1	Escherichia coli strain ECO-104 chromosome, complete genome	Escherichia coli	60.2	60.2	1	4e-06	100.00%	4799433	CP141581.1
			Select seq CP140504.1	Escherichia coli strain 2023CK-01341 chromosome, complete genome	Escherichia coli	60.2	60.2	1	4e-06	100.00%	4822026	CP140504.1
			Select seq CP140466.1	Escherichia coli strain GZ04-0083 chromosome, complete genome	Escherichia coli	60.2	60.2	1	4e-06	100.00%	4806690	CP140466.1
			Select seq CP139904.1	Escherichia coli strain THN257 chromosome, complete genome	Escherichia coli	60.2	60.2	1	4e-06	100.00%	4602354	CP139904.1
			Select seq CP139677.1	Escherichia coli strain TP6-1 chromosome, complete genome	Escherichia coli	60.2	60.2	1	4e-06	100.00%	4682797	CP139677.1
			Select seq CP139673.1	Escherichia coli strain TP6-2 chromosome, complete genome	Escherichia coli	60.2	60.2	1	4e-06	100.00%	4681459	CP139673.1
			Select seq CP139669.1	Escherichia coli strain TP6-3 chromosome, complete genome	Escherichia coli	60.2	60.2	1	4e-06	100.00%	4681278	CP139669.1
			Select seq CP139661.1	Escherichia coli strain TP10-2 chromosome, complete genome	Escherichia coli	60.2	60.2	1	4e-06	100.00%	4682797	CP139661.1
			Select seq CP139665.1	Escherichia coli strain TP10-1 chromosome, complete genome	Escherichia coli	60.2	60.2	1	4e-06	100.00%	4681459	CP139665.1
			Select seq CP139657.1	Escherichia coli strain TP10-3 chromosome, complete genome	Escherichia coli	60.2	60.2	1	4e-06	100.00%	4682797	CP139657.1
			Select seq CP139337.1	Escherichia coli strain YZ22MPE54 chromosome, complete genome	Escherichia coli	60.2	60.2	1	4e-06	100.00%	4670021	CP139337.1
			Select seq CP137935.1	Escherichia coli strain 2023CK-00004 chromosome, complete genome	Escherichia coli	60.2	60.2	1	4e-06	100.00%	4491503	CP137935.1
			Select seq CP132223.1	Escherichia coli strain Jtgc-02-2-Tmex chromosome, complete genome	Escherichia coli	60.2	60.2	1	4e-06	100.00%	4600459	CP132223.1
			Select seq CP137855.1	Escherichia fergusonii strain EF21023765 chromosome, complete genome	Escherichia fergusonii	60.2	60.2	1	4e-06	100.00%	4392175	CP137855.1
			Select seq CP137718.1	Mutant Escherichia coli isolate FELIX_MS772, complete genome	Escherichia coli	60.2	60.2	1	4e-06	100.00%	4638959	CP137718.1
			Select seq CP137709.1	Mutant Escherichia coli isolate FELIX_MS771, complete genome	Escherichia coli	60.2	60.2	1	4e-06	100.00%	4638730	CP137709.1
			Select seq CP137705.1	Mutant Escherichia coli isolate FELIX_MS724, complete genome	Escherichia coli	60.2	60.2	1	4e-06	100.00%	4676048	CP137705.1
			Select seq OR645717.1	Escherichia coli strain 2305_B12 CRISPR repeat region	Escherichia coli	60.2	60.2	1	4e-06	100.00%	579	OR645717.1
			Select seq OR645713.1	Escherichia coli strain 2303_S_13 CRISPR repeat region	Escherichia coli	60.2	60.2	1	4e-06	100.00%	397	OR645713.1
			Select seq CP107281.1	Escherichia coli strain JCL301 chromosome, complete genome	Escherichia coli	60.2	60.2	1	4e-06	100.00%	4756748	CP107281.1
			Select seq CP044355.1	Escherichia coli str. K-12 substr. MG1655 strain K-12 chromosome, complete genome	Escherichia coli str. K-12 substr. MG1655	60.2	60.2	1	4e-06	100.00%	4636433	CP044355.1
			Select seq CP136397.1	Escherichia coli strain DCM272-43-68 chromosome, complete genome	Escherichia coli	60.2	60.2	1	4e-06	100.00%	4632681	CP136397.1
			Select seq CP136396.1	Escherichia coli strain DCM188-6 chromosome, complete genome	Escherichia coli	60.2	60.2	1	4e-06	100.00%	4631079	CP136396.1
			Select seq CP136398.1	Escherichia coli strain DCM200-113 chromosome, complete genome	Escherichia coli	60.2	60.2	1	4e-06	100.00%	4631859	CP136398.1
			Select seq CP134923.1	Escherichia coli strain 284 chromosome, complete genome	Escherichia coli	60.2	60.2	1	4e-06	100.00%	4711749	CP134923.1
			Select seq CP134918.1	Escherichia coli strain 1588 chromosome, complete genome	Escherichia coli	60.2	60.2	1	4e-06	100.00%	4755646	CP134918.1
			Select seq CP134370.1	Escherichia coli strain TUM12357 chromosome, complete genome	Escherichia coli	60.2	60.2	1	4e-06	100.00%	5026236	CP134370.1
			Select seq CP125679.1	Escherichia coli strain DH5-alpha-pD25466-pBACpAK-COL-FM1-C1-10-1-1 chromosome	Escherichia coli	60.2	60.2	1	4e-06	100.00%	4586116	CP125679.1
			Select seq CP125676.1	Escherichia coli strain DH5-alpha-pD25466-pBACpAK-COL-FM1-C1-10-1-2 chromosome	Escherichia coli	60.2	60.2	1	4e-06	100.00%	4586105	CP125676.1
			Select seq CP125687.1	Escherichia coli strain DH5-alpha-pD25466-pBACpAK-COL-FM1-C2-10-1-SUB-NEB chromosome	Escherichia coli	60.2	60.2	1	4e-06	100.00%	4582781	CP125687.1
			Select seq CP125681.1	Escherichia coli strain DH5-alpha-pD25466-pBACpAK-COL-FM1-C2-10-1-SUB-2 chromosome	Escherichia coli	60.2	60.2	1	4e-06	100.00%	4584778	CP125681.1
			Select seq CP125699.1	Escherichia coli strain DH5-alpha-pD25466-pBACpAK-COL-FM3-C3-10-1-7 chromosome	Escherichia coli	60.2	60.2	1	4e-06	100.00%	4582889	CP125699.1
			Select seq CP125688.1	Escherichia coli strain DH5-alpha-pD25466-pBACpAK-COL-FM3-C3-16hr-CCT-27-7 chromosome	Escherichia coli	60.2	60.2	1	4e-06	100.00%	4586104	CP125688.1
			Select seq CP125691.1	Escherichia coli strain DH5-alpha-pD25466-pBACpAK-COL-FM3-C3-16hr-CCT-25-7 chromosome	Escherichia coli	60.2	60.2	1	4e-06	100.00%	4584779	CP125691.1
			Select seq CP125695.1	Escherichia coli strain DH5-alpha-pBACpAK-KAN chromosome	Escherichia coli	60.2	60.2	1	4e-06	100.00%	4584758	CP125695.1
			Select seq CP125701.1	Escherichia coli strain DH5-alpha-pBACpAK-COL chromosome	Escherichia coli	60.2	60.2	1	4e-06	100.00%	4584757	CP125701.1
			Select seq CP125702.1	Escherichia coli strain DH5-alpha-pD25466-pBACpAK-KAN-FM3-C3-200-2 chromosome	Escherichia coli	60.2	60.2	1	4e-06	100.00%	4592949	CP125702.1
			Select seq CP125706.1	Escherichia coli strain DH5-alpha-pD25466-pBACpAK-COL-FM1-C1-10-1-5 chromosome	Escherichia coli	60.2	60.2	1	4e-06	100.00%	4586108	CP125706.1
			Select seq CP125710.1	Escherichia coli strain DH5-alpha-pD25466-pBACpAK-COL-FM1-C2-10-1-PPY chromosome	Escherichia coli	60.2	60.2	1	4e-06	100.00%	4584776	CP125710.1
			Select seq CP125713.1	Escherichia coli strain DH5-alpha-pD25466-pBACpAK-COL-FM1-C2-10-1-1 chromosome	Escherichia coli	60.2	60.2	1	4e-06	100.00%	4584772	CP125713.1
			Select seq CP125715.1	Escherichia coli strain DH5-alpha-pD25466-pBACpAK-COL-FM3-C3-10-1-6 chromosome	Escherichia coli	60.2	60.2	1	4e-06	100.00%	4582644	CP125715.1
			Select seq CP133854.1	Escherichia coli strain ES4 chromosome, complete genome	Escherichia coli	60.2	60.2	1	4e-06	100.00%	4957631	CP133854.1
			Select seq CP133453.1	Escherichia coli strain CREC8 chromosome, complete genome	Escherichia coli	60.2	60.2	1	4e-06	100.00%	4842795	CP133453.1
			Select seq AP028810.1	Escherichia fergusonii 18B006LT DNA, complete genome	Escherichia fergusonii	60.2	60.2	1	4e-06	100.00%	4577588	AP028810.1
			Select seq CP132594.1	Escherichia coli strain SIJ488 chromosome, complete genome	Escherichia coli	60.2	60.2	1	4e-06	100.00%	4648169	CP132594.1
			Select seq CP132550.1	Escherichia coli strain XL1-Blue chromosome, complete genome	Escherichia coli	60.2	60.2	1	4e-06	100.00%	4633417	CP132550.1
			Select seq CP077969.2	Escherichia coli strain JM83 chromosome, complete genome	Escherichia coli	60.2	60.2	1	4e-06	100.00%	4558296	CP077969.2
			Select seq CP132288.1	Escherichia coli strain JM101 chromosome	Escherichia coli	60.2	60.2	1	4e-06	100.00%	4525063	CP132288.1
			Select seq CP130447.1	Escherichia coli strain 11899A_LBHALD chromosome, complete genome	Escherichia coli	60.2	60.2	1	4e-06	100.00%	4795870	CP130447.1
			Select seq CP128790.1	Escherichia coli strain WL7562 chromosome, complete genome	Escherichia coli	60.2	60.2	1	4e-06	100.00%	4885481	CP128790.1
			Select seq CP107005.1	Escherichia coli strain SY22A1 chromosome, complete genome	Escherichia coli	60.2	60.2	1	4e-06	100.00%	4687476	CP107005.1
			Select seq CP127303.1	Escherichia coli strain APEC37 chromosome, complete genome	Escherichia coli	60.2	60.2	1	4e-06	100.00%	5055031	CP127303.1
			Select seq CP127119.1	Mutant Escherichia coli strain DGF-298, complete genome	Escherichia coli	60.2	60.2	1	4e-06	100.00%	2991126	CP127119.1
			Select seq OQ174985.1	Escherichia coli strain 8-9H CRISPR locus 2.1 genomic sequence	Escherichia coli	60.2	60.2	1	4e-06	100.00%	579	OQ174985.1
			Select seq OQ174978.1	Escherichia coli strain 8-5E CRISPR locus 2.1 genomic sequence	Escherichia coli	60.2	60.2	1	4e-06	100.00%	578	OQ174978.1
			Select seq OQ174958.1	Escherichia coli strain 4-12B CRISPR locus 2.1 genomic sequence	Escherichia coli	60.2	60.2	1	4e-06	100.00%	1066	OQ174958.1
			Select seq OQ174950.1	Escherichia coli strain 4-11B CRISPR locus 2.1 genomic sequence	Escherichia coli	60.2	60.2	1	4e-06	100.00%	1066	OQ174950.1
			Select seq OQ174938.1	Escherichia coli strain 4-8C CRISPR locus 2.1 genomic sequence	Escherichia coli	60.2	60.2	1	4e-06	100.00%	699	OQ174938.1
			Select seq OQ174904.1	Escherichia coli strain 3-8G CRISPR locus 2.1 genomic sequence	Escherichia coli	60.2	60.2	1	4e-06	100.00%	700	OQ174904.1
			Select seq OQ174892.1	Escherichia coli strain 3-3F CRISPR locus 2.1 genomic sequence	Escherichia coli	60.2	60.2	1	4e-06	100.00%	823	OQ174892.1

## Sheet: Pu1332_CRISPR2
			Select for downloading or viewing reports	Description	Scientific Name	Max Score	Total Score	Query Cover	E value	Per. Ident	Acc. Len	Accession
	Pu1332_CRISPR2|1_823_1|1_1_794_763|32	GCTAATTTACGTAATTTACGTGCTATTGCACT	Select seq CP042298.1	Escherichia coli strain RM9088 chromosome, complete genome	Escherichia coli	60.2	60.2	1	4e-06	100.00%	5270611	CP042298.1
			Select seq LR134315.1	Escherichia coli strain NCTC9064 genome assembly, chromosome: 1	Escherichia coli	60.2	60.2	1	4e-06	100.00%	4636685	LR134315.1
			Select seq CP030919.1	Escherichia coli strain KL53 chromosome, complete genome	Escherichia coli	60.2	60.2	1	4e-06	100.00%	4810511	CP030919.1
			Select seq CP025739.1	Escherichia coli strain Ec40 chromosome	Escherichia coli	60.2	60.2	1	4e-06	100.00%	4825022	CP025739.1
			Select seq CP012378.1	Escherichia coli strain MEM, complete genome	Escherichia coli	60.2	60.2	1	4e-06	100.00%	4928082	CP012378.1
			Select seq CP017220.1	Escherichia coli strain FAM21845, complete genome	Escherichia coli	60.2	60.2	1	4e-06	100.00%	4901993	CP017220.1
			Select seq CP020835.1	Escherichia coli strain CFSAN051542, complete genome	Escherichia coli	60.2	60.2	1	4e-06	100.00%	4888773	CP020835.1
			Select seq AP018395.1	Escherichia coli chromosome DNA, complete genome, strain: TOK-001	Escherichia coli	60.2	60.2	1	4e-06	100.00%	4705056	AP018395.1
			Select seq CP116405.1	Escherichia coli strain HH107 chromosome, complete genome	Escherichia coli	60.2	60.2	1	4e-06	100.00%	4795218	CP116405.1
			Select seq AP026447.1	Escherichia coli TUM1881 DNA, complete genome	Escherichia coli	60.2	60.2	1	4e-06	100.00%	5180264	AP026447.1
			Select seq LN554925.1	Escherichia coli genome assembly FHI62, scaffold scaffold-23_contig-0.0_1_800564_[organism:Escherichia	Escherichia coli	60.2	60.2	1	4e-06	100.00%	800564	LN554925.1
			Select seq LM996081.1	Escherichia coli genome assembly FHI43, scaffold scaffold-15_contig-2.0_1_800763_[organism:Escherichia	Escherichia coli	60.2	60.2	1	4e-06	100.00%	800763	LM996081.1
			Select seq LM996051.1	Escherichia coli genome assembly FHI48, scaffold scaffold-34_contig-0.0_1_799263_[organism:Escherichia	Escherichia coli	60.2	60.2	1	4e-06	100.00%	799263	LM996051.1
			Select seq CP081698.1	Escherichia coli strain CT02 chromosome, complete genome	Escherichia coli	60.2	60.2	1	4e-06	100.00%	4777845	CP081698.1
			Select seq AP024473.1	Escherichia coli O121:H19 SE14002 DNA, complete genome	Escherichia coli	60.2	60.2	1	4e-06	100.00%	5236053	AP024473.1
			Select seq CP061764.1	Escherichia coli O19:H7 strain 730V1 chromosome, complete genome	Escherichia coli O19:H7	60.2	60.2	1	4e-06	100.00%	5113454	CP061764.1
			Select seq CP061754.1	Escherichia coli O18ac:H14 strain 873.10 chromosome, complete genome	Escherichia coli O18ac:H14	60.2	60.2	1	4e-06	100.00%	4797000	CP061754.1
			Select seq CP060075.1	Escherichia coli strain G3/10 chromosome, complete genome	Escherichia coli	60.2	60.2	1	4e-06	100.00%	4953189	CP060075.1
			Select seq CP056865.1	Escherichia coli strain RHBSTW-00102 chromosome, complete genome	Escherichia coli	60.2	60.2	1	4e-06	100.00%	5059241	CP056865.1
			Select seq CP056794.1	Escherichia coli strain RHBSTW-00177 chromosome, complete genome	Escherichia coli	60.2	60.2	1	4e-06	100.00%	5002359	CP056794.1
			Select seq CP056655.1	Escherichia coli strain RHBSTW-00204 chromosome, complete genome	Escherichia coli	60.2	60.2	1	4e-06	100.00%	4759142	CP056655.1
			Select seq CP058913.1	Escherichia coli strain HH12 chromosome, complete genome	Escherichia coli	60.2	60.2	1	4e-06	100.00%	4795303	CP058913.1
			Select seq JF496182.1	Escherichia coli strain R384 CRISPR2 repeat region	Escherichia coli	60.2	60.2	1	4e-06	100.00%	1414	JF496182.1
			Select seq JF496166.1	Escherichia coli strain R231 CRISPR2 repeat region	Escherichia coli	60.2	60.2	1	4e-06	100.00%	1048	JF496166.1
			Select seq JF496114.1	Escherichia coli strain IAI16 CRISPR2 repeat region	Escherichia coli	60.2	60.2	1	4e-06	100.00%	926	JF496114.1
			Select seq JF496111.1	Escherichia coli strain IAI3 CRISPR2 repeat region	Escherichia coli	60.2	60.2	1	4e-06	100.00%	1292	JF496111.1
	Pu1332_CRISPR2|1_823_1|1_2_733_702|32	CCTCTGGTTTAAAAAAGCCGCCGTCAGCGAGC	Select seq LR134315.1	Escherichia coli strain NCTC9064 genome assembly, chromosome: 1	Escherichia coli	60.2	60.2	1	4e-06	100.00%	4636685	LR134315.1
			Select seq CP030919.1	Escherichia coli strain KL53 chromosome, complete genome	Escherichia coli	60.2	60.2	1	4e-06	100.00%	4810511	CP030919.1
			Select seq CP025739.1	Escherichia coli strain Ec40 chromosome	Escherichia coli	60.2	60.2	1	4e-06	100.00%	4825022	CP025739.1
			Select seq CP012378.1	Escherichia coli strain MEM, complete genome	Escherichia coli	60.2	60.2	1	4e-06	100.00%	4928082	CP012378.1
			Select seq CP020835.1	Escherichia coli strain CFSAN051542, complete genome	Escherichia coli	60.2	60.2	1	4e-06	100.00%	4888773	CP020835.1
			Select seq AP027258.1	Escherichia coli JNE151685 DNA, complete genome	Escherichia coli	60.2	60.2	1	4e-06	100.00%	4968007	AP027258.1
			Select seq CP116405.1	Escherichia coli strain HH107 chromosome, complete genome	Escherichia coli	60.2	60.2	1	4e-06	100.00%	4795218	CP116405.1
			Select seq AP026447.1	Escherichia coli TUM1881 DNA, complete genome	Escherichia coli	60.2	60.2	1	4e-06	100.00%	5180264	AP026447.1
			Select seq LN554925.1	Escherichia coli genome assembly FHI62, scaffold scaffold-23_contig-0.0_1_800564_[organism:Escherichia	Escherichia coli	60.2	60.2	1	4e-06	100.00%	800564	LN554925.1
			Select seq LM996081.1	Escherichia coli genome assembly FHI43, scaffold scaffold-15_contig-2.0_1_800763_[organism:Escherichia	Escherichia coli	60.2	60.2	1	4e-06	100.00%	800763	LM996081.1
			Select seq LM996051.1	Escherichia coli genome assembly FHI48, scaffold scaffold-34_contig-0.0_1_799263_[organism:Escherichia	Escherichia coli	60.2	60.2	1	4e-06	100.00%	799263	LM996051.1
			Select seq CP081698.1	Escherichia coli strain CT02 chromosome, complete genome	Escherichia coli	60.2	60.2	1	4e-06	100.00%	4777845	CP081698.1
			Select seq AP024473.1	Escherichia coli O121:H19 SE14002 DNA, complete genome	Escherichia coli	60.2	60.2	1	4e-06	100.00%	5236053	AP024473.1
			Select seq CP061764.1	Escherichia coli O19:H7 strain 730V1 chromosome, complete genome	Escherichia coli O19:H7	60.2	60.2	1	4e-06	100.00%	5113454	CP061764.1
			Select seq CP060075.1	Escherichia coli strain G3/10 chromosome, complete genome	Escherichia coli	60.2	60.2	1	4e-06	100.00%	4953189	CP060075.1
			Select seq CP056865.1	Escherichia coli strain RHBSTW-00102 chromosome, complete genome	Escherichia coli	60.2	60.2	1	4e-06	100.00%	5059241	CP056865.1
			Select seq CP056794.1	Escherichia coli strain RHBSTW-00177 chromosome, complete genome	Escherichia coli	60.2	60.2	1	4e-06	100.00%	5002359	CP056794.1
			Select seq CP056655.1	Escherichia coli strain RHBSTW-00204 chromosome, complete genome	Escherichia coli	60.2	60.2	1	4e-06	100.00%	4759142	CP056655.1
			Select seq CP055753.1	Escherichia coli strain RHB07-C09 chromosome, complete genome	Escherichia coli	60.2	60.2	1	4e-06	100.00%	4813832	CP055753.1
			Select seq CP058913.1	Escherichia coli strain HH12 chromosome, complete genome	Escherichia coli	60.2	60.2	1	4e-06	100.00%	4795303	CP058913.1
			Select seq JF496182.1	Escherichia coli strain R384 CRISPR2 repeat region	Escherichia coli	60.2	60.2	1	4e-06	100.00%	1414	JF496182.1
			Select seq JF496111.1	Escherichia coli strain IAI3 CRISPR2 repeat region	Escherichia coli	60.2	60.2	1	4e-06	100.00%	1292	JF496111.1
	Pu1332_CRISPR2|1_823_1|1_3_672_641|32	ACGCAGAATCACGACGCGGTAGAGCGTTACGT	Select seq LR134315.1	Escherichia coli strain NCTC9064 genome assembly, chromosome: 1	Escherichia coli	60.2	60.2	1	4e-06	100.00%	4636685	LR134315.1
			Select seq CP030919.1	Escherichia coli strain KL53 chromosome, complete genome	Escherichia coli	60.2	60.2	1	4e-06	100.00%	4810511	CP030919.1
			Select seq CP025739.1	Escherichia coli strain Ec40 chromosome	Escherichia coli	60.2	60.2	1	4e-06	100.00%	4825022	CP025739.1
			Select seq CP020835.1	Escherichia coli strain CFSAN051542, complete genome	Escherichia coli	60.2	60.2	1	4e-06	100.00%	4888773	CP020835.1
			Select seq AP018395.1	Escherichia coli chromosome DNA, complete genome, strain: TOK-001	Escherichia coli	60.2	60.2	1	4e-06	100.00%	4705056	AP018395.1
			Select seq CP116405.1	Escherichia coli strain HH107 chromosome, complete genome	Escherichia coli	60.2	60.2	1	4e-06	100.00%	4795218	CP116405.1
			Select seq AP026447.1	Escherichia coli TUM1881 DNA, complete genome	Escherichia coli	60.2	120	1	4e-06	100.00%	5180264	AP026447.1
			Select seq CP081698.1	Escherichia coli strain CT02 chromosome, complete genome	Escherichia coli	60.2	60.2	1	4e-06	100.00%	4777845	CP081698.1
			Select seq CP060075.1	Escherichia coli strain G3/10 chromosome, complete genome	Escherichia coli	60.2	60.2	1	4e-06	100.00%	4953189	CP060075.1
			Select seq CP056655.1	Escherichia coli strain RHBSTW-00204 chromosome, complete genome	Escherichia coli	60.2	60.2	1	4e-06	100.00%	4759142	CP056655.1
			Select seq CP058913.1	Escherichia coli strain HH12 chromosome, complete genome	Escherichia coli	60.2	60.2	1	4e-06	100.00%	4795303	CP058913.1
			Select seq JF496182.1	Escherichia coli strain R384 CRISPR2 repeat region	Escherichia coli	60.2	60.2	1	4e-06	100.00%	1414	JF496182.1
			Select seq JF496111.1	Escherichia coli strain IAI3 CRISPR2 repeat region	Escherichia coli	60.2	60.2	1	4e-06	100.00%	1292	JF496111.1
	Pu1332_CRISPR2|1_823_1|1_4_611_580|32	ACCCCGGCAGTGTCTGTTTGACTAATTTATGC	Select seq LR134315.1	Escherichia coli strain NCTC9064 genome assembly, chromosome: 1	Escherichia coli	60.2	60.2	1	4e-06	100.00%	4636685	LR134315.1
			Select seq CP030919.1	Escherichia coli strain KL53 chromosome, complete genome	Escherichia coli	60.2	60.2	1	4e-06	100.00%	4810511	CP030919.1
			Select seq CP025739.1	Escherichia coli strain Ec40 chromosome	Escherichia coli	60.2	60.2	1	4e-06	100.00%	4825022	CP025739.1
			Select seq CP012378.1	Escherichia coli strain MEM, complete genome	Escherichia coli	60.2	60.2	1	4e-06	100.00%	4928082	CP012378.1
			Select seq CP020835.1	Escherichia coli strain CFSAN051542, complete genome	Escherichia coli	60.2	60.2	1	4e-06	100.00%	4888773	CP020835.1
			Select seq AP018395.1	Escherichia coli chromosome DNA, complete genome, strain: TOK-001	Escherichia coli	60.2	60.2	1	4e-06	100.00%	4705056	AP018395.1
			Select seq CP116405.1	Escherichia coli strain HH107 chromosome, complete genome	Escherichia coli	60.2	60.2	1	4e-06	100.00%	4795218	CP116405.1
			Select seq AP026447.1	Escherichia coli TUM1881 DNA, complete genome	Escherichia coli	60.2	60.2	1	4e-06	100.00%	5180264	AP026447.1
			Select seq CP081698.1	Escherichia coli strain CT02 chromosome, complete genome	Escherichia coli	60.2	60.2	1	4e-06	100.00%	4777845	CP081698.1
			Select seq CP061764.1	Escherichia coli O19:H7 strain 730V1 chromosome, complete genome	Escherichia coli O19:H7	60.2	60.2	1	4e-06	100.00%	5113454	CP061764.1
			Select seq CP060075.1	Escherichia coli strain G3/10 chromosome, complete genome	Escherichia coli	60.2	60.2	1	4e-06	100.00%	4953189	CP060075.1
			Select seq CP056865.1	Escherichia coli strain RHBSTW-00102 chromosome, complete genome	Escherichia coli	60.2	60.2	1	4e-06	100.00%	5059241	CP056865.1
			Select seq CP056794.1	Escherichia coli strain RHBSTW-00177 chromosome, complete genome	Escherichia coli	60.2	60.2	1	4e-06	100.00%	5002359	CP056794.1
			Select seq CP056655.1	Escherichia coli strain RHBSTW-00204 chromosome, complete genome	Escherichia coli	60.2	60.2	1	4e-06	100.00%	4759142	CP056655.1
			Select seq CP058913.1	Escherichia coli strain HH12 chromosome, complete genome	Escherichia coli	60.2	60.2	1	4e-06	100.00%	4795303	CP058913.1
			Select seq JF496182.1	Escherichia coli strain R384 CRISPR2 repeat region	Escherichia coli	60.2	60.2	1	4e-06	100.00%	1414	JF496182.1
			Select seq JF496111.1	Escherichia coli strain IAI3 CRISPR2 repeat region	Escherichia coli	60.2	60.2	1	4e-06	100.00%	1292	JF496111.1
	Pu1332_CRISPR2|1_823_1|1_5_550_519|32	GCTGATGGTCTGGGAGTGTCCATCGGGCAACT	Select seq CP150990.1	Escherichia coli strain CUVET16-559 chromosome, complete genome	Escherichia coli	60.2	60.2	1	4e-06	100.00%	4767432	CP150990.1
			Select seq CP142580.1	Escherichia coli strain ExPEC_A186 chromosome, complete genome	Escherichia coli	60.2	60.2	1	4e-06	100.00%	5066948	CP142580.1
			Select seq CP142559.1	Escherichia coli strain ExPEC_A338 chromosome, complete genome	Escherichia coli	60.2	60.2	1	4e-06	100.00%	4797361	CP142559.1
			Select seq CP142548.1	Escherichia coli strain ExPEC_A382 chromosome, complete genome	Escherichia coli	60.2	60.2	1	4e-06	100.00%	4776279	CP142548.1
			Select seq CP142540.1	Escherichia coli strain ExPEC_A430 chromosome, complete genome	Escherichia coli	60.2	60.2	1	4e-06	100.00%	4768728	CP142540.1
			Select seq CP142531.1	Escherichia coli strain ExPEC_A58 chromosome, complete genome	Escherichia coli	60.2	60.2	1	4e-06	100.00%	4808468	CP142531.1
			Select seq CP142583.1	Escherichia coli strain ExPEC_A98 chromosome, complete genome	Escherichia coli	60.2	60.2	1	4e-06	100.00%	4810000	CP142583.1
			Select seq CP141844.1	Escherichia coli strain HN68 chromosome, complete genome	Escherichia coli	60.2	60.2	1	4e-06	100.00%	5062944	CP141844.1
			Select seq CP139360.1	Escherichia coli strain EC147566 chromosome, complete genome	Escherichia coli	60.2	60.2	1	4e-06	100.00%	4876676	CP139360.1
			Select seq CP135488.1	Escherichia coli strain isolateD chromosome, complete genome	Escherichia coli	60.2	60.2	1	4e-06	100.00%	4758695	CP135488.1
			Select seq CP135204.1	Escherichia coli strain Escherichia coli AZ1114 chromosome, complete genome	Escherichia coli	60.2	60.2	1	4e-06	100.00%	4729701	CP135204.1
			Select seq CP134931.1	Escherichia coli strain 4809 isolate Ec2 chromosome, complete genome	Escherichia coli	60.2	60.2	1	4e-06	100.00%	4653966	CP134931.1
			Select seq CP134936.1	Escherichia coli strain 4809 isolate Ec1 chromosome, complete genome	Escherichia coli	60.2	60.2	1	4e-06	100.00%	4660810	CP134936.1
			Select seq CP125887.1	Escherichia coli strain ECGC74 chromosome, complete genome	Escherichia coli	60.2	60.2	1	4e-06	100.00%	4839454	CP125887.1
			Select seq CP132720.1	Escherichia coli strain LZSFZT33 chromosome, complete genome	Escherichia coli	60.2	60.2	1	4e-06	100.00%	5056393	CP132720.1
			Select seq CP123592.1	Escherichia coli strain DJH_137urine chromosome, complete genome	Escherichia coli	60.2	60.2	1	4e-06	100.00%	4806020	CP123592.1
			Select seq CP123593.1	Escherichia coli strain DJH_183sputum chromosome, complete genome	Escherichia coli	60.2	60.2	1	4e-06	100.00%	4805295	CP123593.1
			Select seq CP082087.1	Escherichia coli strain MS20649 chromosome, complete genome	Escherichia coli	60.2	60.2	1	4e-06	100.00%	4825997	CP082087.1
			Select seq CP118997.1	Escherichia coli strain CE0032f chromosome, complete genome	Escherichia coli	60.2	60.2	1	4e-06	100.00%	5096494	CP118997.1
			Select seq CP119000.1	Escherichia coli strain CE0026f chromosome, complete genome	Escherichia coli	60.2	60.2	1	4e-06	100.00%	5151655	CP119000.1
			Select seq CP119003.1	Escherichia coli strain CE0026a chromosome, complete genome	Escherichia coli	60.2	60.2	1	4e-06	100.00%	5055155	CP119003.1
			Select seq CP119006.1	Escherichia coli strain CE0021a chromosome, complete genome	Escherichia coli	60.2	60.2	1	4e-06	100.00%	5231915	CP119006.1
			Select seq CP129279.1	Escherichia coli strain GZM7 chromosome, complete genome	Escherichia coli	60.2	60.2	1	4e-06	100.00%	4789193	CP129279.1
			Select seq CP129240.1	Escherichia coli strain 1344_LBHALD chromosome, complete genome	Escherichia coli	60.2	60.2	1	4e-06	100.00%	4810505	CP129240.1
			Select seq CP126934.1	Escherichia coli O78:H4 strain APEC E19057 chromosome, complete genome	Escherichia coli O78:H4	60.2	60.2	1	4e-06	100.00%	4885187	CP126934.1
			Select seq CP126955.1	Escherichia coli O78:H4 strain APEC E123 chromosome, complete genome	Escherichia coli O78:H4	60.2	60.2	1	4e-06	100.00%	4998625	CP126955.1
			Select seq CP127848.1	Escherichia coli strain MB7671 chromosome, complete genome	Escherichia coli	60.2	60.2	1	4e-06	100.00%	4672070	CP127848.1
			Select seq CP122722.1	Escherichia coli strain ETEC1747 chromosome, complete genome	Escherichia coli	60.2	60.2	1	4e-06	100.00%	5240928	CP122722.1
			Select seq CP122816.1	Escherichia coli strain ETEC1731 chromosome, complete genome	Escherichia coli	60.2	60.2	1	4e-06	100.00%	4971480	CP122816.1
			Select seq CP123036.1	Escherichia coli strain E22 chromosome, complete genome	Escherichia coli	60.2	60.2	1	4e-06	100.00%	4826658	CP123036.1
			Select seq CP123029.1	Escherichia coli strain 20-20 chromosome, complete genome	Escherichia coli	60.2	60.2	1	4e-06	100.00%	4799026	CP123029.1
			Select seq CP123024.1	Escherichia coli strain 20-16 chromosome, complete genome	Escherichia coli	60.2	60.2	1	4e-06	100.00%	4844449	CP123024.1
			Select seq CP123013.1	Escherichia coli strain 18-4 chromosome, complete genome	Escherichia coli	60.2	60.2	1	4e-06	100.00%	4847302	CP123013.1
			Select seq CP123017.1	Escherichia coli strain 19-7 chromosome, complete genome	Escherichia coli	60.2	60.2	1	4e-06	100.00%	4838085	CP123017.1
			Select seq CP099056.1	Escherichia coli strain RHB44-C11 chromosome, complete genome	Escherichia coli	60.2	60.2	1	4e-06	100.00%	4590281	CP099056.1
			Select seq CP109953.1	Escherichia coli strain NC22 chromosome, complete genome	Escherichia coli	60.2	60.2	1	4e-06	100.00%	4886732	CP109953.1
			Select seq CP102694.1	Escherichia coli strain GN4554 chromosome, complete genome	Escherichia coli	60.2	60.2	1	4e-06	100.00%	4699772	CP102694.1
			Select seq CP119120.1	Escherichia coli strain GENOMIC22-004 chromosome, complete genome	Escherichia coli	60.2	60.2	1	4e-06	100.00%	4850360	CP119120.1
			Select seq CP117720.1	Escherichia coli strain B1W1 chromosome, complete genome	Escherichia coli	60.2	60.2	1	4e-06	100.00%	4806954	CP117720.1
			Select seq CP116900.1	Escherichia coli strain XH2172 chromosome, complete genome	Escherichia coli	60.2	60.2	1	4e-06	100.00%	4784059	CP116900.1
			Select seq CP103329.1	Escherichia coli strain ZY22049 chromosome, complete genome	Escherichia coli	60.2	60.2	1	4e-06	100.00%	4790645	CP103329.1
			Select seq CP116166.1	Escherichia coli strain DETEC-P169 chromosome, complete genome	Escherichia coli	60.2	60.2	1	4e-06	100.00%	4745470	CP116166.1
			Select seq CP104536.1	Escherichia coli strain E3 chromosome, complete genome	Escherichia coli	60.2	60.2	1	4e-06	100.00%	4700637	CP104536.1
			Select seq AP026783.1	Escherichia coli IPCEC31 DNA, complete genome	Escherichia coli	60.2	60.2	1	4e-06	100.00%	4811586	AP026783.1
			Select seq CP103626.1	Escherichia coli strain 4012 chromosome, complete genome	Escherichia coli	60.2	60.2	1	4e-06	100.00%	4859834	CP103626.1
			Select seq CP103533.1	Escherichia coli strain 4238 chromosome, complete genome	Escherichia coli	60.2	60.2	1	4e-06	100.00%	4828093	CP103533.1
			Select seq CP103295.1	Escherichia coli strain 2e chromosome, complete genome	Escherichia coli	60.2	60.2	1	4e-06	100.00%	4724879	CP103295.1
			Select seq CP073994.1	Escherichia coli strain MB1 chromosome, complete genome	Escherichia coli	60.2	60.2	1	4e-06	100.00%	4780610	CP073994.1
			Select seq CP073926.1	Escherichia coli strain MB98 chromosome, complete genome	Escherichia coli	60.2	60.2	1	4e-06	100.00%	4858832	CP073926.1
			Select seq CP101705.1	Escherichia coli strain 035152 chromosome, complete genome	Escherichia coli	60.2	60.2	1	4e-06	100.00%	4863139	CP101705.1
			Select seq CP101615.1	Escherichia coli strain DC71 chromosome, complete genome	Escherichia coli	60.2	60.2	1	4e-06	100.00%	4752465	CP101615.1
			Select seq AP026447.1	Escherichia coli TUM1881 DNA, complete genome	Escherichia coli	60.2	60.2	1	4e-06	100.00%	5180264	AP026447.1
			Select seq CP100062.1	Escherichia coli strain EC727A3 chromosome, complete genome	Escherichia coli	60.2	60.2	1	4e-06	100.00%	5177315	CP100062.1
			Select seq CP101257.1	Escherichia coli strain EC21Z-078 chromosome, complete genome	Escherichia coli	60.2	60.2	1	4e-06	100.00%	4683589	CP101257.1
			Select seq CP101240.1	Escherichia coli strain EC21Z-101 chromosome, complete genome	Escherichia coli	60.2	60.2	1	4e-06	100.00%	4683571	CP101240.1
			Select seq CP101245.1	Escherichia coli strain EC21Z-097 chromosome, complete genome	Escherichia coli	60.2	60.2	1	4e-06	100.00%	4683814	CP101245.1
			Select seq CP101251.1	Escherichia coli strain EC21Z-083 chromosome, complete genome	Escherichia coli	60.2	60.2	1	4e-06	100.00%	4683692	CP101251.1
			Select seq CP100597.1	Escherichia coli strain LH99-c chromosome	Escherichia coli	60.2	60.2	1	4e-06	100.00%	4701739	CP100597.1
			Select seq OW967802.1	Escherichia coli isolate 410 genome assembly, chromosome: main	Escherichia coli	60.2	60.2	1	4e-06	100.00%	4742000	OW967802.1
			Select seq OW848980.1	Escherichia coli isolate 23 genome assembly, chromosome: main	Escherichia coli	60.2	60.2	1	4e-06	100.00%	4879412	OW848980.1
			Select seq CP086544.1	Escherichia coli strain Ec-042-T0 chromosome, complete genome	Escherichia coli	60.2	60.2	1	4e-06	100.00%	4667306	CP086544.1
			Select seq CP086538.1	Escherichia coli strain Ec-042-T5-MAC chromosome, complete genome	Escherichia coli	60.2	60.2	1	4e-06	100.00%	4667313	CP086538.1
			Select seq CP086532.1	Escherichia coli strain Ec-042-T5-ESBL chromosome, complete genome	Escherichia coli	60.2	60.2	1	4e-06	100.00%	4667304	CP086532.1
			Select seq CP086526.1	Escherichia coli strain Ec-042-T20-MAC chromosome, complete genome	Escherichia coli	60.2	60.2	1	4e-06	100.00%	4668112	CP086526.1
			Select seq CP086520.1	Escherichia coli strain Ec-042-T20-ESBL chromosome, complete genome	Escherichia coli	60.2	60.2	1	4e-06	100.00%	4667313	CP086520.1
			Select seq CP060908.1	Escherichia coli strain EC19 chromosome, complete genome	Escherichia coli	60.2	60.2	1	4e-06	100.00%	4853491	CP060908.1
			Select seq CP060902.1	Escherichia coli strain EC20 chromosome, complete genome	Escherichia coli	60.2	60.2	1	4e-06	100.00%	4854815	CP060902.1
			Select seq CP060885.1	Escherichia coli strain EC24 chromosome, complete genome	Escherichia coli	60.2	60.2	1	4e-06	100.00%	4854815	CP060885.1
			Select seq CP060873.1	Escherichia coli strain EC27 chromosome, complete genome	Escherichia coli	60.2	60.2	1	4e-06	100.00%	4806953	CP060873.1
			Select seq CP043334.1	Escherichia coli strain WCHEC115106 chromosome, complete genome	Escherichia coli	60.2	60.2	1	4e-06	100.00%	4803771	CP043334.1
			Select seq CP043284.1	Escherichia coli strain WCHEC025985 chromosome, complete genome	Escherichia coli	60.2	60.2	1	4e-06	100.00%	4800279	CP043284.1
			Select seq CP043274.1	Escherichia coli strain WCHEC035148 chromosome, complete genome	Escherichia coli	60.2	60.2	1	4e-06	100.00%	4695840	CP043274.1
			Select seq CP091163.1	Escherichia coli strain NEC11 chromosome	Escherichia coli	60.2	60.2	1	4e-06	100.00%	4814956	CP091163.1
			Select seq CP091156.1	Escherichia coli strain NEC2 chromosome	Escherichia coli	60.2	60.2	1	4e-06	100.00%	4837004	CP091156.1
			Select seq CP091773.1	Escherichia coli strain SWYH.B349aT chromosome, complete genome	Escherichia coli	60.2	60.2	1	4e-06	100.00%	4800990	CP091773.1
			Select seq CP091534.1	Escherichia coli strain 537-20 chromosome, complete genome	Escherichia coli	60.2	60.2	1	4e-06	100.00%	4979149	CP091534.1
			Select seq CP091044.1	Escherichia coli strain STEC346 chromosome, complete genome	Escherichia coli	60.2	60.2	1	4e-06	100.00%	5104329	CP091044.1
			Select seq CP091020.1	Escherichia coli strain STEC308 chromosome, complete genome	Escherichia coli	60.2	60.2	1	4e-06	100.00%	5200667	CP091020.1
			Select seq CP091018.1	Escherichia coli strain STEC307 chromosome, complete genome	Escherichia coli	60.2	60.2	1	4e-06	100.00%	5200671	CP091018.1
			Select seq CP091016.1	Escherichia coli strain STEC306 chromosome, complete genome	Escherichia coli	60.2	60.2	1	4e-06	100.00%	5200637	CP091016.1
			Select seq CP090285.1	Escherichia coli strain E-T344-1 chromosome, complete genome	Escherichia coli	60.2	60.2	1	4e-06	100.00%	4715879	CP090285.1
			Select seq CP088804.1	Escherichia coli strain B16EC0331 chromosome, complete genome	Escherichia coli	60.2	60.2	1	4e-06	100.00%	4956691	CP088804.1
			Select seq CP087570.1	Escherichia coli strain 114 chromosome, complete genome	Escherichia coli	60.2	60.2	1	4e-06	100.00%	4755648	CP087570.1
			Select seq CP085188.1	Escherichia coli strain EC195 chromosome, complete genome	Escherichia coli	60.2	60.2	1	4e-06	100.00%	4915634	CP085188.1
			Select seq CP085056.1	Escherichia coli strain P24_WM1_05.20 chromosome, complete genome	Escherichia coli	60.2	60.2	1	4e-06	100.00%	4892148	CP085056.1
			Select seq CP083888.1	Escherichia coli strain NDM1 chromosome, complete genome	Escherichia coli	60.2	60.2	1	4e-06	100.00%	4840195	CP083888.1
			Select seq CP081698.1	Escherichia coli strain CT02 chromosome, complete genome	Escherichia coli	60.2	60.2	1	4e-06	100.00%	4777845	CP081698.1
			Select seq CP080370.1	Escherichia coli strain PK5086 chromosome, complete genome	Escherichia coli	60.2	60.2	1	4e-06	100.00%	4746945	CP080370.1
			Select seq CP076527.1	Escherichia coli strain L3452210II chromosome, complete genome	Escherichia coli	60.2	60.2	1	4e-06	100.00%	4729571	CP076527.1
			Select seq CP059125.1	Escherichia coli strain EC45 chromosome, complete genome	Escherichia coli	60.2	60.2	1	4e-06	100.00%	4954777	CP059125.1
			Select seq CP048915.1	Escherichia coli strain E2 chromosome, complete genome	Escherichia coli	60.2	60.2	1	4e-06	100.00%	4741120	CP048915.1
			Select seq CP035884.1	Escherichia coli strain LSN03-016011/A chromosome, complete genome	Escherichia coli	60.2	60.2	1	4e-06	100.00%	5031715	CP035884.1
			Select seq CP035860.1	Escherichia coli strain TD225-C4 chromosome, complete genome	Escherichia coli	60.2	60.2	1	4e-06	100.00%	4858902	CP035860.1
			Select seq CP076305.1	Escherichia coli strain Survcare253 chromosome, complete genome	Escherichia coli	60.2	60.2	1	4e-06	100.00%	4779689	CP076305.1
			Select seq CP072976.1	Escherichia coli strain EC2341 chromosome, complete genome	Escherichia coli	60.2	60.2	1	4e-06	100.00%	4769833	CP072976.1
			Select seq AP024561.1	Escherichia coli NIPH17_0036 DNA, complete genome	Escherichia coli	60.2	60.2	1	4e-06	100.00%	4780380	AP024561.1
			Select seq AP024560.1	Escherichia coli NIPH17_0020 DNA, complete genome	Escherichia coli	60.2	60.2	1	4e-06	100.00%	4877468	AP024560.1
			Select seq CP063459.1	Escherichia coli strain EM22-18-53 chromosome, complete genome	Escherichia coli	60.2	60.2	1	4e-06	100.00%	4829409	CP063459.1
			Select seq CP048010.1	Escherichia coli strain RUT3575 chromosome, complete genome	Escherichia coli	60.2	60.2	1	4e-06	100.00%	4762142	CP048010.1
			Select seq CP068035.1	Escherichia coli strain U90 chromosome, complete genome	Escherichia coli	60.2	60.2	1	4e-06	100.00%	5179383	CP068035.1
	Pu1332_CRISPR2|1_823_1|1_6_489_458|32	GAAGTAGGCCTGACAGTGATTGAACGCATACT	Select seq CP150990.1	Escherichia coli strain CUVET16-559 chromosome, complete genome	Escherichia coli	60.2	60.2	1	4e-06	100.00%	4767432	CP150990.1
			Select seq CP142580.1	Escherichia coli strain ExPEC_A186 chromosome, complete genome	Escherichia coli	60.2	60.2	1	4e-06	100.00%	5066948	CP142580.1
			Select seq CP142559.1	Escherichia coli strain ExPEC_A338 chromosome, complete genome	Escherichia coli	60.2	60.2	1	4e-06	100.00%	4797361	CP142559.1
			Select seq CP142548.1	Escherichia coli strain ExPEC_A382 chromosome, complete genome	Escherichia coli	60.2	60.2	1	4e-06	100.00%	4776279	CP142548.1
			Select seq CP142540.1	Escherichia coli strain ExPEC_A430 chromosome, complete genome	Escherichia coli	60.2	60.2	1	4e-06	100.00%	4768728	CP142540.1
			Select seq CP142531.1	Escherichia coli strain ExPEC_A58 chromosome, complete genome	Escherichia coli	60.2	60.2	1	4e-06	100.00%	4808468	CP142531.1
			Select seq CP142583.1	Escherichia coli strain ExPEC_A98 chromosome, complete genome	Escherichia coli	60.2	60.2	1	4e-06	100.00%	4810000	CP142583.1
			Select seq CP139360.1	Escherichia coli strain EC147566 chromosome, complete genome	Escherichia coli	60.2	60.2	1	4e-06	100.00%	4876676	CP139360.1
			Select seq CP135488.1	Escherichia coli strain isolateD chromosome, complete genome	Escherichia coli	60.2	60.2	1	4e-06	100.00%	4758695	CP135488.1
			Select seq CP135204.1	Escherichia coli strain Escherichia coli AZ1114 chromosome, complete genome	Escherichia coli	60.2	60.2	1	4e-06	100.00%	4729701	CP135204.1
			Select seq CP134931.1	Escherichia coli strain 4809 isolate Ec2 chromosome, complete genome	Escherichia coli	60.2	60.2	1	4e-06	100.00%	4653966	CP134931.1
			Select seq CP134936.1	Escherichia coli strain 4809 isolate Ec1 chromosome, complete genome	Escherichia coli	60.2	60.2	1	4e-06	100.00%	4660810	CP134936.1
			Select seq CP125887.1	Escherichia coli strain ECGC74 chromosome, complete genome	Escherichia coli	60.2	60.2	1	4e-06	100.00%	4839454	CP125887.1
			Select seq CP132720.1	Escherichia coli strain LZSFZT33 chromosome, complete genome	Escherichia coli	60.2	60.2	1	4e-06	100.00%	5056393	CP132720.1
			Select seq CP123592.1	Escherichia coli strain DJH_137urine chromosome, complete genome	Escherichia coli	60.2	60.2	1	4e-06	100.00%	4806020	CP123592.1
			Select seq CP123593.1	Escherichia coli strain DJH_183sputum chromosome, complete genome	Escherichia coli	60.2	60.2	1	4e-06	100.00%	4805295	CP123593.1
			Select seq CP082087.1	Escherichia coli strain MS20649 chromosome, complete genome	Escherichia coli	60.2	60.2	1	4e-06	100.00%	4825997	CP082087.1
			Select seq CP118997.1	Escherichia coli strain CE0032f chromosome, complete genome	Escherichia coli	60.2	60.2	1	4e-06	100.00%	5096494	CP118997.1
			Select seq CP119000.1	Escherichia coli strain CE0026f chromosome, complete genome	Escherichia coli	60.2	60.2	1	4e-06	100.00%	5151655	CP119000.1
			Select seq CP119006.1	Escherichia coli strain CE0021a chromosome, complete genome	Escherichia coli	60.2	60.2	1	4e-06	100.00%	5231915	CP119006.1
			Select seq CP129279.1	Escherichia coli strain GZM7 chromosome, complete genome	Escherichia coli	60.2	60.2	1	4e-06	100.00%	4789193	CP129279.1
			Select seq CP129240.1	Escherichia coli strain 1344_LBHALD chromosome, complete genome	Escherichia coli	60.2	60.2	1	4e-06	100.00%	4810505	CP129240.1
			Select seq CP126934.1	Escherichia coli O78:H4 strain APEC E19057 chromosome, complete genome	Escherichia coli O78:H4	60.2	60.2	1	4e-06	100.00%	4885187	CP126934.1
			Select seq CP126955.1	Escherichia coli O78:H4 strain APEC E123 chromosome, complete genome	Escherichia coli O78:H4	60.2	60.2	1	4e-06	100.00%	4998625	CP126955.1
			Select seq CP127848.1	Escherichia coli strain MB7671 chromosome, complete genome	Escherichia coli	60.2	60.2	1	4e-06	100.00%	4672070	CP127848.1
			Select seq CP122722.1	Escherichia coli strain ETEC1747 chromosome, complete genome	Escherichia coli	60.2	60.2	1	4e-06	100.00%	5240928	CP122722.1
			Select seq CP122816.1	Escherichia coli strain ETEC1731 chromosome, complete genome	Escherichia coli	60.2	60.2	1	4e-06	100.00%	4971480	CP122816.1
			Select seq CP123036.1	Escherichia coli strain E22 chromosome, complete genome	Escherichia coli	60.2	60.2	1	4e-06	100.00%	4826658	CP123036.1
			Select seq CP123029.1	Escherichia coli strain 20-20 chromosome, complete genome	Escherichia coli	60.2	60.2	1	4e-06	100.00%	4799026	CP123029.1
			Select seq CP123024.1	Escherichia coli strain 20-16 chromosome, complete genome	Escherichia coli	60.2	60.2	1	4e-06	100.00%	4844449	CP123024.1
			Select seq CP123013.1	Escherichia coli strain 18-4 chromosome, complete genome	Escherichia coli	60.2	60.2	1	4e-06	100.00%	4847302	CP123013.1
			Select seq CP123017.1	Escherichia coli strain 19-7 chromosome, complete genome	Escherichia coli	60.2	60.2	1	4e-06	100.00%	4838085	CP123017.1
			Select seq AP027971.1	Escherichia coli VE-V10-F DNA, complete genome	Escherichia coli	60.2	60.2	1	4e-06	100.00%	4888970	AP027971.1
			Select seq CP099056.1	Escherichia coli strain RHB44-C11 chromosome, complete genome	Escherichia coli	60.2	60.2	1	4e-06	100.00%	4590281	CP099056.1
			Select seq CP109953.1	Escherichia coli strain NC22 chromosome, complete genome	Escherichia coli	60.2	60.2	1	4e-06	100.00%	4886732	CP109953.1
			Select seq CP119740.1	Escherichia coli strain E94 chromosome, complete genome	Escherichia coli	60.2	60.2	1	4e-06	100.00%	5138043	CP119740.1
			Select seq CP119734.1	Escherichia coli strain E92 chromosome, complete genome	Escherichia coli	60.2	60.2	1	4e-06	100.00%	5138060	CP119734.1
			Select seq CP102694.1	Escherichia coli strain GN4554 chromosome, complete genome	Escherichia coli	60.2	60.2	1	4e-06	100.00%	4699772	CP102694.1
			Select seq CP119120.1	Escherichia coli strain GENOMIC22-004 chromosome, complete genome	Escherichia coli	60.2	60.2	1	4e-06	100.00%	4850360	CP119120.1
			Select seq CP117720.1	Escherichia coli strain B1W1 chromosome, complete genome	Escherichia coli	60.2	60.2	1	4e-06	100.00%	4806954	CP117720.1
			Select seq CP116900.1	Escherichia coli strain XH2172 chromosome, complete genome	Escherichia coli	60.2	60.2	1	4e-06	100.00%	4784059	CP116900.1
			Select seq CP103329.1	Escherichia coli strain ZY22049 chromosome, complete genome	Escherichia coli	60.2	60.2	1	4e-06	100.00%	4790645	CP103329.1
			Select seq CP116405.1	Escherichia coli strain HH107 chromosome, complete genome	Escherichia coli	60.2	60.2	1	4e-06	100.00%	4795218	CP116405.1
			Select seq CP116166.1	Escherichia coli strain DETEC-P169 chromosome, complete genome	Escherichia coli	60.2	60.2	1	4e-06	100.00%	4745470	CP116166.1
			Select seq CP104536.1	Escherichia coli strain E3 chromosome, complete genome	Escherichia coli	60.2	60.2	1	4e-06	100.00%	4700637	CP104536.1
			Select seq AP026783.1	Escherichia coli IPCEC31 DNA, complete genome	Escherichia coli	60.2	60.2	1	4e-06	100.00%	4811586	AP026783.1
			Select seq CP103626.1	Escherichia coli strain 4012 chromosome, complete genome	Escherichia coli	60.2	60.2	1	4e-06	100.00%	4859834	CP103626.1
			Select seq CP103533.1	Escherichia coli strain 4238 chromosome, complete genome	Escherichia coli	60.2	60.2	1	4e-06	100.00%	4828093	CP103533.1
			Select seq CP103295.1	Escherichia coli strain 2e chromosome, complete genome	Escherichia coli	60.2	60.2	1	4e-06	100.00%	4724879	CP103295.1
			Select seq CP073994.1	Escherichia coli strain MB1 chromosome, complete genome	Escherichia coli	60.2	60.2	1	4e-06	100.00%	4780610	CP073994.1
			Select seq CP073926.1	Escherichia coli strain MB98 chromosome, complete genome	Escherichia coli	60.2	60.2	1	4e-06	100.00%	4858832	CP073926.1
			Select seq CP101705.1	Escherichia coli strain 035152 chromosome, complete genome	Escherichia coli	60.2	60.2	1	4e-06	100.00%	4863139	CP101705.1
			Select seq CP101615.1	Escherichia coli strain DC71 chromosome, complete genome	Escherichia coli	60.2	60.2	1	4e-06	100.00%	4752465	CP101615.1
			Select seq AP026447.1	Escherichia coli TUM1881 DNA, complete genome	Escherichia coli	60.2	60.2	1	4e-06	100.00%	5180264	AP026447.1
			Select seq CP100062.1	Escherichia coli strain EC727A3 chromosome, complete genome	Escherichia coli	60.2	60.2	1	4e-06	100.00%	5177315	CP100062.1
			Select seq CP101257.1	Escherichia coli strain EC21Z-078 chromosome, complete genome	Escherichia coli	60.2	60.2	1	4e-06	100.00%	4683589	CP101257.1
			Select seq CP101240.1	Escherichia coli strain EC21Z-101 chromosome, complete genome	Escherichia coli	60.2	60.2	1	4e-06	100.00%	4683571	CP101240.1
			Select seq CP101245.1	Escherichia coli strain EC21Z-097 chromosome, complete genome	Escherichia coli	60.2	60.2	1	4e-06	100.00%	4683814	CP101245.1
			Select seq CP101251.1	Escherichia coli strain EC21Z-083 chromosome, complete genome	Escherichia coli	60.2	60.2	1	4e-06	100.00%	4683692	CP101251.1
			Select seq CP100597.1	Escherichia coli strain LH99-c chromosome	Escherichia coli	60.2	60.2	1	4e-06	100.00%	4701739	CP100597.1
			Select seq OW967802.1	Escherichia coli isolate 410 genome assembly, chromosome: main	Escherichia coli	60.2	60.2	1	4e-06	100.00%	4742000	OW967802.1
			Select seq OW848980.1	Escherichia coli isolate 23 genome assembly, chromosome: main	Escherichia coli	60.2	60.2	1	4e-06	100.00%	4879412	OW848980.1
			Select seq CP086544.1	Escherichia coli strain Ec-042-T0 chromosome, complete genome	Escherichia coli	60.2	60.2	1	4e-06	100.00%	4667306	CP086544.1
			Select seq CP086538.1	Escherichia coli strain Ec-042-T5-MAC chromosome, complete genome	Escherichia coli	60.2	60.2	1	4e-06	100.00%	4667313	CP086538.1
			Select seq CP086532.1	Escherichia coli strain Ec-042-T5-ESBL chromosome, complete genome	Escherichia coli	60.2	60.2	1	4e-06	100.00%	4667304	CP086532.1
			Select seq CP086526.1	Escherichia coli strain Ec-042-T20-MAC chromosome, complete genome	Escherichia coli	60.2	60.2	1	4e-06	100.00%	4668112	CP086526.1
			Select seq CP086520.1	Escherichia coli strain Ec-042-T20-ESBL chromosome, complete genome	Escherichia coli	60.2	60.2	1	4e-06	100.00%	4667313	CP086520.1
			Select seq CP060908.1	Escherichia coli strain EC19 chromosome, complete genome	Escherichia coli	60.2	60.2	1	4e-06	100.00%	4853491	CP060908.1
			Select seq CP060902.1	Escherichia coli strain EC20 chromosome, complete genome	Escherichia coli	60.2	60.2	1	4e-06	100.00%	4854815	CP060902.1
			Select seq CP060885.1	Escherichia coli strain EC24 chromosome, complete genome	Escherichia coli	60.2	60.2	1	4e-06	100.00%	4854815	CP060885.1
			Select seq CP060873.1	Escherichia coli strain EC27 chromosome, complete genome	Escherichia coli	60.2	60.2	1	4e-06	100.00%	4806953	CP060873.1
			Select seq CP043334.1	Escherichia coli strain WCHEC115106 chromosome, complete genome	Escherichia coli	60.2	60.2	1	4e-06	100.00%	4803771	CP043334.1
			Select seq CP043284.1	Escherichia coli strain WCHEC025985 chromosome, complete genome	Escherichia coli	60.2	60.2	1	4e-06	100.00%	4800279	CP043284.1
			Select seq CP043274.1	Escherichia coli strain WCHEC035148 chromosome, complete genome	Escherichia coli	60.2	60.2	1	4e-06	100.00%	4695840	CP043274.1
			Select seq CP091163.1	Escherichia coli strain NEC11 chromosome	Escherichia coli	60.2	60.2	1	4e-06	100.00%	4814956	CP091163.1
			Select seq CP091156.1	Escherichia coli strain NEC2 chromosome	Escherichia coli	60.2	60.2	1	4e-06	100.00%	4837004	CP091156.1
			Select seq CP091773.1	Escherichia coli strain SWYH.B349aT chromosome, complete genome	Escherichia coli	60.2	60.2	1	4e-06	100.00%	4800990	CP091773.1
			Select seq CP091534.1	Escherichia coli strain 537-20 chromosome, complete genome	Escherichia coli	60.2	60.2	1	4e-06	100.00%	4979149	CP091534.1
			Select seq CP091044.1	Escherichia coli strain STEC346 chromosome, complete genome	Escherichia coli	60.2	60.2	1	4e-06	100.00%	5104329	CP091044.1
			Select seq CP090285.1	Escherichia coli strain E-T344-1 chromosome, complete genome	Escherichia coli	60.2	60.2	1	4e-06	100.00%	4715879	CP090285.1
			Select seq CP088804.1	Escherichia coli strain B16EC0331 chromosome, complete genome	Escherichia coli	60.2	60.2	1	4e-06	100.00%	4956691	CP088804.1
			Select seq CP087570.1	Escherichia coli strain 114 chromosome, complete genome	Escherichia coli	60.2	60.2	1	4e-06	100.00%	4755648	CP087570.1
			Select seq CP085188.1	Escherichia coli strain EC195 chromosome, complete genome	Escherichia coli	60.2	60.2	1	4e-06	100.00%	4915634	CP085188.1
			Select seq CP085056.1	Escherichia coli strain P24_WM1_05.20 chromosome, complete genome	Escherichia coli	60.2	60.2	1	4e-06	100.00%	4892148	CP085056.1
			Select seq CP083888.1	Escherichia coli strain NDM1 chromosome, complete genome	Escherichia coli	60.2	60.2	1	4e-06	100.00%	4840195	CP083888.1
			Select seq CP081698.1	Escherichia coli strain CT02 chromosome, complete genome	Escherichia coli	60.2	60.2	1	4e-06	100.00%	4777845	CP081698.1
			Select seq CP080370.1	Escherichia coli strain PK5086 chromosome, complete genome	Escherichia coli	60.2	60.2	1	4e-06	100.00%	4746945	CP080370.1
[truncated: 576 more rows]

## Sheet: Pu809_CRISPR1
			Select for downloading or viewing reports	Description	Scientific Name	Max Score	Total Score	Query Cover	E value	Per. Ident	Acc. Len	Accession
[truncated: 467 more rows]

[truncated: 40 more sheets: Pu1256_CRISPR2, Pu1255_CRISPR1, Pu1255_CRISPR2, Pu1301_CRISPR2, Pu1301_CRISPR1, Pu809_CRISPR3, Pu1327_CRISPR2, Pu811_CRISPR2, Pu1370_CRISPR1, Pu1262_CRISPR1, Pu1331_CRISPR3, Pu1262_CRISPR2, Pu1327_CRISPR3, Pu835_CRISPR1, Pu1327_CRISPR1, Pu1331_CRISPR1, Pu1338_CRISPR3, Pu1293_CRISPR1, Pu1345_CRISPR2, Pu1255_CRISPR3 …]
