# Supplementary material for: Interrelation Between Pathoadaptability Factors and Crispr-Element Patterns in the Genomes of Escherichia coli Isolates Collected from Healthy Puerperant Women in Ural Region, Russia
Source: Pathogens. 2024 Nov 14;13(11):997. doi: 10.3390/pathogens13110997 (PMC11597047; doi:10.3390/pathogens13110997)
Supplement: Supplementary file 1 [file pathogens-13-00997-s001.zip › Table_S7.xlsm]

## Sheet: summary
CRISPR arrays in CriePu E. coli isolates with putative Type I-F CRISPR/Cas systems
#	Strain	CRISPR_Id	Specer_id	InStrains	CRISPR	Phage	Plasmid	Pathogen	uncolored	empty
1	Pu828_CRISPR2	Pu828_CRISPR2|1_1_752|1_1_29_60|32	ATTTGAGCGACGTAGCGGAAAATACGATCGCC	Pu828_CRISPR2	2				21
2	Pu828_CRISPR2	Pu828_CRISPR2|1_1_752|1_2_89_121|33	CTGAAACGCATCAAGTGAATTTAACGCGTACTG	Pu828_CRISPR2					2
3	Pu828_CRISPR2	Pu828_CRISPR2|1_1_752|1_3_150_181|32	TTTACGCCGTCCATCTCCCATATTCCAACATC	Pu828_CRISPR2					2
4	Pu828_CRISPR2	Pu828_CRISPR2|1_1_752|1_4_210_241|32	GCCATGACGTTTACTCCAGCTCTCGTCAGTAA	Pu828_CRISPR2					3
5	Pu828_CRISPR2	Pu828_CRISPR2|1_1_752|1_5_270_301|32	TGAGGAAGAAAAACCAGCAGCGCCACCGGAAG	Pu828_CRISPR2					2
6	Pu828_CRISPR2	Pu828_CRISPR2|1_1_752|1_6_330_362|33	AGGCGGCGTTTGAGGAACGCATGGCGCTGTGGA	Pu828_CRISPR2					5
7	Pu828_CRISPR2	Pu828_CRISPR2|1_1_752|1_7_391_422|32	ACGCCCAGCGACTGACACCGATTGTGGTCCCG	Pu828_CRISPR2					3
8	Pu828_CRISPR2	Pu828_CRISPR2|1_1_752|1_8_451_482|32	GCTGGCGTAACTCGTCCAGCGTTTCGAATAAT	Pu828_CRISPR2					2
9	Pu828_CRISPR2	Pu828_CRISPR2|1_1_752|1_9_511_542|32	TGCTAAATTTTTTAATGCTGCCATTTGTTAGC	Pu828_CRISPR2					2
10	Pu828_CRISPR2	Pu828_CRISPR2|1_1_752|1_10_571_603|33	GTACACATTCGCAATCAAAATATATCTGCTAAA	Pu828_CRISPR2					2
11	Pu828_CRISPR2	Pu828_CRISPR2|1_1_752|1_11_632_663|32	GCGCTGAAAGGTTGGCATGGACAGGAAGCAGT	Pu828_CRISPR2					2
12	Pu828_CRISPR2	Pu828_CRISPR2|1_1_752|1_12_692_723|32	GATAATAAAATCATCAATCTGTTCGACGCCAG	Pu828_CRISPR2					2
13	Pu1271_CRISPR2	Pu1271_CRISPR2|1_1_809|1_1_29_60|32	GCGCACGGCGTGGCGACAGAGAGCACGCCCGC	Pu1271_CRISPR2; Pu1257_CRISPR1; Pu1294_CRISPR1; Pu1284_CRISPR2	2				32
14	Pu1271_CRISPR2	Pu1271_CRISPR2|1_1_809|1_2_89_120|32	AGTTCGGCATGAGCAGCTCCTCTGTAGTCAGA	Pu1271_CRISPR2; Pu1257_CRISPR1; Pu1294_CRISPR1; Pu1284_CRISPR2	4				28
15	Pu1271_CRISPR2	Pu1271_CRISPR2|1_1_809|1_3_149_180|32	AGCCAAAATAATGCGTCGCTTTCTGACATTTT	Pu1271_CRISPR2; Pu1257_CRISPR1; Pu1294_CRISPR1; Pu1284_CRISPR2	4				29
16	Pu1271_CRISPR2	Pu1271_CRISPR2|1_1_809|1_4_209_240|32	ATCCTGGCAGAACAACCAGTCAGCAGATCCCC	Pu1271_CRISPR2; Pu1257_CRISPR1; Pu1294_CRISPR1; Pu1284_CRISPR2	3	3			32
17	Pu1271_CRISPR2	Pu1271_CRISPR2|1_1_809|1_5_269_300|32	AATTCGTGCTGGCGCGGGTCGTGGCATCACGT	Pu1271_CRISPR2; Pu1257_CRISPR1; Pu1294_CRISPR1; Pu1284_CRISPR2	4				31
18	Pu1271_CRISPR2	Pu1271_CRISPR2|1_1_809|1_6_329_360|32	TGACGTCGCGTGAATATGACGCCGTTGTTTTT	Pu1271_CRISPR2; Pu1257_CRISPR1; Pu1294_CRISPR1; Pu1284_CRISPR2	5				28
19	Pu1271_CRISPR2	Pu1271_CRISPR2|1_1_809|1_7_389_420|32	TCATTCTGTACAGAAAGATCAACCATAATATT	Pu1271_CRISPR2; Pu1294_CRISPR1	1				23
20	Pu1271_CRISPR2	Pu1271_CRISPR2|1_1_809|1_8_449_480|32	CGGGGAATGACACGCCGTTAATAGTGGAACTT	Pu1271_CRISPR2; Pu1257_CRISPR1; Pu1294_CRISPR1; Pu1284_CRISPR2	4				30
21	Pu1271_CRISPR2	Pu1271_CRISPR2|1_1_809|1_9_509_540|32	GCTTGGGGAGTATTGGGAATCGCTCGGCGGGA	Pu1271_CRISPR2; Pu1257_CRISPR1; Pu1294_CRISPR1; Pu1284_CRISPR2	5				41
22	Pu1271_CRISPR2	Pu1271_CRISPR2|1_1_809|1_10_569_600|32	ATGAAAAGCGCCGCCTTTATGCGCCCGATTTT	Pu1271_CRISPR2; Pu1257_CRISPR1; Pu1294_CRISPR1; Pu1340_CRISPR2; Pu1284_CRISPR2	5				30
23	Pu1271_CRISPR2	Pu1271_CRISPR2|1_1_809|1_11_629_660|32	GCAAACGGAATTAGCAGCAGCATGATCAAAGA	Pu1271_CRISPR2; Pu1257_CRISPR1; Pu1294_CRISPR1; Pu1270_CRISPR2; Pu1284_CRISPR2	5				33
24	Pu1271_CRISPR2	Pu1271_CRISPR2|1_1_809|1_12_689_720|32	CTGGAGGCGCTCACACTCACGCGGAGTGAGAC	Pu1271_CRISPR2; Pu1257_CRISPR1; Pu1294_CRISPR1; Pu1340_CRISPR2; Pu1270_CRISPR2; Pu1284_CRISPR2	6				35
25	Pu1271_CRISPR2	Pu1271_CRISPR2|1_1_809|1_13_749_780|32	GAATATTTTGGAAAAATAGCTATCAATCCGGG	Pu1271_CRISPR2; Pu1341_CRISPR1; Pu1264_CRISPR2; Pu1257_CRISPR1; Pu1239_CRISPR2; Pu1294_CRISPR1; Pu1340_CRISPR2; Pu1270_CRISPR2; Pu1284_CRISPR2; Pu1237_CRISPR2					100
26	Pu828_CRISPR1	Pu828_CRISPR1|1_1_1833|1_1_29_60|32	TGCATGTAGCGCCACGCCGTGACCACCGTCCT	Pu828_CRISPR1					2
27	Pu828_CRISPR1	Pu828_CRISPR1|1_1_1833|1_2_89_120|32	ATACAGTAGCGAACAACTGGCAAGGGGGGCTA	Pu828_CRISPR1					2
28	Pu828_CRISPR1	Pu828_CRISPR1|1_1_1833|1_3_149_180|32	CCGACAAGTAAATCCTGTGCGCCATCCTGCGG	Pu828_CRISPR1						1
29	Pu828_CRISPR1	Pu828_CRISPR1|1_1_1833|1_4_209_240|32	CCGCGTCATCCACCGCCAACGCTGGAAATTCC	Pu828_CRISPR1						1
30	Pu828_CRISPR1	Pu828_CRISPR1|1_1_1833|1_5_269_301|33	GTATACGGCACATTTATAGACCCCGAGCAACAG	Pu828_CRISPR1						1
31	Pu828_CRISPR1	Pu828_CRISPR1|1_1_1833|1_6_330_362|33	CCAAAAACTGGTGAACGCGGATTACCCGGTCAA	Pu828_CRISPR1					3
32	Pu828_CRISPR1	Pu828_CRISPR1|1_1_1833|1_7_391_422|32	ACATCATGAACGCACAGCAAAATGCCGCGATT	Pu828_CRISPR1					2
33	Pu828_CRISPR1	Pu828_CRISPR1|1_1_1833|1_8_451_483|33	AAATACGGCATTTGATGGTTTTGTTGTCGCCAT	Pu828_CRISPR1		5	63		8
34	Pu828_CRISPR1	Pu828_CRISPR1|1_1_1833|1_9_512_543|32	ATTTGAAATGAGCCTTTGAGGAATCAGCTTGT	Pu828_CRISPR1					2
35	Pu828_CRISPR1	Pu828_CRISPR1|1_1_1833|1_10_572_603|32	GCTACAAAGCGGCCTTTTTTATGCGGTGTTCA	Pu828_CRISPR1					3
36	Pu828_CRISPR1	Pu828_CRISPR1|1_1_1833|1_11_632_663|32	AGCCAGAATTCTGCGGCGATATCGAGCGCTTC	Pu828_CRISPR1					3
37	Pu828_CRISPR1	Pu828_CRISPR1|1_1_1833|1_12_692_723|32	GAACGCGGTCATGCGGTATGCGCCGACAATAC	Pu828_CRISPR1					2
38	Pu828_CRISPR1	Pu828_CRISPR1|1_1_1833|1_13_752_783|32	CTGGAGGTGCTCACACTCACGCGGAGTGAGAC	Pu828_CRISPR1					2
39	Pu828_CRISPR1	Pu828_CRISPR1|1_1_1833|1_14_812_843|32	ACAATCAGGCGATAAACCTCACCGTTAATACG	Pu828_CRISPR1					2
40	Pu828_CRISPR1	Pu828_CRISPR1|1_1_1833|1_15_872_903|32	TGCACGATGCCCGCGCGTGACGCGGTGCGTAA	Pu828_CRISPR1					3
41	Pu828_CRISPR1	Pu828_CRISPR1|1_1_1833|1_16_932_963|32	GTGCTGAGTCGGAGGATCCGTACACAACAAAA	Pu828_CRISPR1					2
42	Pu828_CRISPR1	Pu828_CRISPR1|1_1_1833|1_17_992_1023|32	AGACGTCAAGAACGGTAACCCGGTTGAAGTCT	Pu828_CRISPR1					2
43	Pu828_CRISPR1	Pu828_CRISPR1|1_1_1833|1_18_1052_1083|32	ACTGCCCCGACTGCGGGCCGGTGTGCGGCGAC	Pu828_CRISPR1					2
44	Pu828_CRISPR1	Pu828_CRISPR1|1_1_1833|1_19_1112_1143|32	CAGATATCGTGCCGCACCGATCGTGACGAGCA	Pu828_CRISPR1					2
45	Pu828_CRISPR1	Pu828_CRISPR1|1_1_1833|1_20_1172_1203|32	ATCAACATGACACCCGATTGTATTCAGGAATT	Pu828_CRISPR1					2
46	Pu828_CRISPR1	Pu828_CRISPR1|1_1_1833|1_21_1232_1263|32	GGTCGGTGAATCGCTGCATCGCGGTTCATATA	Pu828_CRISPR1					2
47	Pu828_CRISPR1	Pu828_CRISPR1|1_1_1833|1_22_1292_1324|33	CACTCCGAAAAATTGAGCGTCGAGCACTCGCCA	Pu828_CRISPR1					40
48	Pu828_CRISPR1	Pu828_CRISPR1|1_1_1833|1_23_1353_1384|32	TGAATTTCTCCGCGCTGCAGCGCGATGTCATC	Pu828_CRISPR1			86		3
49	Pu828_CRISPR1	Pu828_CRISPR1|1_1_1833|1_24_1413_1444|32	GCAAAAGCCGCCCCCATGAACGCTGCAAAAGG	Pu828_CRISPR1					2
50	Pu828_CRISPR1	Pu828_CRISPR1|1_1_1833|1_25_1473_1504|32	TCAAGCCCTGTATCAGCGTCAACCCCGAAATA	Pu828_CRISPR1					2
51	Pu828_CRISPR1	Pu828_CRISPR1|1_1_1833|1_26_1533_1564|32	TGAATACCTTTGCCTGCATAAATCGCCATATG	Pu828_CRISPR1					2
52	Pu828_CRISPR1	Pu828_CRISPR1|1_1_1833|1_27_1593_1624|32	AACTTGTAACGGCAAACGTGGGATACGAACTC	Pu828_CRISPR1					2
53	Pu828_CRISPR1	Pu828_CRISPR1|1_1_1833|1_28_1653_1684|32	TACATACTCAAACGATTACTGAATCACAAAAC	Pu828_CRISPR1; Pu825_CRISPR2	3				91
54	Pu828_CRISPR1	Pu828_CRISPR1|1_1_1833|1_29_1713_1744|32	TGGTCGGCATACACGTTGACGCGGTTGCGGTT	Pu828_CRISPR1					2
55	Pu828_CRISPR1	Pu828_CRISPR1|1_1_1833|1_30_1773_1804|32	CCGGTAACTGCGTATCACGCAACCGAGGCCAA	Pu828_CRISPR1					3
56	Pu1341_CRISPR1	Pu1341_CRISPR1|1_1_329|1_1_29_60|32	GATACGATCGAATTTAGTCACTGAATACCCCC	Pu1341_CRISPR1; Pu1264_CRISPR2; Pu1239_CRISPR2; Pu1237_CRISPR2	5				95
57	Pu1341_CRISPR1	Pu1341_CRISPR1|1_1_329|1_2_89_120|32	GGGTTGCGCAATGGGCTGGCCGACGAACGCGG	Pu1341_CRISPR1; Pu1264_CRISPR2; Pu1239_CRISPR2; Pu1270_CRISPR2; Pu1237_CRISPR2	4				87
58	Pu1341_CRISPR1	Pu1341_CRISPR1|1_1_329|1_3_149_180|32	TGTGGCGCTGATGCGTCTGGGCGTCTTTGTAC	Pu1341_CRISPR1; Pu1264_CRISPR2; Pu1239_CRISPR2; Pu1237_CRISPR2			95		5
59	Pu1341_CRISPR1	Pu1341_CRISPR1|1_1_329|1_4_209_240|32	GCGCGCAGTGCCTGATAATCAATTTTGCTCAT	Pu1341_CRISPR1; Pu1264_CRISPR2; Pu1239_CRISPR2; Pu1237_CRISPR2	4				95
60	Pu1341_CRISPR1	Pu1341_CRISPR1|1_1_329|1_5_269_300|32	GAATATTTTGGAAAAATAGCTATCAATCCGGG	Pu1271_CRISPR2; Pu1341_CRISPR1; Pu1264_CRISPR2; Pu1257_CRISPR1; Pu1239_CRISPR2; Pu1294_CRISPR1; Pu1340_CRISPR2; Pu1270_CRISPR2; Pu1284_CRISPR2; Pu1237_CRISPR2					100
61	Pu1343_CRISPR2	Pu1343_CRISPR2|1_1_149|1_1_29_60|32	AGCACTAATTCAGGAGTTATCTTTTCATTGAA	Pu1343_CRISPR2; Pu1295_CRISPR1					10
62	Pu1343_CRISPR2	Pu1343_CRISPR2|1_1_149|1_2_89_120|32	GCCACAGTTGAGGTTTTATCCCGGTTCGCTAC	Pu1343_CRISPR2; Pu1295_CRISPR1	1				9
63	Pu1340_CRISPR1	Pu1340_CRISPR1|1_1_331|1_1_29_60|32	AGCGAGAGCGGCCTCTATTTCCCTCATTGGGT	Pu1340_CRISPR1					2
64	Pu1340_CRISPR1	Pu1340_CRISPR1|1_1_331|1_2_89_120|32	GAACTCAATATCATCCTCGCCGGTAACGGTAT	Pu1340_CRISPR1					1
65	Pu1340_CRISPR1	Pu1340_CRISPR1|1_1_331|1_3_149_182|34	TTCGCGAGAAATAACGCGAACCCCAGCGGCGTTT	Pu1340_CRISPR1					1
66	Pu1340_CRISPR1	Pu1340_CRISPR1|1_1_331|1_4_211_242|32	CATGCCGCTCATTTCTGTTAATCCGTCGGTAG	Pu1340_CRISPR1					1
67	Pu1340_CRISPR1	Pu1340_CRISPR1|1_1_331|1_5_271_302|32	TCAAGAGCCACCTGCTGGCACGCTACTTCTGC	Pu1340_CRISPR1					1
68	Pu1264_CRISPR2	Pu1264_CRISPR2|1_1_390|1_1_29_61|33	TGGATTCCAAACCGCCCACCAACAAAAACAGGT	Pu1264_CRISPR2	4				96
69	Pu1264_CRISPR2	Pu1264_CRISPR2|1_1_390|1_2_90_121|32	GATACGATCGAATTTAGTCACTGAATACCCCC	Pu1341_CRISPR1; Pu1264_CRISPR2; Pu1239_CRISPR2; Pu1237_CRISPR2	5				95
70	Pu1264_CRISPR2	Pu1264_CRISPR2|1_1_390|1_3_150_181|32	GGGTTGCGCAATGGGCTGGCCGACGAACGCGG	Pu1341_CRISPR1; Pu1264_CRISPR2; Pu1239_CRISPR2; Pu1270_CRISPR2; Pu1237_CRISPR2	4				87
71	Pu1264_CRISPR2	Pu1264_CRISPR2|1_1_390|1_4_210_241|32	TGTGGCGCTGATGCGTCTGGGCGTCTTTGTAC	Pu1341_CRISPR1; Pu1264_CRISPR2; Pu1239_CRISPR2; Pu1237_CRISPR2			95		5
72	Pu1264_CRISPR2	Pu1264_CRISPR2|1_1_390|1_5_270_301|32	GCGCGCAGTGCCTGATAATCAATTTTGCTCAT	Pu1341_CRISPR1; Pu1264_CRISPR2; Pu1239_CRISPR2; Pu1237_CRISPR2	4				95
73	Pu1264_CRISPR2	Pu1264_CRISPR2|1_1_390|1_6_330_361|32	GAATATTTTGGAAAAATAGCTATCAATCCGGG	Pu1271_CRISPR2; Pu1341_CRISPR1; Pu1264_CRISPR2; Pu1257_CRISPR1; Pu1239_CRISPR2; Pu1294_CRISPR1; Pu1340_CRISPR2; Pu1270_CRISPR2; Pu1284_CRISPR2; Pu1237_CRISPR2					100
74	Pu1257_CRISPR1	Pu1257_CRISPR1|1_1_929|1_1_29_60|32	AGTTGGAGTATGCGCGTGGGCTTAAAGATCGC	Pu1257_CRISPR1; Pu1294_CRISPR1; Pu1284_CRISPR2	4				31
75	Pu1257_CRISPR1	Pu1257_CRISPR1|1_1_929|1_2_89_120|32	AGCAAAAACCGGATATAGACAATCTCACTAAA	Pu1257_CRISPR1; Pu1294_CRISPR1; Pu1284_CRISPR2	2				30
76	Pu1257_CRISPR1	Pu1257_CRISPR1|1_1_929|1_3_149_180|32	GCGCACGGCGTGGCGACAGAGAGCACGCCCGC	Pu1271_CRISPR2; Pu1257_CRISPR1; Pu1294_CRISPR1; Pu1284_CRISPR2	2				32
77	Pu1257_CRISPR1	Pu1257_CRISPR1|1_1_929|1_4_209_240|32	AGTTCGGCATGAGCAGCTCCTCTGTAGTCAGA	Pu1271_CRISPR2; Pu1257_CRISPR1; Pu1294_CRISPR1; Pu1284_CRISPR2	4				28
78	Pu1257_CRISPR1	Pu1257_CRISPR1|1_1_929|1_5_269_300|32	AGCCAAAATAATGCGTCGCTTTCTGACATTTT	Pu1271_CRISPR2; Pu1257_CRISPR1; Pu1294_CRISPR1; Pu1284_CRISPR2	4				29
79	Pu1257_CRISPR1	Pu1257_CRISPR1|1_1_929|1_6_329_360|32	ACATTTCCGCCGTTATGAATCGGTATTCCATA	Pu1257_CRISPR1; Pu1284_CRISPR2	10				82
80	Pu1257_CRISPR1	Pu1257_CRISPR1|1_1_929|1_7_389_420|32	ATCCTGGCAGAACAACCAGTCAGCAGATCCCC	Pu1271_CRISPR2; Pu1257_CRISPR1; Pu1294_CRISPR1; Pu1284_CRISPR2	3	3			32
81	Pu1257_CRISPR1	Pu1257_CRISPR1|1_1_929|1_8_449_480|32	AATTCGTGCTGGCGCGGGTCGTGGCATCACGT	Pu1271_CRISPR2; Pu1257_CRISPR1; Pu1294_CRISPR1; Pu1284_CRISPR2	4				31
82	Pu1257_CRISPR1	Pu1257_CRISPR1|1_1_929|1_9_509_540|32	TGACGTCGCGTGAATATGACGCCGTTGTTTTT	Pu1271_CRISPR2; Pu1257_CRISPR1; Pu1294_CRISPR1; Pu1284_CRISPR2	5				28
83	Pu1257_CRISPR1	Pu1257_CRISPR1|1_1_929|1_10_569_600|32	CGGGGAATGACACGCCGTTAATAGTGGAACTT	Pu1271_CRISPR2; Pu1257_CRISPR1; Pu1294_CRISPR1; Pu1284_CRISPR2	4				30
84	Pu1257_CRISPR1	Pu1257_CRISPR1|1_1_929|1_11_629_660|32	GCTTGGGGAGTATTGGGAATCGCTCGGCGGGA	Pu1271_CRISPR2; Pu1257_CRISPR1; Pu1294_CRISPR1; Pu1284_CRISPR2	5				41
85	Pu1257_CRISPR1	Pu1257_CRISPR1|1_1_929|1_12_689_720|32	ATGAAAAGCGCCGCCTTTATGCGCCCGATTTT	Pu1271_CRISPR2; Pu1257_CRISPR1; Pu1294_CRISPR1; Pu1340_CRISPR2; Pu1284_CRISPR2	5				30
86	Pu1257_CRISPR1	Pu1257_CRISPR1|1_1_929|1_13_749_780|32	GCAAACGGAATTAGCAGCAGCATGATCAAAGA	Pu1271_CRISPR2; Pu1257_CRISPR1; Pu1294_CRISPR1; Pu1270_CRISPR2; Pu1284_CRISPR2	5				33
87	Pu1257_CRISPR1	Pu1257_CRISPR1|1_1_929|1_14_809_840|32	CTGGAGGCGCTCACACTCACGCGGAGTGAGAC	Pu1271_CRISPR2; Pu1257_CRISPR1; Pu1294_CRISPR1; Pu1340_CRISPR2; Pu1270_CRISPR2; Pu1284_CRISPR2	6				35
88	Pu1257_CRISPR1	Pu1257_CRISPR1|1_1_929|1_15_869_900|32	GAATATTTTGGAAAAATAGCTATCAATCCGGG	Pu1271_CRISPR2; Pu1341_CRISPR1; Pu1264_CRISPR2; Pu1257_CRISPR1; Pu1239_CRISPR2; Pu1294_CRISPR1; Pu1340_CRISPR2; Pu1270_CRISPR2; Pu1284_CRISPR2; Pu1237_CRISPR2					100
89	Pu825_CRISPR1	Pu825_CRISPR1|1_1_450|1_1_29_60|32	GCCCGTTCATGCGCTTCATTAGCGCGCGTTCG	Pu825_CRISPR1					8
90	Pu825_CRISPR1	Pu825_CRISPR1|1_1_450|1_2_89_120|32	GCAAAGTGGGCGCTATTTCATATCCTGCATCC	Pu825_CRISPR1					8
91	Pu825_CRISPR1	Pu825_CRISPR1|1_1_450|1_3_149_180|32	TTTTAATTTTTCCAGATAATTTTGGCGAGTCT	Pu825_CRISPR1					10
92	Pu825_CRISPR1	Pu825_CRISPR1|1_1_450|1_4_209_241|33	AGGAGCATTGGCGGAGGGAACGCGAGCGCGGGT	Pu825_CRISPR1	1				9
93	Pu825_CRISPR1	Pu825_CRISPR1|1_1_450|1_5_270_301|32	GAATCTCGGCGCGACGGCACCCGCCACCGGGG	Pu825_CRISPR1	2				16
94	Pu825_CRISPR1	Pu825_CRISPR1|1_1_450|1_6_330_361|32	CAGCGGGGTGATTGAATATTTTGGCATCAGAC	Pu825_CRISPR1	1				8
95	Pu825_CRISPR1	Pu825_CRISPR1|1_1_450|1_7_390_421|32	TTTCTGCTGTTATCGCCGGGTTGCACGAGTGC	Pu825_CRISPR1; Pu1340_CRISPR2	1				12
96	Pu1294_CRISPR2	Pu1294_CRISPR2|1_1_570|1_1_29_60|32	CGTGCGTATGCTGCCGCGCGATTCAGTACATC	Pu1294_CRISPR2; Pu1271_CRISPR1; Pu1284_CRISPR1; Pu1257_CRISPR2	2				32
97	Pu1294_CRISPR2	Pu1294_CRISPR2|1_1_570|1_2_89_120|32	CGGCGCAGTGGTTTCCATTGGTGGGAAAAATG	Pu1294_CRISPR2; Pu1271_CRISPR1; Pu1284_CRISPR1; Pu1257_CRISPR2	2				27
98	Pu1294_CRISPR2	Pu1294_CRISPR2|1_1_570|1_3_149_180|32	GCATCACGTGTGGTGACTGAATACGCGGTCAA	Pu1294_CRISPR2; Pu1271_CRISPR1; Pu1284_CRISPR1; Pu1257_CRISPR2	2				29
99	Pu1294_CRISPR2	Pu1294_CRISPR2|1_1_570|1_4_209_240|32	AGAAGGGCGGGCGTCGTGTTGTTAAGCGCGAA	Pu1294_CRISPR2; Pu1271_CRISPR1; Pu1284_CRISPR1; Pu1257_CRISPR2	2				29
100	Pu1294_CRISPR2	Pu1294_CRISPR2|1_1_570|1_5_269_301|33	CTGCTCGACCCTGTCATGCGGCGCATCCGGCTC	Pu1294_CRISPR2; Pu1271_CRISPR1; Pu1284_CRISPR1; Pu1257_CRISPR2	2				27
101	Pu1294_CRISPR2	Pu1294_CRISPR2|1_1_570|1_6_330_361|32	AGCGGTCGCCAAGGCAATGCTCGTACGCCGTC	Pu1294_CRISPR2; Pu1271_CRISPR1; Pu1284_CRISPR1; Pu1257_CRISPR2	2				32
102	Pu1294_CRISPR2	Pu1294_CRISPR2|1_1_570|1_7_390_421|32	ACATCGACCGGGCCTGACCTCCTGCCTCCACC	Pu1294_CRISPR2; Pu1271_CRISPR1; Pu1284_CRISPR1; Pu1257_CRISPR2	2				30
103	Pu1294_CRISPR2	Pu1294_CRISPR2|1_1_570|1_8_450_481|32	TGGATTACCGAGGCCCGAAAATATATTGGTGA	Pu1294_CRISPR2; Pu1271_CRISPR1; Pu1284_CRISPR1; Pu1257_CRISPR2	2				30
104	Pu1294_CRISPR2	Pu1294_CRISPR2|1_1_570|1_9_510_541|32	AAAAAGTTGCGTCGCGTGACCGGCACTATAGA	Pu1294_CRISPR2; Pu1271_CRISPR1; Pu1284_CRISPR1; Pu1257_CRISPR2	1				30
105	Pu1237_CRISPR1	Pu1237_CRISPR1|1_1_269|1_1_29_60|32	TGACGCCATATGCAGATCATTGAGGCGAAACC	Pu1237_CRISPR1; Pu1341_CRISPR2; Pu1264_CRISPR1; Pu1239_CRISPR1	3				92
106	Pu1237_CRISPR1	Pu1237_CRISPR1|1_1_269|1_2_89_120|32	ACGTTCGCACCGGTCAGGGTACTGCGCAGCGT	Pu1237_CRISPR1; Pu1341_CRISPR2; Pu1264_CRISPR1; Pu1239_CRISPR1	3				94
107	Pu1237_CRISPR1	Pu1237_CRISPR1|1_1_269|1_3_149_180|32	GAAACCAGAGCGCCCGCATAAAACAGGCACAA	Pu1237_CRISPR1; Pu1341_CRISPR2; Pu1264_CRISPR1; Pu1239_CRISPR1	4				87
108	Pu1237_CRISPR1	Pu1237_CRISPR1|1_1_269|1_4_209_240|32	TGATGGCGCAGCAGTCCTCCCTCCTGCCGCCA	Pu1237_CRISPR1; Pu1341_CRISPR2; Pu1264_CRISPR1; Pu1239_CRISPR1			83		17
109	Pu1239_CRISPR2	Pu1239_CRISPR2|1_1_329|1_1_29_60|32	GATACGATCGAATTTAGTCACTGAATACCCCC	Pu1341_CRISPR1; Pu1264_CRISPR2; Pu1239_CRISPR2; Pu1237_CRISPR2	5				95
110	Pu1239_CRISPR2	Pu1239_CRISPR2|1_1_329|1_2_89_120|32	GGGTTGCGCAATGGGCTGGCCGACGAACGCGG	Pu1341_CRISPR1; Pu1264_CRISPR2; Pu1239_CRISPR2; Pu1270_CRISPR2; Pu1237_CRISPR2	4				87
111	Pu1239_CRISPR2	Pu1239_CRISPR2|1_1_329|1_3_149_180|32	TGTGGCGCTGATGCGTCTGGGCGTCTTTGTAC	Pu1341_CRISPR1; Pu1264_CRISPR2; Pu1239_CRISPR2; Pu1237_CRISPR2			95		5
112	Pu1239_CRISPR2	Pu1239_CRISPR2|1_1_329|1_4_209_240|32	GCGCGCAGTGCCTGATAATCAATTTTGCTCAT	Pu1341_CRISPR1; Pu1264_CRISPR2; Pu1239_CRISPR2; Pu1237_CRISPR2	4				95
113	Pu1239_CRISPR2	Pu1239_CRISPR2|1_1_329|1_5_269_300|32	GAATATTTTGGAAAAATAGCTATCAATCCGGG	Pu1271_CRISPR2; Pu1341_CRISPR1; Pu1264_CRISPR2; Pu1257_CRISPR1; Pu1239_CRISPR2; Pu1294_CRISPR1; Pu1340_CRISPR2; Pu1270_CRISPR2; Pu1284_CRISPR2; Pu1237_CRISPR2					100
114	Pu1343_CRISPR1	Pu1343_CRISPR1|1_1_149|1_1_29_60|32	AGCAGAGATGGATTCATACCCAGCGGGTCACC	Pu1343_CRISPR1; Pu1295_CRISPR2	1				6
115	Pu1343_CRISPR1	Pu1343_CRISPR1|1_1_149|1_2_89_120|32	CGCCCCGGTCACATTGATTGTCTGATACACGT	Pu1343_CRISPR1; Pu1295_CRISPR2	3				7
116	Pu1294_CRISPR1	Pu1294_CRISPR1|1_1_929|1_1_29_60|32	AGTTGGAGTATGCGCGTGGGCTTAAAGATCGC	Pu1257_CRISPR1; Pu1294_CRISPR1; Pu1284_CRISPR2	4				31
117	Pu1294_CRISPR1	Pu1294_CRISPR1|1_1_929|1_2_89_120|32	AGCAAAAACCGGATATAGACAATCTCACTAAA	Pu1257_CRISPR1; Pu1294_CRISPR1; Pu1284_CRISPR2	2				30
118	Pu1294_CRISPR1	Pu1294_CRISPR1|1_1_929|1_3_149_180|32	GCGCACGGCGTGGCGACAGAGAGCACGCCCGC	Pu1271_CRISPR2; Pu1257_CRISPR1; Pu1294_CRISPR1; Pu1284_CRISPR2	2				32
119	Pu1294_CRISPR1	Pu1294_CRISPR1|1_1_929|1_4_209_240|32	AGTTCGGCATGAGCAGCTCCTCTGTAGTCAGA	Pu1271_CRISPR2; Pu1257_CRISPR1; Pu1294_CRISPR1; Pu1284_CRISPR2	4				28
120	Pu1294_CRISPR1	Pu1294_CRISPR1|1_1_929|1_5_269_300|32	AGCCAAAATAATGCGTCGCTTTCTGACATTTT	Pu1271_CRISPR2; Pu1257_CRISPR1; Pu1294_CRISPR1; Pu1284_CRISPR2	4				29
121	Pu1294_CRISPR1	Pu1294_CRISPR1|1_1_929|1_6_329_360|32	ATCCTGGCAGAACAACCAGTCAGCAGATCCCC	Pu1271_CRISPR2; Pu1257_CRISPR1; Pu1294_CRISPR1; Pu1284_CRISPR2	3	3			32
122	Pu1294_CRISPR1	Pu1294_CRISPR1|1_1_929|1_7_389_420|32	AATTCGTGCTGGCGCGGGTCGTGGCATCACGT	Pu1271_CRISPR2; Pu1257_CRISPR1; Pu1294_CRISPR1; Pu1284_CRISPR2	4				31
123	Pu1294_CRISPR1	Pu1294_CRISPR1|1_1_929|1_8_449_480|32	TGACGTCGCGTGAATATGACGCCGTTGTTTTT	Pu1271_CRISPR2; Pu1257_CRISPR1; Pu1294_CRISPR1; Pu1284_CRISPR2	5				28
124	Pu1294_CRISPR1	Pu1294_CRISPR1|1_1_929|1_9_509_540|32	TCATTCTGTACAGAAAGATCAACCATAATATT	Pu1271_CRISPR2; Pu1294_CRISPR1	1				23
125	Pu1294_CRISPR1	Pu1294_CRISPR1|1_1_929|1_10_569_600|32	CGGGGAATGACACGCCGTTAATAGTGGAACTT	Pu1271_CRISPR2; Pu1257_CRISPR1; Pu1294_CRISPR1; Pu1284_CRISPR2	4				30
126	Pu1294_CRISPR1	Pu1294_CRISPR1|1_1_929|1_11_629_660|32	GCTTGGGGAGTATTGGGAATCGCTCGGCGGGA	Pu1271_CRISPR2; Pu1257_CRISPR1; Pu1294_CRISPR1; Pu1284_CRISPR2	5				41
127	Pu1294_CRISPR1	Pu1294_CRISPR1|1_1_929|1_12_689_720|32	ATGAAAAGCGCCGCCTTTATGCGCCCGATTTT	Pu1271_CRISPR2; Pu1257_CRISPR1; Pu1294_CRISPR1; Pu1340_CRISPR2; Pu1284_CRISPR2	5				30
128	Pu1294_CRISPR1	Pu1294_CRISPR1|1_1_929|1_13_749_780|32	GCAAACGGAATTAGCAGCAGCATGATCAAAGA	Pu1271_CRISPR2; Pu1257_CRISPR1; Pu1294_CRISPR1; Pu1270_CRISPR2; Pu1284_CRISPR2	5				33
129	Pu1294_CRISPR1	Pu1294_CRISPR1|1_1_929|1_14_809_840|32	CTGGAGGCGCTCACACTCACGCGGAGTGAGAC	Pu1271_CRISPR2; Pu1257_CRISPR1; Pu1294_CRISPR1; Pu1340_CRISPR2; Pu1270_CRISPR2; Pu1284_CRISPR2	6				35
130	Pu1294_CRISPR1	Pu1294_CRISPR1|1_1_929|1_15_869_900|32	GAATATTTTGGAAAAATAGCTATCAATCCGGG	Pu1271_CRISPR2; Pu1341_CRISPR1; Pu1264_CRISPR2; Pu1257_CRISPR1; Pu1239_CRISPR2; Pu1294_CRISPR1; Pu1340_CRISPR2; Pu1270_CRISPR2; Pu1284_CRISPR2; Pu1237_CRISPR2					100
131	Pu1340_CRISPR2	Pu1340_CRISPR2|1_1_451|1_1_29_61|33	ACCAGCGACTTCAATCGCTTTATCCAGACCAGT	Pu1340_CRISPR2					2
132	Pu1340_CRISPR2	Pu1340_CRISPR2|1_1_451|1_2_90_121|32	ATGAAAAGCGCCGCCTTTATGCGCCCGATTTT	Pu1271_CRISPR2; Pu1257_CRISPR1; Pu1294_CRISPR1; Pu1340_CRISPR2; Pu1284_CRISPR2	5				30
133	Pu1340_CRISPR2	Pu1340_CRISPR2|1_1_451|1_3_150_181|32	AGTTCGCGGCAGACATACACGCCGGGAGTTTT	Pu1340_CRISPR2	1				6
134	Pu1340_CRISPR2	Pu1340_CRISPR2|1_1_451|1_4_210_241|32	CTGGAGGCGCTCACACTCACGCGGAGTGAGAC	Pu1271_CRISPR2; Pu1257_CRISPR1; Pu1294_CRISPR1; Pu1340_CRISPR2; Pu1270_CRISPR2; Pu1284_CRISPR2	6				35
135	Pu1340_CRISPR2	Pu1340_CRISPR2|1_1_451|1_5_270_302|33	ACTATACGCGCGTATAGTGGGCTATTGTGGTAC	Pu1340_CRISPR2					1
136	Pu1340_CRISPR2	Pu1340_CRISPR2|1_1_451|1_6_331_362|32	TTTCTGCTGTTATCGCCGGGTTGCACGAGTGC	Pu825_CRISPR1; Pu1340_CRISPR2	1				12
137	Pu1340_CRISPR2	Pu1340_CRISPR2|1_1_451|1_7_391_422|32	GAATATTTTGGAAAAATAGCTATCAATCCGGG	Pu1271_CRISPR2; Pu1341_CRISPR1; Pu1264_CRISPR2; Pu1257_CRISPR1; Pu1239_CRISPR2; Pu1294_CRISPR1; Pu1340_CRISPR2; Pu1270_CRISPR2; Pu1284_CRISPR2; Pu1237_CRISPR2					100
138	Pu1295_CRISPR2	Pu1295_CRISPR2|1_1_149|1_1_29_60|32	AGCAGAGATGGATTCATACCCAGCGGGTCACC	Pu1343_CRISPR1; Pu1295_CRISPR2	1				6
139	Pu1295_CRISPR2	Pu1295_CRISPR2|1_1_149|1_2_89_120|32	CGCCCCGGTCACATTGATTGTCTGATACACGT	Pu1343_CRISPR1; Pu1295_CRISPR2	3				7
140	Pu1271_CRISPR1	Pu1271_CRISPR1|1_1_570|1_1_29_60|32	CGTGCGTATGCTGCCGCGCGATTCAGTACATC	Pu1294_CRISPR2; Pu1271_CRISPR1; Pu1284_CRISPR1; Pu1257_CRISPR2					34
141	Pu1271_CRISPR1	Pu1271_CRISPR1|1_1_570|1_2_89_120|32	CGGCGCAGTGGTTTCCATTGGTGGGAAAAATG	Pu1294_CRISPR2; Pu1271_CRISPR1; Pu1284_CRISPR1; Pu1257_CRISPR2	2				27
142	Pu1271_CRISPR1	Pu1271_CRISPR1|1_1_570|1_3_149_180|32	GCATCACGTGTGGTGACTGAATACGCGGTCAA	Pu1294_CRISPR2; Pu1271_CRISPR1; Pu1284_CRISPR1; Pu1257_CRISPR2	2				29
143	Pu1271_CRISPR1	Pu1271_CRISPR1|1_1_570|1_4_209_240|32	AGAAGGGCGGGCGTCGTGTTGTTAAGCGCGAA	Pu1294_CRISPR2; Pu1271_CRISPR1; Pu1284_CRISPR1; Pu1257_CRISPR2	2				29
144	Pu1271_CRISPR1	Pu1271_CRISPR1|1_1_570|1_5_269_301|33	CTGCTCGACCCTGTCATGCGGCGCATCCGGCTC	Pu1294_CRISPR2; Pu1271_CRISPR1; Pu1284_CRISPR1; Pu1257_CRISPR2	2				27
145	Pu1271_CRISPR1	Pu1271_CRISPR1|1_1_570|1_6_330_361|32	AGCGGTCGCCAAGGCAATGCTCGTACGCCGTC	Pu1294_CRISPR2; Pu1271_CRISPR1; Pu1284_CRISPR1; Pu1257_CRISPR2	2				32
146	Pu1271_CRISPR1	Pu1271_CRISPR1|1_1_570|1_7_390_421|32	ACATCGACCGGGCCTGACCTCCTGCCTCCACC	Pu1294_CRISPR2; Pu1271_CRISPR1; Pu1284_CRISPR1; Pu1257_CRISPR2	2				30
147	Pu1271_CRISPR1	Pu1271_CRISPR1|1_1_570|1_8_450_481|32	TGGATTACCGAGGCCCGAAAATATATTGGTGA	Pu1294_CRISPR2; Pu1271_CRISPR1; Pu1284_CRISPR1; Pu1257_CRISPR2	2				30
148	Pu1271_CRISPR1	Pu1271_CRISPR1|1_1_570|1_9_510_541|32	AAAAAGTTGCGTCGCGTGACCGGCACTATAGA	Pu1294_CRISPR2; Pu1271_CRISPR1; Pu1284_CRISPR1; Pu1257_CRISPR2	1				30
149	Pu1270_CRISPR2	Pu1270_CRISPR2|1_1_569|1_1_29_60|32	AAGGCAAGTGATGGCGAAATTACCCGCGCAAT	Pu1270_CRISPR2					6
150	Pu1270_CRISPR2	Pu1270_CRISPR2|1_1_569|1_2_89_120|32	AAATTGGGGACACTTTCTTCTACCTCTTTTGT	Pu1270_CRISPR2					3
151	Pu1270_CRISPR2	Pu1270_CRISPR2|1_1_569|1_3_149_180|32	TCAATGCTGCTAAACGCGCACATGAAGAGTCA	Pu1270_CRISPR2					5
152	Pu1270_CRISPR2	Pu1270_CRISPR2|1_1_569|1_4_209_240|32	GGGTTGCGCAATGGGCTGGCCGACGAACGCGG	Pu1341_CRISPR1; Pu1264_CRISPR2; Pu1239_CRISPR2; Pu1270_CRISPR2; Pu1237_CRISPR2	4				87
153	Pu1270_CRISPR2	Pu1270_CRISPR2|1_1_569|1_5_269_300|32	AGGTCGTAAACCCCATTTTCAAAACCAATCAG	Pu1270_CRISPR2					2
154	Pu1270_CRISPR2	Pu1270_CRISPR2|1_1_569|1_6_329_360|32	GCAAACGGAATTAGCAGCAGCATGATCAAAGA	Pu1271_CRISPR2; Pu1257_CRISPR1; Pu1294_CRISPR1; Pu1270_CRISPR2; Pu1284_CRISPR2	5				33
155	Pu1270_CRISPR2	Pu1270_CRISPR2|1_1_569|1_7_389_420|32	GACGAATGCCGCACACCAGGGCGTCTCGTCGT	Pu1270_CRISPR2					4
156	Pu1270_CRISPR2	Pu1270_CRISPR2|1_1_569|1_8_449_480|32	CTGGAGGCGCTCACACTCACGCGGAGTGAGAC	Pu1271_CRISPR2; Pu1257_CRISPR1; Pu1294_CRISPR1; Pu1340_CRISPR2; Pu1270_CRISPR2; Pu1284_CRISPR2	6				35
157	Pu1270_CRISPR2	Pu1270_CRISPR2|1_1_569|1_9_509_540|32	GAATATTTTGGAAAAATAGCTATCAATCCGGG	Pu1271_CRISPR2; Pu1341_CRISPR1; Pu1264_CRISPR2; Pu1257_CRISPR1; Pu1239_CRISPR2; Pu1294_CRISPR1; Pu1340_CRISPR2; Pu1270_CRISPR2; Pu1284_CRISPR2; Pu1237_CRISPR2					100
158	Pu1295_CRISPR1	Pu1295_CRISPR1|1_1_149|1_1_29_60|32	AGCACTAATTCAGGAGTTATCTTTTCATTGAA	Pu1343_CRISPR2; Pu1295_CRISPR1					10
159	Pu1295_CRISPR1	Pu1295_CRISPR1|1_1_149|1_2_89_120|32	GCCACAGTTGAGGTTTTATCCCGGTTCGCTAC	Pu1343_CRISPR2; Pu1295_CRISPR1	1				9
160	Pu1341_CRISPR2	Pu1341_CRISPR2|1_1_269|1_1_29_60|32	TGACGCCATATGCAGATCATTGAGGCGAAACC	Pu1237_CRISPR1; Pu1341_CRISPR2; Pu1264_CRISPR1; Pu1239_CRISPR1	3				92
161	Pu1341_CRISPR2	Pu1341_CRISPR2|1_1_269|1_2_89_120|32	ACGTTCGCACCGGTCAGGGTACTGCGCAGCGT	Pu1237_CRISPR1; Pu1341_CRISPR2; Pu1264_CRISPR1; Pu1239_CRISPR1	3				94
162	Pu1341_CRISPR2	Pu1341_CRISPR2|1_1_269|1_3_149_180|32	GAAACCAGAGCGCCCGCATAAAACAGGCACAA	Pu1237_CRISPR1; Pu1341_CRISPR2; Pu1264_CRISPR1; Pu1239_CRISPR1	4				87
163	Pu1341_CRISPR2	Pu1341_CRISPR2|1_1_269|1_4_209_240|32	TGATGGCGCAGCAGTCCTCCCTCCTGCCGCCA	Pu1237_CRISPR1; Pu1341_CRISPR2; Pu1264_CRISPR1; Pu1239_CRISPR1			83		17
164	Pu1284_CRISPR1	Pu1284_CRISPR1|1_1_570|1_1_29_60|32	CGTGCGTATGCTGCCGCGCGATTCAGTACATC	Pu1294_CRISPR2; Pu1271_CRISPR1; Pu1284_CRISPR1; Pu1257_CRISPR2	2				32
165	Pu1284_CRISPR1	Pu1284_CRISPR1|1_1_570|1_2_89_120|32	CGGCGCAGTGGTTTCCATTGGTGGGAAAAATG	Pu1294_CRISPR2; Pu1271_CRISPR1; Pu1284_CRISPR1; Pu1257_CRISPR2	2				27
166	Pu1284_CRISPR1	Pu1284_CRISPR1|1_1_570|1_3_149_180|32	GCATCACGTGTGGTGACTGAATACGCGGTCAA	Pu1294_CRISPR2; Pu1271_CRISPR1; Pu1284_CRISPR1; Pu1257_CRISPR2	2				29
167	Pu1284_CRISPR1	Pu1284_CRISPR1|1_1_570|1_4_209_240|32	AGAAGGGCGGGCGTCGTGTTGTTAAGCGCGAA	Pu1294_CRISPR2; Pu1271_CRISPR1; Pu1284_CRISPR1; Pu1257_CRISPR2	2				29
168	Pu1284_CRISPR1	Pu1284_CRISPR1|1_1_570|1_5_269_301|33	CTGCTCGACCCTGTCATGCGGCGCATCCGGCTC	Pu1294_CRISPR2; Pu1271_CRISPR1; Pu1284_CRISPR1; Pu1257_CRISPR2	2				27
169	Pu1284_CRISPR1	Pu1284_CRISPR1|1_1_570|1_6_330_361|32	AGCGGTCGCCAAGGCAATGCTCGTACGCCGTC	Pu1294_CRISPR2; Pu1271_CRISPR1; Pu1284_CRISPR1; Pu1257_CRISPR2	2				32
170	Pu1284_CRISPR1	Pu1284_CRISPR1|1_1_570|1_7_390_421|32	ACATCGACCGGGCCTGACCTCCTGCCTCCACC	Pu1294_CRISPR2; Pu1271_CRISPR1; Pu1284_CRISPR1; Pu1257_CRISPR2	2				30
171	Pu1284_CRISPR1	Pu1284_CRISPR1|1_1_570|1_8_450_481|32	TGGATTACCGAGGCCCGAAAATATATTGGTGA	Pu1294_CRISPR2; Pu1271_CRISPR1; Pu1284_CRISPR1; Pu1257_CRISPR2	2				30
172	Pu1284_CRISPR1	Pu1284_CRISPR1|1_1_570|1_9_510_541|32	AAAAAGTTGCGTCGCGTGACCGGCACTATAGA	Pu1294_CRISPR2; Pu1271_CRISPR1; Pu1284_CRISPR1; Pu1257_CRISPR2	1				30
173	Pu1284_CRISPR2	Pu1284_CRISPR2|1_1_929|1_1_29_60|32	AGTTGGAGTATGCGCGTGGGCTTAAAGATCGC	Pu1257_CRISPR1; Pu1294_CRISPR1; Pu1284_CRISPR2	4				31
174	Pu1284_CRISPR2	Pu1284_CRISPR2|1_1_929|1_2_89_120|32	AGCAAAAACCGGATATAGACAATCTCACTAAA	Pu1257_CRISPR1; Pu1294_CRISPR1; Pu1284_CRISPR2	2				30
175	Pu1284_CRISPR2	Pu1284_CRISPR2|1_1_929|1_3_149_180|32	GCGCACGGCGTGGCGACAGAGAGCACGCCCGC	Pu1271_CRISPR2; Pu1257_CRISPR1; Pu1294_CRISPR1; Pu1284_CRISPR2	2				32
176	Pu1284_CRISPR2	Pu1284_CRISPR2|1_1_929|1_4_209_240|32	AGTTCGGCATGAGCAGCTCCTCTGTAGTCAGA	Pu1271_CRISPR2; Pu1257_CRISPR1; Pu1294_CRISPR1; Pu1284_CRISPR2	4				28
177	Pu1284_CRISPR2	Pu1284_CRISPR2|1_1_929|1_5_269_300|32	AGCCAAAATAATGCGTCGCTTTCTGACATTTT	Pu1271_CRISPR2; Pu1257_CRISPR1; Pu1294_CRISPR1; Pu1284_CRISPR2	4				29
178	Pu1284_CRISPR2	Pu1284_CRISPR2|1_1_929|1_6_329_360|32	ACATTTCCGCCGTTATGAATCGGTATTCCATA	Pu1257_CRISPR1; Pu1284_CRISPR2	10				82
179	Pu1284_CRISPR2	Pu1284_CRISPR2|1_1_929|1_7_389_420|32	ATCCTGGCAGAACAACCAGTCAGCAGATCCCC	Pu1271_CRISPR2; Pu1257_CRISPR1; Pu1294_CRISPR1; Pu1284_CRISPR2	3	3			32
180	Pu1284_CRISPR2	Pu1284_CRISPR2|1_1_929|1_8_449_480|32	AATTCGTGCTGGCGCGGGTCGTGGCATCACGT	Pu1271_CRISPR2; Pu1257_CRISPR1; Pu1294_CRISPR1; Pu1284_CRISPR2	4				31
181	Pu1284_CRISPR2	Pu1284_CRISPR2|1_1_929|1_9_509_540|32	TGACGTCGCGTGAATATGACGCCGTTGTTTTT	Pu1271_CRISPR2; Pu1257_CRISPR1; Pu1294_CRISPR1; Pu1284_CRISPR2	5				28
182	Pu1284_CRISPR2	Pu1284_CRISPR2|1_1_929|1_10_569_600|32	CGGGGAATGACACGCCGTTAATAGTGGAACTT	Pu1271_CRISPR2; Pu1257_CRISPR1; Pu1294_CRISPR1; Pu1284_CRISPR2	4				30
183	Pu1284_CRISPR2	Pu1284_CRISPR2|1_1_929|1_11_629_660|32	GCTTGGGGAGTATTGGGAATCGCTCGGCGGGA	Pu1271_CRISPR2; Pu1257_CRISPR1; Pu1294_CRISPR1; Pu1284_CRISPR2	5				41
184	Pu1284_CRISPR2	Pu1284_CRISPR2|1_1_929|1_12_689_720|32	ATGAAAAGCGCCGCCTTTATGCGCCCGATTTT	Pu1271_CRISPR2; Pu1257_CRISPR1; Pu1294_CRISPR1; Pu1340_CRISPR2; Pu1284_CRISPR2	5				30
185	Pu1284_CRISPR2	Pu1284_CRISPR2|1_1_929|1_13_749_780|32	GCAAACGGAATTAGCAGCAGCATGATCAAAGA	Pu1271_CRISPR2; Pu1257_CRISPR1; Pu1294_CRISPR1; Pu1270_CRISPR2; Pu1284_CRISPR2	5				33
186	Pu1284_CRISPR2	Pu1284_CRISPR2|1_1_929|1_14_809_840|32	CTGGAGGCGCTCACACTCACGCGGAGTGAGAC	Pu1271_CRISPR2; Pu1257_CRISPR1; Pu1294_CRISPR1; Pu1340_CRISPR2; Pu1270_CRISPR2; Pu1284_CRISPR2	6				35
187	Pu1284_CRISPR2	Pu1284_CRISPR2|1_1_929|1_15_869_900|32	GAATATTTTGGAAAAATAGCTATCAATCCGGG	Pu1271_CRISPR2; Pu1341_CRISPR1; Pu1264_CRISPR2; Pu1257_CRISPR1; Pu1239_CRISPR2; Pu1294_CRISPR1; Pu1340_CRISPR2; Pu1270_CRISPR2; Pu1284_CRISPR2; Pu1237_CRISPR2					100
188	Pu1264_CRISPR1	Pu1264_CRISPR1|1_1_449|1_1_29_60|32	TGACGCCATATGCAGATCATTGAGGCGAAACC	Pu1237_CRISPR1; Pu1341_CRISPR2; Pu1264_CRISPR1; Pu1239_CRISPR1	3				92
189	Pu1264_CRISPR1	Pu1264_CRISPR1|1_1_449|1_2_89_120|32	ACGTTCGCACCGGTCAGGGTACTGCGCAGCGT	Pu1237_CRISPR1; Pu1341_CRISPR2; Pu1264_CRISPR1; Pu1239_CRISPR1	3				94
190	Pu1264_CRISPR1	Pu1264_CRISPR1|1_1_449|1_3_149_180|32	GAAACCAGAGCGCCCGCATAAAACAGGCACAA	Pu1237_CRISPR1; Pu1341_CRISPR2; Pu1264_CRISPR1; Pu1239_CRISPR1	4				87
191	Pu1264_CRISPR1	Pu1264_CRISPR1|1_1_449|1_4_209_240|32	GCCAGCATAAAACCGCCTTTGATATTTTATTG	Pu1264_CRISPR1	1				61
192	Pu1264_CRISPR1	Pu1264_CRISPR1|1_1_449|1_5_269_300|32	TCAGCCGGAGGCTCTCAATTTCAGCCGCGCGG	Pu1264_CRISPR1	1				70
193	Pu1264_CRISPR1	Pu1264_CRISPR1|1_1_449|1_6_329_360|32	AGCACGGCTGCGGGGAATGGCTCAATCTCTGC	Pu1264_CRISPR1	1				66
194	Pu1264_CRISPR1	Pu1264_CRISPR1|1_1_449|1_7_389_420|32	TGATGGCGCAGCAGTCCTCCCTCCTGCCGCCA	Pu1237_CRISPR1; Pu1341_CRISPR2; Pu1264_CRISPR1; Pu1239_CRISPR1			83		17
195	Pu825_CRISPR2	Pu825_CRISPR2|1_1_752|1_1_29_60|32	AACACCATAATAAGATTCGCCGTTTATAGTAA	Pu825_CRISPR2					5
196	Pu825_CRISPR2	Pu825_CRISPR2|1_1_752|1_2_89_120|32	GCTAGGGGATGGATTGTTTGAGATACGAGCAA	Pu825_CRISPR2					5
197	Pu825_CRISPR2	Pu825_CRISPR2|1_1_752|1_3_149_180|32	AAATGCGGCCAGCATATTGCGCTGCTCGATCG	Pu825_CRISPR2					5
198	Pu825_CRISPR2	Pu825_CRISPR2|1_1_752|1_4_209_240|32	ATGACAAAACTGATATCTGACTCCAGATATTC	Pu825_CRISPR2					5
199	Pu825_CRISPR2	Pu825_CRISPR2|1_1_752|1_5_269_300|32	GGTAAGTGGGTTTTGTTATTTGACGGGGGAAT	Pu825_CRISPR2					5
200	Pu825_CRISPR2	Pu825_CRISPR2|1_1_752|1_6_329_360|32	AGGTTGAGGCGACGGCAACTAAACTGCGTGGC	Pu825_CRISPR2	1				5
201	Pu825_CRISPR2	Pu825_CRISPR2|1_1_752|1_7_389_420|32	ACGTTGTAGCAAAACACTGCCGGGCCGTGACT	Pu825_CRISPR2					5
202	Pu825_CRISPR2	Pu825_CRISPR2|1_1_752|1_8_449_481|33	AGACTGCGGTTTCAATGCGGCGGATATTTTCGA	Pu825_CRISPR2					5
203	Pu825_CRISPR2	Pu825_CRISPR2|1_1_752|1_9_510_541|32	AGCGAGGCTGCATACGTTGAGTGCCCACACTG	Pu825_CRISPR2					5
204	Pu825_CRISPR2	Pu825_CRISPR2|1_1_752|1_10_570_601|32	GCATGAGGCACCGCCCTGCACCGGTATTTTAT	Pu825_CRISPR2					5
205	Pu825_CRISPR2	Pu825_CRISPR2|1_1_752|1_11_630_663|34	ACATTGCAATTAACTGATATCGCACCATCATCGG	Pu825_CRISPR2					7
206	Pu825_CRISPR2	Pu825_CRISPR2|1_1_752|1_12_692_723|32	TACATACTCAAACGATTACTGAATCACAAAAC	Pu828_CRISPR1; Pu825_CRISPR2	3				91
207	Pu1239_CRISPR1	Pu1239_CRISPR1|1_1_269|1_1_29_60|32	TGACGCCATATGCAGATCATTGAGGCGAAACC	Pu1237_CRISPR1; Pu1341_CRISPR2; Pu1264_CRISPR1; Pu1239_CRISPR1	3				92
208	Pu1239_CRISPR1	Pu1239_CRISPR1|1_1_269|1_2_89_120|32	ACGTTCGCACCGGTCAGGGTACTGCGCAGCGT	Pu1237_CRISPR1; Pu1341_CRISPR2; Pu1264_CRISPR1; Pu1239_CRISPR1	3				94
209	Pu1239_CRISPR1	Pu1239_CRISPR1|1_1_269|1_3_149_180|32	GAAACCAGAGCGCCCGCATAAAACAGGCACAA	Pu1237_CRISPR1; Pu1341_CRISPR2; Pu1264_CRISPR1; Pu1239_CRISPR1	4				87
210	Pu1239_CRISPR1	Pu1239_CRISPR1|1_1_269|1_4_209_240|32	TGATGGCGCAGCAGTCCTCCCTCCTGCCGCCA	Pu1237_CRISPR1; Pu1341_CRISPR2; Pu1264_CRISPR1; Pu1239_CRISPR1			83		17
211	Pu1237_CRISPR2	Pu1237_CRISPR2|1_1_329|1_1_29_60|32	GATACGATCGAATTTAGTCACTGAATACCCCC	Pu1341_CRISPR1; Pu1264_CRISPR2; Pu1239_CRISPR2; Pu1237_CRISPR2	5				95
212	Pu1237_CRISPR2	Pu1237_CRISPR2|1_1_329|1_2_89_120|32	GGGTTGCGCAATGGGCTGGCCGACGAACGCGG	Pu1341_CRISPR1; Pu1264_CRISPR2; Pu1239_CRISPR2; Pu1270_CRISPR2; Pu1237_CRISPR2	4				87
213	Pu1237_CRISPR2	Pu1237_CRISPR2|1_1_329|1_3_149_180|32	TGTGGCGCTGATGCGTCTGGGCGTCTTTGTAC	Pu1341_CRISPR1; Pu1264_CRISPR2; Pu1239_CRISPR2; Pu1237_CRISPR2			95		5
214	Pu1237_CRISPR2	Pu1237_CRISPR2|1_1_329|1_4_209_240|32	GCGCGCAGTGCCTGATAATCAATTTTGCTCAT	Pu1341_CRISPR1; Pu1264_CRISPR2; Pu1239_CRISPR2; Pu1237_CRISPR2	4				95
215	Pu1237_CRISPR2	Pu1237_CRISPR2|1_1_329|1_5_269_300|32	GAATATTTTGGAAAAATAGCTATCAATCCGGG	Pu1271_CRISPR2; Pu1341_CRISPR1; Pu1264_CRISPR2; Pu1257_CRISPR1; Pu1239_CRISPR2; Pu1294_CRISPR1; Pu1340_CRISPR2; Pu1270_CRISPR2; Pu1284_CRISPR2; Pu1237_CRISPR2					100
216	Pu1257_CRISPR2	Pu1257_CRISPR2|1_1_570|1_1_29_60|32	CGTGCGTATGCTGCCGCGCGATTCAGTACATC	Pu1294_CRISPR2; Pu1271_CRISPR1; Pu1284_CRISPR1; Pu1257_CRISPR2	2				32
217	Pu1257_CRISPR2	Pu1257_CRISPR2|1_1_570|1_2_89_120|32	CGGCGCAGTGGTTTCCATTGGTGGGAAAAATG	Pu1294_CRISPR2; Pu1271_CRISPR1; Pu1284_CRISPR1; Pu1257_CRISPR2	2				27
218	Pu1257_CRISPR2	Pu1257_CRISPR2|1_1_570|1_3_149_180|32	GCATCACGTGTGGTGACTGAATACGCGGTCAA	Pu1294_CRISPR2; Pu1271_CRISPR1; Pu1284_CRISPR1; Pu1257_CRISPR2	2				29
219	Pu1257_CRISPR2	Pu1257_CRISPR2|1_1_570|1_4_209_240|32	AGAAGGGCGGGCGTCGTGTTGTTAAGCGCGAA	Pu1294_CRISPR2; Pu1271_CRISPR1; Pu1284_CRISPR1; Pu1257_CRISPR2	2				29
220	Pu1257_CRISPR2	Pu1257_CRISPR2|1_1_570|1_5_269_301|33	CTGCTCGACCCTGTCATGCGGCGCATCCGGCTC	Pu1294_CRISPR2; Pu1271_CRISPR1; Pu1284_CRISPR1; Pu1257_CRISPR2	2				27
221	Pu1257_CRISPR2	Pu1257_CRISPR2|1_1_570|1_6_330_361|32	AGCGGTCGCCAAGGCAATGCTCGTACGCCGTC	Pu1294_CRISPR2; Pu1271_CRISPR1; Pu1284_CRISPR1; Pu1257_CRISPR2	2				32
222	Pu1257_CRISPR2	Pu1257_CRISPR2|1_1_570|1_7_390_421|32	ACATCGACCGGGCCTGACCTCCTGCCTCCACC	Pu1294_CRISPR2; Pu1271_CRISPR1; Pu1284_CRISPR1; Pu1257_CRISPR2	2				30
223	Pu1257_CRISPR2	Pu1257_CRISPR2|1_1_570|1_8_450_481|32	TGGATTACCGAGGCCCGAAAATATATTGGTGA	Pu1294_CRISPR2; Pu1271_CRISPR1; Pu1284_CRISPR1; Pu1257_CRISPR2	2				30
224	Pu1257_CRISPR2	Pu1257_CRISPR2|1_1_570|1_9_510_541|32	AAAAAGTTGCGTCGCGTGACCGGCACTATAGA	Pu1294_CRISPR2; Pu1271_CRISPR1; Pu1284_CRISPR1; Pu1257_CRISPR2	1				30

## Sheet: Pu828_CRISPR2
			Select for downloading or viewing reports	Description	Scientific Name	Max Score	Total Score	Query Cover	E value	Per. Ident	Acc. Len	Accession
	Pu828_CRISPR2|1_1_752|1_1_29_60|32	ATTTGAGCGACGTAGCGGAAAATACGATCGCC	Select seq CP043033.1	Escherichia coli strain XDL chromosome, complete genome	Escherichia coli	60.2	60.2	1	4e-06	100.00%	5134250	CP043033.1
			Select seq CP033635.1	Escherichia coli isolate ECCNB12-2 chromosome, complete genome	Escherichia coli	60.2	60.2	1	4e-06	100.00%	5539489	CP033635.1
			Select seq CP021193.1	Escherichia coli strain H17 chromosome	Escherichia coli	60.2	60.2	1	4e-06	100.00%	5219546	CP021193.1
			Select seq CP158308.1	Escherichia coli strain CM2 chromosome, complete genome	Escherichia coli	60.2	60.2	1	4e-06	100.00%	5425418	CP158308.1
			Select seq CP147535.1	Escherichia coli strain GN03551 chromosome, complete genome	Escherichia coli	60.2	60.2	1	4e-06	100.00%	4964976	CP147535.1
			Select seq CP147532.1	Escherichia coli strain GN03139 chromosome, complete genome	Escherichia coli	60.2	60.2	1	4e-06	100.00%	4964251	CP147532.1
			Select seq CP142035.1	Escherichia coli strain HS4 chromosome, complete genome	Escherichia coli	60.2	60.2	1	4e-06	100.00%	5021014	CP142035.1
			Select seq AP028310.1	Escherichia coli OIPH-1902-010 DNA, complete genome	Escherichia coli	60.2	60.2	1	4e-06	100.00%	4833512	AP028310.1
			Select seq CP135959.1	Escherichia coli strain MS1266 chromosome, complete genome	Escherichia coli	60.2	60.2	1	4e-06	100.00%	4735863	CP135959.1
			Select seq CP135712.1	Escherichia coli strain TUM1586 chromosome, complete genome	Escherichia coli	60.2	60.2	1	4e-06	100.00%	5112477	CP135712.1
			Select seq CP095448.1	Escherichia coli strain LS45 chromosome, complete genome	Escherichia coli	60.2	60.2	1	4e-06	100.00%	5120890	CP095448.1
			Select seq CP058714.1	Escherichia coli strain M172-1 chromosome, complete genome	Escherichia coli	60.2	60.2	1	4e-06	100.00%	4973495	CP058714.1
			Select seq CP088677.1	Escherichia coli strain C16EC0241 chromosome, complete genome	Escherichia coli	60.2	60.2	1	4e-06	100.00%	5099975	CP088677.1
			Select seq CP088602.1	Escherichia coli strain D16EC0456 chromosome, complete genome	Escherichia coli	60.2	60.2	1	4e-06	100.00%	5134476	CP088602.1
			Select seq CP074701.1	Escherichia coli strain 702/18 chromosome, complete genome	Escherichia coli	60.2	60.2	1	4e-06	100.00%	5041266	CP074701.1
			Select seq CP067235.1	Escherichia coli strain SBF22 chromosome, complete genome	Escherichia coli	60.2	60.2	1	4e-06	100.00%	4970621	CP067235.1
			Select seq CP019392.1	Escherichia coli strain XH992 chromosome, complete genome	Escherichia coli	60.2	60.2	1	4e-06	100.00%	5144002	CP019392.1
			Select seq CP056077.1	Escherichia coli strain MS1170 chromosome, complete genome	Escherichia coli	60.2	60.2	1	4e-06	100.00%	4735839	CP056077.1
			Select seq LR890326.1	Escherichia coli isolate MINF_1A-sc-2280431 genome assembly, chromosome: 1	Escherichia coli	60.2	60.2	1	4e-06	100.00%	5200778	LR890326.1
			Select seq CP059003.1	Escherichia coli strain 2D chromosome, complete genome	Escherichia coli	60.2	60.2	1	4e-06	100.00%	5132980	CP059003.1
			Select seq JF495853.1	Escherichia coli strain 718 CRISPR1 repeat region	Escherichia coli	60.2	60.2	1	4e-06	100.00%	1372	JF495853.1
			Select seq JF495828.1	Escherichia coli strain 629 CRISPR1 repeat region	Escherichia coli	60.2	60.2	1	4e-06	100.00%	1371	JF495828.1
			Select seq CP000970.1	Escherichia coli SMS-3-5, complete genome	Escherichia coli SMS-3-5	60.2	60.2	1	4e-06	100.00%	5068389	CP000970.1
	Pu828_CRISPR2|1_1_752|1_2_89_121|33	CTGAAACGCATCAAGTGAATTTAACGCGTACTG	Select seq CP135959.1	Escherichia coli strain MS1266 chromosome, complete genome	Escherichia coli	62.1	62.1	1	1e-06	100.00%	4735863	CP135959.1
			Select seq CP056077.1	Escherichia coli strain MS1170 chromosome, complete genome	Escherichia coli	62.1	62.1	1	1e-06	100.00%	4735839	CP056077.1
	Pu828_CRISPR2|1_1_752|1_3_150_181|32	TTTACGCCGTCCATCTCCCATATTCCAACATC	Select seq CP135959.1	Escherichia coli strain MS1266 chromosome, complete genome	Escherichia coli	60.2	60.2	1	4e-06	100.00%	4735863	CP135959.1
			Select seq CP056077.1	Escherichia coli strain MS1170 chromosome, complete genome	Escherichia coli	60.2	60.2	1	4e-06	100.00%	4735839	CP056077.1
	Pu828_CRISPR2|1_1_752|1_4_210_241|32	GCCATGACGTTTACTCCAGCTCTCGTCAGTAA	Select seq CP135959.1	Escherichia coli strain MS1266 chromosome, complete genome	Escherichia coli	60.2	60.2	1	4e-06	100.00%	4735863	CP135959.1
			Select seq AP027258.1	Escherichia coli JNE151685 DNA, complete genome	Escherichia coli	60.2	60.2	1	4e-06	100.00%	4968007	AP027258.1
			Select seq CP056077.1	Escherichia coli strain MS1170 chromosome, complete genome	Escherichia coli	60.2	60.2	1	4e-06	100.00%	4735839	CP056077.1
	Pu828_CRISPR2|1_1_752|1_5_270_301|32	TGAGGAAGAAAAACCAGCAGCGCCACCGGAAG	Select seq CP135959.1	Escherichia coli strain MS1266 chromosome, complete genome	Escherichia coli	60.2	60.2	1	4e-06	100.00%	4735863	CP135959.1
			Select seq CP056077.1	Escherichia coli strain MS1170 chromosome, complete genome	Escherichia coli	60.2	60.2	1	4e-06	100.00%	4735839	CP056077.1
	Pu828_CRISPR2|1_1_752|1_6_330_362|33	AGGCGGCGTTTGAGGAACGCATGGCGCTGTGGA	Select seq CP135959.1	Escherichia coli strain MS1266 chromosome, complete genome	Escherichia coli	62.1	62.1	1	1e-06	100.00%	4735863	CP135959.1
			Select seq CP056077.1	Escherichia coli strain MS1170 chromosome, complete genome	Escherichia coli	62.1	62.1	1	1e-06	100.00%	4735839	CP056077.1
			Select seq CP091029.1	Escherichia coli strain STEC384 chromosome, complete genome	Escherichia coli	56.5	56.5	1	5e-05	96.97%	4990670	CP091029.1
			Select seq CP091024.1	Escherichia coli strain STEC379 chromosome, complete genome	Escherichia coli	56.5	56.5	1	5e-05	96.97%	5041942	CP091024.1
			Select seq CP056933.1	Escherichia coli strain RHB42-C16 chromosome, complete genome	Escherichia coli	56.5	56.5	1	5e-05	96.97%	4729906	CP056933.1
	Pu828_CRISPR2|1_1_752|1_7_391_422|32	ACGCCCAGCGACTGACACCGATTGTGGTCCCG	Select seq CP135959.1	Escherichia coli strain MS1266 chromosome, complete genome	Escherichia coli	60.2	60.2	1	4e-06	100.00%	4735863	CP135959.1
			Select seq BK058252.1	TPA: Caudoviricetes sp. isolate ctvuw3, partial genome	Caudoviricetes sp.	60.2	60.2	1	4e-06	100.00%	46702	BK058252.1
			Select seq CP056077.1	Escherichia coli strain MS1170 chromosome, complete genome	Escherichia coli	60.2	60.2	1	4e-06	100.00%	4735839	CP056077.1
	Pu828_CRISPR2|1_1_752|1_8_451_482|32	GCTGGCGTAACTCGTCCAGCGTTTCGAATAAT	Select seq CP135959.1	Escherichia coli strain MS1266 chromosome, complete genome	Escherichia coli	60.2	60.2	1	4e-06	100.00%	4735863	CP135959.1
			Select seq CP056077.1	Escherichia coli strain MS1170 chromosome, complete genome	Escherichia coli	60.2	60.2	1	4e-06	100.00%	4735839	CP056077.1
	Pu828_CRISPR2|1_1_752|1_9_511_542|32	TGCTAAATTTTTTAATGCTGCCATTTGTTAGC	Select seq CP135959.1	Escherichia coli strain MS1266 chromosome, complete genome	Escherichia coli	60.2	60.2	1	4e-06	100.00%	4735863	CP135959.1
			Select seq CP056077.1	Escherichia coli strain MS1170 chromosome, complete genome	Escherichia coli	60.2	60.2	1	4e-06	100.00%	4735839	CP056077.1
	Pu828_CRISPR2|1_1_752|1_10_571_603|33	GTACACATTCGCAATCAAAATATATCTGCTAAA	Select seq CP135959.1	Escherichia coli strain MS1266 chromosome, complete genome	Escherichia coli	62.1	62.1	1	1e-06	100.00%	4735863	CP135959.1
			Select seq CP056077.1	Escherichia coli strain MS1170 chromosome, complete genome	Escherichia coli	62.1	62.1	1	1e-06	100.00%	4735839	CP056077.1
	Pu828_CRISPR2|1_1_752|1_11_632_663|32	GCGCTGAAAGGTTGGCATGGACAGGAAGCAGT	Select seq CP070920.1	Escherichia coli strain 40EC chromosome, complete genome	Escherichia coli	60.2	60.2	1	4e-06	100.00%	4790484	CP070920.1
			Select seq CP056348.1	Escherichia coli strain RHBSTW-00687 chromosome, complete genome	Escherichia coli	60.2	60.2	1	4e-06	100.00%	4788290	CP056348.1
	Pu828_CRISPR2|1_1_752|1_12_692_723|32	GATAATAAAATCATCAATCTGTTCGACGCCAG	Select seq CP135959.1	Escherichia coli strain MS1266 chromosome, complete genome	Escherichia coli	60.2	60.2	1	4e-06	100.00%	4735863	CP135959.1
			Select seq CP056077.1	Escherichia coli strain MS1170 chromosome, complete genome	Escherichia coli	60.2	60.2	1	4e-06	100.00%	4735839	CP056077.1

## Sheet: Pu1271_CRISPR2
			Select for downloading or viewing reports	Description	Scientific Name	Max Score	Total Score	Query Cover	E value	Per. Ident	Acc. Len	Accession
	Pu1271_CRISPR2|1_1_809|1_1_29_60|32	GCGCACGGCGTGGCGACAGAGAGCACGCCCGC	Select seq CP051744.1	Escherichia coli strain SCU-484 chromosome, complete genome	Escherichia coli	60.2	60.2	1	4e-06	100.00%	5139277	CP051744.1
			Select seq CP043181.1	Escherichia coli O2:H6 strain PG20180057 chromosome, complete genome	Escherichia coli O2:H6	60.2	60.2	1	4e-06	100.00%	5044633	CP043181.1
			Select seq CP035498.1	Escherichia coli strain 04-00955 chromosome, complete genome	Escherichia coli	60.2	60.2	1	4e-06	100.00%	5349824	CP035498.1
			Select seq CP028714.1	Escherichia coli strain Mt1B1 chromosome	Escherichia coli	60.2	60.2	1	4e-06	100.00%	5115630	CP028714.1
			Select seq CP011915.1	Escherichia coli strain PSUO2 chromosome, complete genome	Escherichia coli	60.2	60.2	1	4e-06	100.00%	4924294	CP011915.1
			Select seq CP148318.1	Escherichia coli strain Z1323MEC0001 chromosome, complete genome	Escherichia coli	60.2	60.2	1	4e-06	100.00%	5220488	CP148318.1
			Select seq CP128596.1	Escherichia coli strain muskdeer13-4 chromosome, complete genome	Escherichia coli	60.2	60.2	1	4e-06	100.00%	5098159	CP128596.1
			Select seq CP016007.1	Escherichia coli strain NGF1, complete genome	Escherichia coli	60.2	60.2	1	4e-06	100.00%	5026105	CP016007.1
			Select seq CP128912.1	Escherichia coli strain TUM13773 chromosome, complete genome	Escherichia coli	60.2	60.2	1	4e-06	100.00%	5120006	CP128912.1
			Select seq CP128578.1	Escherichia coli strain VG38-53E1 chromosome, complete genome	Escherichia coli	60.2	60.2	1	4e-06	100.00%	5299837	CP128578.1
			Select seq CP047057.1	Escherichia coli NC101 chromosome, complete genome	Escherichia coli NC101	60.2	60.2	1	4e-06	100.00%	5030182	CP047057.1
			Select seq CP120549.1	Escherichia coli strain B1172 chromosome, complete genome	Escherichia coli	60.2	60.2	1	4e-06	100.00%	5147947	CP120549.1
			Select seq OX341604.1	Escherichia coli isolate EcAZ01 genome assembly, chromosome: c1	Escherichia coli	60.2	60.2	1	4e-06	100.00%	5011906	OX341604.1
			Select seq CP104503.1	Escherichia coli strain E1 chromosome, complete genome	Escherichia coli	60.2	60.2	1	4e-06	100.00%	4910007	CP104503.1
			Select seq AP026510.1	Escherichia coli TUM13066 DNA, complete genome	Escherichia coli	60.2	60.2	1	4e-06	100.00%	4978077	AP026510.1
			Select seq CP028753.1	Escherichia coli strain A22 chromosome, complete genome	Escherichia coli	60.2	60.2	1	4e-06	100.00%	4727126	CP028753.1
			Select seq CP028743.1	Escherichia coli strain A32 chromosome, complete genome	Escherichia coli	60.2	60.2	1	4e-06	100.00%	4727511	CP028743.1
			Select seq CP028742.1	Escherichia coli strain A33 chromosome, complete genome	Escherichia coli	60.2	60.2	1	4e-06	100.00%	5117905	CP028742.1
			Select seq CP054965.1	Escherichia coli strain STIN_95 chromosome, complete genome	Escherichia coli	60.2	60.2	1	4e-06	100.00%	5088138	CP054965.1
			Select seq CP082771.1	Escherichia coli LF82 chromosome, complete genome	Escherichia coli LF82	60.2	60.2	1	4e-06	100.00%	4772884	CP082771.1
			Select seq CP070227.1	Escherichia coli strain JA0072 chromosome, complete genome	Escherichia coli	60.2	60.2	1	4e-06	100.00%	5030087	CP070227.1
			Select seq CP072787.1	Escherichia coli strain NC101 chromosome, complete genome	Escherichia coli	60.2	60.2	1	4e-06	100.00%	5030087	CP072787.1
			Select seq CP072786.1	Escherichia coli strain JA0257 chromosome, complete genome	Escherichia coli	60.2	60.2	1	4e-06	100.00%	5030087	CP072786.1
			Select seq CP072784.1	Escherichia coli strain JA0266 chromosome, complete genome	Escherichia coli	60.2	60.2	1	4e-06	100.00%	5030087	CP072784.1
			Select seq CP072785.1	Escherichia coli strain JA0265 chromosome, complete genome	Escherichia coli	60.2	60.2	1	4e-06	100.00%	5030087	CP072785.1
			Select seq CP069522.1	Escherichia coli strain FDAARGOS_1267 chromosome, complete genome	Escherichia coli	60.2	60.2	1	4e-06	100.00%	5363683	CP069522.1
			Select seq CP069445.1	Escherichia coli strain FDAARGOS_1251 chromosome, complete genome	Escherichia coli	60.2	60.2	1	4e-06	100.00%	5201262	CP069445.1
			Select seq CP068394.1	Escherichia coli strain M-17 chromosome, complete genome	Escherichia coli	60.2	60.2	1	4e-06	100.00%	5028010	CP068394.1
			Select seq LR890198.1	Escherichia coli isolate MINF_1D-sc-2280456 genome assembly, chromosome: 1	Escherichia coli	60.2	60.2	1	4e-06	100.00%	5092209	LR890198.1
			Select seq CP056816.1	Escherichia coli strain RHBSTW-00147 chromosome, complete genome	Escherichia coli	60.2	60.2	1	4e-06	100.00%	5279096	CP056816.1
			Select seq JF495989.1	Escherichia coli strain R79 CRISPR4 repeat region	Escherichia coli	60.2	60.2	1	4e-06	100.00%	1228	JF495989.1
			Select seq CP001855.1	Escherichia coli O83:H1 str. NRG 857C, complete genome	Escherichia coli O83:H1 str. NRG 857C	60.2	60.2	1	4e-06	100.00%	4747819	CP001855.1
			Select seq CU651637.1	Escherichia coli LF82 chromosome, complete sequence	Escherichia coli LF82	60.2	60.2	1	4e-06	100.00%	4773108	CU651637.1
			Select seq JF495976.1	Escherichia coli strain 364 CRISPR4 repeat region	Escherichia coli	58.4	58.4	0.96	1e-05	100.00%	927	JF495976.1
	Pu1271_CRISPR2|1_1_809|1_2_89_120|32	AGTTCGGCATGAGCAGCTCCTCTGTAGTCAGA	Select seq CP043181.1	Escherichia coli O2:H6 strain PG20180057 chromosome, complete genome	Escherichia coli O2:H6	60.2	60.2	1	4e-06	100.00%	5044633	CP043181.1
			Select seq CP035498.1	Escherichia coli strain 04-00955 chromosome, complete genome	Escherichia coli	60.2	60.2	1	4e-06	100.00%	5349824	CP035498.1
			Select seq CP028714.1	Escherichia coli strain Mt1B1 chromosome	Escherichia coli	60.2	60.2	1	4e-06	100.00%	5115630	CP028714.1
			Select seq CP011915.1	Escherichia coli strain PSUO2 chromosome, complete genome	Escherichia coli	60.2	60.2	1	4e-06	100.00%	4924294	CP011915.1
			Select seq CP148318.1	Escherichia coli strain Z1323MEC0001 chromosome, complete genome	Escherichia coli	60.2	60.2	1	4e-06	100.00%	5220488	CP148318.1
			Select seq CP128596.1	Escherichia coli strain muskdeer13-4 chromosome, complete genome	Escherichia coli	60.2	60.2	1	4e-06	100.00%	5098159	CP128596.1
			Select seq CP016007.1	Escherichia coli strain NGF1, complete genome	Escherichia coli	60.2	60.2	1	4e-06	100.00%	5026105	CP016007.1
			Select seq CP128912.1	Escherichia coli strain TUM13773 chromosome, complete genome	Escherichia coli	60.2	60.2	1	4e-06	100.00%	5120006	CP128912.1
			Select seq CP128578.1	Escherichia coli strain VG38-53E1 chromosome, complete genome	Escherichia coli	60.2	60.2	1	4e-06	100.00%	5299837	CP128578.1
			Select seq CP047057.1	Escherichia coli NC101 chromosome, complete genome	Escherichia coli NC101	60.2	60.2	1	4e-06	100.00%	5030182	CP047057.1
			Select seq CP120549.1	Escherichia coli strain B1172 chromosome, complete genome	Escherichia coli	60.2	60.2	1	4e-06	100.00%	5147947	CP120549.1
			Select seq OX341604.1	Escherichia coli isolate EcAZ01 genome assembly, chromosome: c1	Escherichia coli	60.2	60.2	1	4e-06	100.00%	5011906	OX341604.1
			Select seq CP104503.1	Escherichia coli strain E1 chromosome, complete genome	Escherichia coli	60.2	60.2	1	4e-06	100.00%	4910007	CP104503.1
			Select seq AP026510.1	Escherichia coli TUM13066 DNA, complete genome	Escherichia coli	60.2	60.2	1	4e-06	100.00%	4978077	AP026510.1
			Select seq CP028770.1	Escherichia coli strain A4 chromosome, complete genome	Escherichia coli	60.2	60.2	1	4e-06	100.00%	4961568	CP028770.1
			Select seq CP028742.1	Escherichia coli strain A33 chromosome, complete genome	Escherichia coli	60.2	60.2	1	4e-06	100.00%	5117905	CP028742.1
			Select seq CP082771.1	Escherichia coli LF82 chromosome, complete genome	Escherichia coli LF82	60.2	60.2	1	4e-06	100.00%	4772884	CP082771.1
			Select seq CP070227.1	Escherichia coli strain JA0072 chromosome, complete genome	Escherichia coli	60.2	60.2	1	4e-06	100.00%	5030087	CP070227.1
			Select seq CP072787.1	Escherichia coli strain NC101 chromosome, complete genome	Escherichia coli	60.2	60.2	1	4e-06	100.00%	5030087	CP072787.1
			Select seq CP072786.1	Escherichia coli strain JA0257 chromosome, complete genome	Escherichia coli	60.2	60.2	1	4e-06	100.00%	5030087	CP072786.1
			Select seq CP072784.1	Escherichia coli strain JA0266 chromosome, complete genome	Escherichia coli	60.2	60.2	1	4e-06	100.00%	5030087	CP072784.1
			Select seq CP072785.1	Escherichia coli strain JA0265 chromosome, complete genome	Escherichia coli	60.2	60.2	1	4e-06	100.00%	5030087	CP072785.1
			Select seq CP069522.1	Escherichia coli strain FDAARGOS_1267 chromosome, complete genome	Escherichia coli	60.2	60.2	1	4e-06	100.00%	5363683	CP069522.1
			Select seq CP069445.1	Escherichia coli strain FDAARGOS_1251 chromosome, complete genome	Escherichia coli	60.2	60.2	1	4e-06	100.00%	5201262	CP069445.1
			Select seq CP068394.1	Escherichia coli strain M-17 chromosome, complete genome	Escherichia coli	60.2	120	1	4e-06	100.00%	5028010	CP068394.1
			Select seq LR890198.1	Escherichia coli isolate MINF_1D-sc-2280456 genome assembly, chromosome: 1	Escherichia coli	60.2	60.2	1	4e-06	100.00%	5092209	LR890198.1
			Select seq CP056816.1	Escherichia coli strain RHBSTW-00147 chromosome, complete genome	Escherichia coli	60.2	60.2	1	4e-06	100.00%	5279096	CP056816.1
			Select seq JF495991.1	Escherichia coli strain R89 CRISPR4 repeat region	Escherichia coli	60.2	60.2	1	4e-06	100.00%	148	JF495991.1
			Select seq JF495990.1	Escherichia coli strain R85 CRISPR4 repeat region	Escherichia coli	60.2	60.2	1	4e-06	100.00%	747	JF495990.1
			Select seq JF495989.1	Escherichia coli strain R79 CRISPR4 repeat region	Escherichia coli	60.2	60.2	1	4e-06	100.00%	1228	JF495989.1
			Select seq JF495976.1	Escherichia coli strain 364 CRISPR4 repeat region	Escherichia coli	60.2	60.2	1	4e-06	100.00%	927	JF495976.1
			Select seq CU651637.1	Escherichia coli LF82 chromosome, complete sequence	Escherichia coli LF82	60.2	60.2	1	4e-06	100.00%	4773108	CU651637.1
	Pu1271_CRISPR2|1_1_809|1_3_149_180|32	AGCCAAAATAATGCGTCGCTTTCTGACATTTT	Select seq CP051744.1	Escherichia coli strain SCU-484 chromosome, complete genome	Escherichia coli	60.2	60.2	1	4e-06	100.00%	5139277	CP051744.1
			Select seq CP043181.1	Escherichia coli O2:H6 strain PG20180057 chromosome, complete genome	Escherichia coli O2:H6	60.2	60.2	1	4e-06	100.00%	5044633	CP043181.1
			Select seq CP035498.1	Escherichia coli strain 04-00955 chromosome, complete genome	Escherichia coli	60.2	60.2	1	4e-06	100.00%	5349824	CP035498.1
			Select seq CP028714.1	Escherichia coli strain Mt1B1 chromosome	Escherichia coli	60.2	60.2	1	4e-06	100.00%	5115630	CP028714.1
			Select seq CP011915.1	Escherichia coli strain PSUO2 chromosome, complete genome	Escherichia coli	60.2	60.2	1	4e-06	100.00%	4924294	CP011915.1
			Select seq CP128596.1	Escherichia coli strain muskdeer13-4 chromosome, complete genome	Escherichia coli	60.2	60.2	1	4e-06	100.00%	5098159	CP128596.1
			Select seq CP016007.1	Escherichia coli strain NGF1, complete genome	Escherichia coli	60.2	60.2	1	4e-06	100.00%	5026105	CP016007.1
			Select seq CP128912.1	Escherichia coli strain TUM13773 chromosome, complete genome	Escherichia coli	60.2	60.2	1	4e-06	100.00%	5120006	CP128912.1
			Select seq CP128578.1	Escherichia coli strain VG38-53E1 chromosome, complete genome	Escherichia coli	60.2	60.2	1	4e-06	100.00%	5299837	CP128578.1
			Select seq CP047057.1	Escherichia coli NC101 chromosome, complete genome	Escherichia coli NC101	60.2	60.2	1	4e-06	100.00%	5030182	CP047057.1
			Select seq CP120549.1	Escherichia coli strain B1172 chromosome, complete genome	Escherichia coli	60.2	60.2	1	4e-06	100.00%	5147947	CP120549.1
			Select seq OX341604.1	Escherichia coli isolate EcAZ01 genome assembly, chromosome: c1	Escherichia coli	60.2	60.2	1	4e-06	100.00%	5011906	OX341604.1
			Select seq CP104503.1	Escherichia coli strain E1 chromosome, complete genome	Escherichia coli	60.2	60.2	1	4e-06	100.00%	4910007	CP104503.1
			Select seq AP026510.1	Escherichia coli TUM13066 DNA, complete genome	Escherichia coli	60.2	60.2	1	4e-06	100.00%	4978077	AP026510.1
			Select seq CP028770.1	Escherichia coli strain A4 chromosome, complete genome	Escherichia coli	60.2	60.2	1	4e-06	100.00%	4961568	CP028770.1
			Select seq CP028742.1	Escherichia coli strain A33 chromosome, complete genome	Escherichia coli	60.2	60.2	1	4e-06	100.00%	5117905	CP028742.1
			Select seq CP054965.1	Escherichia coli strain STIN_95 chromosome, complete genome	Escherichia coli	60.2	60.2	1	4e-06	100.00%	5088138	CP054965.1
			Select seq CP082771.1	Escherichia coli LF82 chromosome, complete genome	Escherichia coli LF82	60.2	60.2	1	4e-06	100.00%	4772884	CP082771.1
			Select seq CP070227.1	Escherichia coli strain JA0072 chromosome, complete genome	Escherichia coli	60.2	60.2	1	4e-06	100.00%	5030087	CP070227.1
			Select seq CP072787.1	Escherichia coli strain NC101 chromosome, complete genome	Escherichia coli	60.2	60.2	1	4e-06	100.00%	5030087	CP072787.1
			Select seq CP072786.1	Escherichia coli strain JA0257 chromosome, complete genome	Escherichia coli	60.2	60.2	1	4e-06	100.00%	5030087	CP072786.1
			Select seq CP072784.1	Escherichia coli strain JA0266 chromosome, complete genome	Escherichia coli	60.2	60.2	1	4e-06	100.00%	5030087	CP072784.1
			Select seq CP072785.1	Escherichia coli strain JA0265 chromosome, complete genome	Escherichia coli	60.2	60.2	1	4e-06	100.00%	5030087	CP072785.1
			Select seq CP069522.1	Escherichia coli strain FDAARGOS_1267 chromosome, complete genome	Escherichia coli	60.2	60.2	1	4e-06	100.00%	5363683	CP069522.1
			Select seq CP069445.1	Escherichia coli strain FDAARGOS_1251 chromosome, complete genome	Escherichia coli	60.2	60.2	1	4e-06	100.00%	5201262	CP069445.1
			Select seq CP068394.1	Escherichia coli strain M-17 chromosome, complete genome	Escherichia coli	60.2	60.2	1	4e-06	100.00%	5028010	CP068394.1
			Select seq LR890198.1	Escherichia coli isolate MINF_1D-sc-2280456 genome assembly, chromosome: 1	Escherichia coli	60.2	60.2	1	4e-06	100.00%	5092209	LR890198.1
			Select seq CP056816.1	Escherichia coli strain RHBSTW-00147 chromosome, complete genome	Escherichia coli	60.2	60.2	1	4e-06	100.00%	5279096	CP056816.1
			Select seq JF495991.1	Escherichia coli strain R89 CRISPR4 repeat region	Escherichia coli	60.2	60.2	1	4e-06	100.00%	148	JF495991.1
			Select seq JF495990.1	Escherichia coli strain R85 CRISPR4 repeat region	Escherichia coli	60.2	60.2	1	4e-06	100.00%	747	JF495990.1
			Select seq JF495989.1	Escherichia coli strain R79 CRISPR4 repeat region	Escherichia coli	60.2	60.2	1	4e-06	100.00%	1228	JF495989.1
			Select seq CU651637.1	Escherichia coli LF82 chromosome, complete sequence	Escherichia coli LF82	60.2	60.2	1	4e-06	100.00%	4773108	CU651637.1
			Select seq JF495980.1	Escherichia coli strain 711 CRISPR4 repeat region	Escherichia coli	58.4	58.4	0.96	1e-05	100.00%	923	JF495980.1
	Pu1271_CRISPR2|1_1_809|1_4_209_240|32	ATCCTGGCAGAACAACCAGTCAGCAGATCCCC	Select seq CP049308.1	Salmonella enterica subsp. enterica serovar Johannesburg strain CVM N58011 chromosome, complete genome	Salmonella enterica subsp. enterica serovar Johannesburg	60.2	60.2	1	4e-06	100.00%	4723925	CP049308.1
			Select seq MK972714.1	Salmonella phage SW3, complete genome	Salmonella phage SW3	60.2	60.2	1	4e-06	100.00%	30037	MK972714.1
			Select seq MK972713.1	Salmonella phage SW5, complete genome	Salmonella phage SW5	60.2	60.2	1	4e-06	100.00%	30046	MK972713.1
			Select seq NC_049460.1	Salmonella phage SI7, complete genome	Salmonella phage SI7	60.2	60.2	1	4e-06	100.00%	30164	NC_049460.1
			Select seq CP043181.1	Escherichia coli O2:H6 strain PG20180057 chromosome, complete genome	Escherichia coli O2:H6	60.2	60.2	1	4e-06	100.00%	5044633	CP043181.1
			Select seq CP035498.1	Escherichia coli strain 04-00955 chromosome, complete genome	Escherichia coli	60.2	60.2	1	4e-06	100.00%	5349824	CP035498.1
			Select seq CP025276.1	Salmonella enterica subsp. enterica serovar Johannesburg strain USDA-ARS-USMARC-60984 chromosome, complete genome	Salmonella enterica subsp. enterica serovar Johannesburg	60.2	60.2	1	4e-06	100.00%	4622297	CP025276.1
			Select seq CP034707.1	Salmonella enterica subsp. enterica serovar Waycross strain RSE24 chromosome, complete genome	Salmonella enterica subsp. enterica serovar Waycross	60.2	60.2	1	4e-06	100.00%	4650096	CP034707.1
			Select seq CP011915.1	Escherichia coli strain PSUO2 chromosome, complete genome	Escherichia coli	60.2	60.2	1	4e-06	100.00%	4924294	CP011915.1
			Select seq CP148318.1	Escherichia coli strain Z1323MEC0001 chromosome, complete genome	Escherichia coli	60.2	60.2	1	4e-06	100.00%	5220488	CP148318.1
			Select seq CP128596.1	Escherichia coli strain muskdeer13-4 chromosome, complete genome	Escherichia coli	60.2	60.2	1	4e-06	100.00%	5098159	CP128596.1
			Select seq CP019411.1	Salmonella enterica subsp. enterica serovar Johannesburg str. ST203, complete genome	Salmonella enterica subsp. enterica serovar Johannesburg str. ST203	60.2	60.2	1	4e-06	100.00%	4651794	CP019411.1
			Select seq CP137175.1	Citrobacter freundii strain F3517 chromosome, complete genome	Citrobacter freundii	60.2	60.2	1	4e-06	100.00%	5204437	CP137175.1
			Select seq CP137183.1	Citrobacter freundii strain F1917 chromosome, complete genome	Citrobacter freundii	60.2	60.2	1	4e-06	100.00%	5132535	CP137183.1
			Select seq CP123650.1	Salmonella enterica strain 19MN02PC03 chromosome, complete genome	Salmonella enterica	60.2	60.2	1	4e-06	100.00%	4668772	CP123650.1
			Select seq CP128578.1	Escherichia coli strain VG38-53E1 chromosome, complete genome	Escherichia coli	60.2	60.2	1	4e-06	100.00%	5299837	CP128578.1
			Select seq CP123665.1	Salmonella enterica subsp. enterica serovar Johannesburg strain FSIS1709981 chromosome, complete genome	Salmonella enterica subsp. enterica serovar Johannesburg	60.2	60.2	1	4e-06	100.00%	4682030	CP123665.1
			Select seq CP120549.1	Escherichia coli strain B1172 chromosome, complete genome	Escherichia coli	60.2	60.2	1	4e-06	100.00%	5147947	CP120549.1
			Select seq CP104503.1	Escherichia coli strain E1 chromosome, complete genome	Escherichia coli	60.2	60.2	1	4e-06	100.00%	4910007	CP104503.1
			Select seq AP026510.1	Escherichia coli TUM13066 DNA, complete genome	Escherichia coli	60.2	60.2	1	4e-06	100.00%	4978077	AP026510.1
			Select seq OW995941.1	Citrobacter freundii isolate 112 genome assembly, chromosome: main	Citrobacter freundii	60.2	60.2	1	4e-06	100.00%	5218036	OW995941.1
			Select seq OW969875.1	Citrobacter freundii isolate 22 genome assembly, chromosome: main	Citrobacter freundii	60.2	60.2	1	4e-06	100.00%	5176111	OW969875.1
			Select seq CP028742.1	Escherichia coli strain A33 chromosome, complete genome	Escherichia coli	60.2	60.2	1	4e-06	100.00%	5117905	CP028742.1
			Select seq CP054965.1	Escherichia coli strain STIN_95 chromosome, complete genome	Escherichia coli	60.2	60.2	1	4e-06	100.00%	5088138	CP054965.1
			Select seq CP007531.1	Salmonella enterica subsp. enterica serovar Anatum str. ATCC BAA-1592, complete genome	Salmonella enterica subsp. enterica serovar Anatum str. ATCC BAA-1592	60.2	60.2	1	4e-06	100.00%	4706101	CP007531.1
			Select seq CP082727.1	Salmonella enterica subsp. enterica serovar Muenchen strain CVM N17S129 chromosome, complete genome	Salmonella enterica subsp. enterica serovar Muenchen	60.2	60.2	1	4e-06	100.00%	4833657	CP082727.1
			Select seq CP082447.1	Salmonella enterica subsp. enterica serovar Johannesburg strain FSIS1608038 chromosome, complete genome	Salmonella enterica subsp. enterica serovar Johannesburg	60.2	60.2	1	4e-06	100.00%	4704412	CP082447.1
			Select seq CP082506.1	Salmonella enterica subsp. enterica serovar Muenchen strain FSIS1606504 chromosome, complete genome	Salmonella enterica subsp. enterica serovar Muenchen	60.2	60.2	1	4e-06	100.00%	4836400	CP082506.1
			Select seq CP075138.1	Salmonella enterica strain CFSAN044875 chromosome, complete genome	Salmonella enterica	60.2	60.2	1	4e-06	100.00%	4881088	CP075138.1
			Select seq CP074630.1	Salmonella enterica strain CFSAN029879 chromosome, complete genome	Salmonella enterica	60.2	60.2	1	4e-06	100.00%	4988850	CP074630.1
			Select seq CP069522.1	Escherichia coli strain FDAARGOS_1267 chromosome, complete genome	Escherichia coli	60.2	60.2	1	4e-06	100.00%	5363683	CP069522.1
			Select seq CP068394.1	Escherichia coli strain M-17 chromosome, complete genome	Escherichia coli	60.2	60.2	1	4e-06	100.00%	5028010	CP068394.1
			Select seq CP051416.1	Salmonella enterica subsp. enterica serovar Muenchen strain CVM 20744 chromosome, complete genome	Salmonella enterica subsp. enterica serovar Muenchen	60.2	60.2	1	4e-06	100.00%	4834032	CP051416.1
			Select seq CP051389.1	Salmonella enterica subsp. enterica serovar Muenchen strain CVM 22536 chromosome, complete genome	Salmonella enterica subsp. enterica serovar Muenchen	60.2	60.2	1	4e-06	100.00%	4744876	CP051389.1
			Select seq LR890198.1	Escherichia coli isolate MINF_1D-sc-2280456 genome assembly, chromosome: 1	Escherichia coli	60.2	60.2	1	4e-06	100.00%	5092209	LR890198.1
			Select seq JF495990.1	Escherichia coli strain R85 CRISPR4 repeat region	Escherichia coli	60.2	60.2	1	4e-06	100.00%	747	JF495990.1
			Select seq JF495980.1	Escherichia coli strain 711 CRISPR4 repeat region	Escherichia coli	60.2	60.2	1	4e-06	100.00%	923	JF495980.1
			Select seq JF495976.1	Escherichia coli strain 364 CRISPR4 repeat region	Escherichia coli	60.2	60.2	1	4e-06	100.00%	927	JF495976.1
	Pu1271_CRISPR2|1_1_809|1_5_269_300|32	AATTCGTGCTGGCGCGGGTCGTGGCATCACGT	Select seq CP052057.1	Escherichia coli strain SCAID URN1-2019 chromosome	Escherichia coli	60.2	60.2	1	4e-06	100.00%	4937450	CP052057.1
			Select seq CP051744.1	Escherichia coli strain SCU-484 chromosome, complete genome	Escherichia coli	60.2	60.2	1	4e-06	100.00%	5139277	CP051744.1
			Select seq CP043181.1	Escherichia coli O2:H6 strain PG20180057 chromosome, complete genome	Escherichia coli O2:H6	60.2	60.2	1	4e-06	100.00%	5044633	CP043181.1
			Select seq CP028714.1	Escherichia coli strain Mt1B1 chromosome	Escherichia coli	60.2	60.2	1	4e-06	100.00%	5115630	CP028714.1
			Select seq CP011915.1	Escherichia coli strain PSUO2 chromosome, complete genome	Escherichia coli	60.2	60.2	1	4e-06	100.00%	4924294	CP011915.1
			Select seq CP128596.1	Escherichia coli strain muskdeer13-4 chromosome, complete genome	Escherichia coli	60.2	60.2	1	4e-06	100.00%	5098159	CP128596.1
			Select seq CP016007.1	Escherichia coli strain NGF1, complete genome	Escherichia coli	60.2	60.2	1	4e-06	100.00%	5026105	CP016007.1
			Select seq CP082073.1	Escherichia coli strain MS20659 chromosome, complete genome	Escherichia coli	60.2	60.2	1	4e-06	100.00%	5115175	CP082073.1
			Select seq CP128912.1	Escherichia coli strain TUM13773 chromosome, complete genome	Escherichia coli	60.2	60.2	1	4e-06	100.00%	5120006	CP128912.1
			Select seq CP047057.1	Escherichia coli NC101 chromosome, complete genome	Escherichia coli NC101	60.2	60.2	1	4e-06	100.00%	5030182	CP047057.1
			Select seq CP120549.1	Escherichia coli strain B1172 chromosome, complete genome	Escherichia coli	60.2	60.2	1	4e-06	100.00%	5147947	CP120549.1
			Select seq OX341604.1	Escherichia coli isolate EcAZ01 genome assembly, chromosome: c1	Escherichia coli	60.2	60.2	1	4e-06	100.00%	5011906	OX341604.1
			Select seq CP104503.1	Escherichia coli strain E1 chromosome, complete genome	Escherichia coli	60.2	60.2	1	4e-06	100.00%	4910007	CP104503.1
			Select seq AP026510.1	Escherichia coli TUM13066 DNA, complete genome	Escherichia coli	60.2	60.2	1	4e-06	100.00%	4978077	AP026510.1
			Select seq CP028770.1	Escherichia coli strain A4 chromosome, complete genome	Escherichia coli	60.2	60.2	1	4e-06	100.00%	4961568	CP028770.1
			Select seq CP028753.1	Escherichia coli strain A22 chromosome, complete genome	Escherichia coli	60.2	60.2	1	4e-06	100.00%	4727126	CP028753.1
			Select seq CP028743.1	Escherichia coli strain A32 chromosome, complete genome	Escherichia coli	60.2	60.2	1	4e-06	100.00%	4727511	CP028743.1
			Select seq CP028742.1	Escherichia coli strain A33 chromosome, complete genome	Escherichia coli	60.2	60.2	1	4e-06	100.00%	5117905	CP028742.1
			Select seq CP054965.1	Escherichia coli strain STIN_95 chromosome, complete genome	Escherichia coli	60.2	60.2	1	4e-06	100.00%	5088138	CP054965.1
			Select seq CP070227.1	Escherichia coli strain JA0072 chromosome, complete genome	Escherichia coli	60.2	60.2	1	4e-06	100.00%	5030087	CP070227.1
			Select seq CP072787.1	Escherichia coli strain NC101 chromosome, complete genome	Escherichia coli	60.2	60.2	1	4e-06	100.00%	5030087	CP072787.1
			Select seq CP072786.1	Escherichia coli strain JA0257 chromosome, complete genome	Escherichia coli	60.2	60.2	1	4e-06	100.00%	5030087	CP072786.1
			Select seq CP072784.1	Escherichia coli strain JA0266 chromosome, complete genome	Escherichia coli	60.2	60.2	1	4e-06	100.00%	5030087	CP072784.1
			Select seq CP072785.1	Escherichia coli strain JA0265 chromosome, complete genome	Escherichia coli	60.2	60.2	1	4e-06	100.00%	5030087	CP072785.1
			Select seq CP069522.1	Escherichia coli strain FDAARGOS_1267 chromosome, complete genome	Escherichia coli	60.2	60.2	1	4e-06	100.00%	5363683	CP069522.1
			Select seq CP069445.1	Escherichia coli strain FDAARGOS_1251 chromosome, complete genome	Escherichia coli	60.2	60.2	1	4e-06	100.00%	5201262	CP069445.1
			Select seq CP068394.1	Escherichia coli strain M-17 chromosome, complete genome	Escherichia coli	60.2	60.2	1	4e-06	100.00%	5028010	CP068394.1
			Select seq LR890198.1	Escherichia coli isolate MINF_1D-sc-2280456 genome assembly, chromosome: 1	Escherichia coli	60.2	60.2	1	4e-06	100.00%	5092209	LR890198.1
			Select seq CP056816.1	Escherichia coli strain RHBSTW-00147 chromosome, complete genome	Escherichia coli	60.2	60.2	1	4e-06	100.00%	5279096	CP056816.1
			Select seq JF495989.1	Escherichia coli strain R79 CRISPR4 repeat region	Escherichia coli	60.2	120	1	4e-06	100.00%	1228	JF495989.1
			Select seq JF495985.1	Escherichia coli strain IAI51 CRISPR4 repeat region	Escherichia coli	60.2	60.2	1	4e-06	100.00%	747	JF495985.1
			Select seq JF495980.1	Escherichia coli strain 711 CRISPR4 repeat region	Escherichia coli	60.2	60.2	1	4e-06	100.00%	923	JF495980.1
			Select seq JF495976.1	Escherichia coli strain 364 CRISPR4 repeat region	Escherichia coli	60.2	60.2	1	4e-06	100.00%	927	JF495976.1
			Select seq CP001855.1	Escherichia coli O83:H1 str. NRG 857C, complete genome	Escherichia coli O83:H1 str. NRG 857C	60.2	60.2	1	4e-06	100.00%	4747819	CP001855.1
			Select seq CP148318.1	Escherichia coli strain Z1323MEC0001 chromosome, complete genome	Escherichia coli	54.7	54.7	0.9	0.0002	100.00%	5220488	CP148318.1
	Pu1271_CRISPR2|1_1_809|1_6_329_360|32	TGACGTCGCGTGAATATGACGCCGTTGTTTTT	Select seq CP052057.1	Escherichia coli strain SCAID URN1-2019 chromosome	Escherichia coli	60.2	60.2	1	4e-06	100.00%	4937450	CP052057.1
			Select seq CP051744.1	Escherichia coli strain SCU-484 chromosome, complete genome	Escherichia coli	60.2	60.2	1	4e-06	100.00%	5139277	CP051744.1
			Select seq CP028714.1	Escherichia coli strain Mt1B1 chromosome	Escherichia coli	60.2	60.2	1	4e-06	100.00%	5115630	CP028714.1
			Select seq CP011915.1	Escherichia coli strain PSUO2 chromosome, complete genome	Escherichia coli	60.2	60.2	1	4e-06	100.00%	4924294	CP011915.1
			Select seq CP148318.1	Escherichia coli strain Z1323MEC0001 chromosome, complete genome	Escherichia coli	60.2	60.2	1	4e-06	100.00%	5220488	CP148318.1
			Select seq CP128596.1	Escherichia coli strain muskdeer13-4 chromosome, complete genome	Escherichia coli	60.2	60.2	1	4e-06	100.00%	5098159	CP128596.1
			Select seq CP016007.1	Escherichia coli strain NGF1, complete genome	Escherichia coli	60.2	60.2	1	4e-06	100.00%	5026105	CP016007.1
			Select seq CP082073.1	Escherichia coli strain MS20659 chromosome, complete genome	Escherichia coli	60.2	60.2	1	4e-06	100.00%	5115175	CP082073.1
			Select seq CP128912.1	Escherichia coli strain TUM13773 chromosome, complete genome	Escherichia coli	60.2	60.2	1	4e-06	100.00%	5120006	CP128912.1
			Select seq CP047057.1	Escherichia coli NC101 chromosome, complete genome	Escherichia coli NC101	60.2	60.2	1	4e-06	100.00%	5030182	CP047057.1
			Select seq CP120549.1	Escherichia coli strain B1172 chromosome, complete genome	Escherichia coli	60.2	60.2	1	4e-06	100.00%	5147947	CP120549.1
			Select seq OX341604.1	Escherichia coli isolate EcAZ01 genome assembly, chromosome: c1	Escherichia coli	60.2	60.2	1	4e-06	100.00%	5011906	OX341604.1
			Select seq CP104503.1	Escherichia coli strain E1 chromosome, complete genome	Escherichia coli	60.2	60.2	1	4e-06	100.00%	4910007	CP104503.1
			Select seq CP028770.1	Escherichia coli strain A4 chromosome, complete genome	Escherichia coli	60.2	60.2	1	4e-06	100.00%	4961568	CP028770.1
			Select seq CP028753.1	Escherichia coli strain A22 chromosome, complete genome	Escherichia coli	60.2	60.2	1	4e-06	100.00%	4727126	CP028753.1
			Select seq CP028743.1	Escherichia coli strain A32 chromosome, complete genome	Escherichia coli	60.2	60.2	1	4e-06	100.00%	4727511	CP028743.1
			Select seq CP054965.1	Escherichia coli strain STIN_95 chromosome, complete genome	Escherichia coli	60.2	60.2	1	4e-06	100.00%	5088138	CP054965.1
			Select seq CP070227.1	Escherichia coli strain JA0072 chromosome, complete genome	Escherichia coli	60.2	60.2	1	4e-06	100.00%	5030087	CP070227.1
			Select seq CP072787.1	Escherichia coli strain NC101 chromosome, complete genome	Escherichia coli	60.2	60.2	1	4e-06	100.00%	5030087	CP072787.1
			Select seq CP072786.1	Escherichia coli strain JA0257 chromosome, complete genome	Escherichia coli	60.2	60.2	1	4e-06	100.00%	5030087	CP072786.1
			Select seq CP072784.1	Escherichia coli strain JA0266 chromosome, complete genome	Escherichia coli	60.2	60.2	1	4e-06	100.00%	5030087	CP072784.1
			Select seq CP072785.1	Escherichia coli strain JA0265 chromosome, complete genome	Escherichia coli	60.2	60.2	1	4e-06	100.00%	5030087	CP072785.1
			Select seq CP069522.1	Escherichia coli strain FDAARGOS_1267 chromosome, complete genome	Escherichia coli	60.2	60.2	1	4e-06	100.00%	5363683	CP069522.1
			Select seq CP069445.1	Escherichia coli strain FDAARGOS_1251 chromosome, complete genome	Escherichia coli	60.2	60.2	1	4e-06	100.00%	5201262	CP069445.1
			Select seq CP068394.1	Escherichia coli strain M-17 chromosome, complete genome	Escherichia coli	60.2	60.2	1	4e-06	100.00%	5028010	CP068394.1
			Select seq LR890198.1	Escherichia coli isolate MINF_1D-sc-2280456 genome assembly, chromosome: 1	Escherichia coli	60.2	60.2	1	4e-06	100.00%	5092209	LR890198.1
			Select seq CP056816.1	Escherichia coli strain RHBSTW-00147 chromosome, complete genome	Escherichia coli	60.2	60.2	1	4e-06	100.00%	5279096	CP056816.1
			Select seq JF495990.1	Escherichia coli strain R85 CRISPR4 repeat region	Escherichia coli	60.2	60.2	1	4e-06	100.00%	747	JF495990.1
			Select seq JF495989.1	Escherichia coli strain R79 CRISPR4 repeat region	Escherichia coli	60.2	120	1	4e-06	100.00%	1228	JF495989.1
			Select seq JF495985.1	Escherichia coli strain IAI51 CRISPR4 repeat region	Escherichia coli	60.2	60.2	1	4e-06	100.00%	747	JF495985.1
			Select seq JF495980.1	Escherichia coli strain 711 CRISPR4 repeat region	Escherichia coli	60.2	60.2	1	4e-06	100.00%	923	JF495980.1
			Select seq JF495976.1	Escherichia coli strain 364 CRISPR4 repeat region	Escherichia coli	60.2	60.2	1	4e-06	100.00%	927	JF495976.1
			Select seq CP001855.1	Escherichia coli O83:H1 str. NRG 857C, complete genome	Escherichia coli O83:H1 str. NRG 857C	60.2	60.2	1	4e-06	100.00%	4747819	CP001855.1
	Pu1271_CRISPR2|1_1_809|1_7_389_420|32	TCATTCTGTACAGAAAGATCAACCATAATATT	Select seq CP052057.1	Escherichia coli strain SCAID URN1-2019 chromosome	Escherichia coli	60.2	120	1	4e-06	100.00%	4937450	CP052057.1
			Select seq CP051744.1	Escherichia coli strain SCU-484 chromosome, complete genome	Escherichia coli	60.2	60.2	1	4e-06	100.00%	5139277	CP051744.1
			Select seq CP148318.1	Escherichia coli strain Z1323MEC0001 chromosome, complete genome	Escherichia coli	60.2	60.2	1	4e-06	100.00%	5220488	CP148318.1
			Select seq CP016007.1	Escherichia coli strain NGF1, complete genome	Escherichia coli	60.2	60.2	1	4e-06	100.00%	5026105	CP016007.1
			Select seq CP082073.1	Escherichia coli strain MS20659 chromosome, complete genome	Escherichia coli	60.2	60.2	1	4e-06	100.00%	5115175	CP082073.1
			Select seq CP128912.1	Escherichia coli strain TUM13773 chromosome, complete genome	Escherichia coli	60.2	60.2	1	4e-06	100.00%	5120006	CP128912.1
			Select seq CP047057.1	Escherichia coli NC101 chromosome, complete genome	Escherichia coli NC101	60.2	60.2	1	4e-06	100.00%	5030182	CP047057.1
			Select seq OX341604.1	Escherichia coli isolate EcAZ01 genome assembly, chromosome: c1	Escherichia coli	60.2	60.2	1	4e-06	100.00%	5011906	OX341604.1
			Select seq CP104503.1	Escherichia coli strain E1 chromosome, complete genome	Escherichia coli	60.2	60.2	1	4e-06	100.00%	4910007	CP104503.1
			Select seq CP028770.1	Escherichia coli strain A4 chromosome, complete genome	Escherichia coli	60.2	60.2	1	4e-06	100.00%	4961568	CP028770.1
			Select seq CP028753.1	Escherichia coli strain A22 chromosome, complete genome	Escherichia coli	60.2	60.2	1	4e-06	100.00%	4727126	CP028753.1
			Select seq CP028743.1	Escherichia coli strain A32 chromosome, complete genome	Escherichia coli	60.2	60.2	1	4e-06	100.00%	4727511	CP028743.1
			Select seq CP028742.1	Escherichia coli strain A33 chromosome, complete genome	Escherichia coli	60.2	60.2	1	4e-06	100.00%	5117905	CP028742.1
			Select seq CP054965.1	Escherichia coli strain STIN_95 chromosome, complete genome	Escherichia coli	60.2	60.2	1	4e-06	100.00%	5088138	CP054965.1
			Select seq CP070227.1	Escherichia coli strain JA0072 chromosome, complete genome	Escherichia coli	60.2	60.2	1	4e-06	100.00%	5030087	CP070227.1
			Select seq CP072787.1	Escherichia coli strain NC101 chromosome, complete genome	Escherichia coli	60.2	60.2	1	4e-06	100.00%	5030087	CP072787.1
			Select seq CP072786.1	Escherichia coli strain JA0257 chromosome, complete genome	Escherichia coli	60.2	60.2	1	4e-06	100.00%	5030087	CP072786.1
			Select seq CP072784.1	Escherichia coli strain JA0266 chromosome, complete genome	Escherichia coli	60.2	60.2	1	4e-06	100.00%	5030087	CP072784.1
			Select seq CP072785.1	Escherichia coli strain JA0265 chromosome, complete genome	Escherichia coli	60.2	60.2	1	4e-06	100.00%	5030087	CP072785.1
			Select seq CP069445.1	Escherichia coli strain FDAARGOS_1251 chromosome, complete genome	Escherichia coli	60.2	60.2	1	4e-06	100.00%	5201262	CP069445.1
			Select seq CP068394.1	Escherichia coli strain M-17 chromosome, complete genome	Escherichia coli	60.2	60.2	1	4e-06	100.00%	5028010	CP068394.1
			Select seq LR890198.1	Escherichia coli isolate MINF_1D-sc-2280456 genome assembly, chromosome: 1	Escherichia coli	60.2	120	1	4e-06	100.00%	5092209	LR890198.1
			Select seq JF495989.1	Escherichia coli strain R79 CRISPR4 repeat region	Escherichia coli	60.2	120	1	4e-06	100.00%	1228	JF495989.1
			Select seq CP001855.1	Escherichia coli O83:H1 str. NRG 857C, complete genome	Escherichia coli O83:H1 str. NRG 857C	60.2	60.2	1	4e-06	100.00%	4747819	CP001855.1
	Pu1271_CRISPR2|1_1_809|1_8_449_480|32	CGGGGAATGACACGCCGTTAATAGTGGAACTT	Select seq CP052057.1	Escherichia coli strain SCAID URN1-2019 chromosome	Escherichia coli	60.2	120	1	4e-06	100.00%	4937450	CP052057.1
			Select seq CP051744.1	Escherichia coli strain SCU-484 chromosome, complete genome	Escherichia coli	60.2	60.2	1	4e-06	100.00%	5139277	CP051744.1
			Select seq CP028714.1	Escherichia coli strain Mt1B1 chromosome	Escherichia coli	60.2	60.2	1	4e-06	100.00%	5115630	CP028714.1
			Select seq CP011915.1	Escherichia coli strain PSUO2 chromosome, complete genome	Escherichia coli	60.2	60.2	1	4e-06	100.00%	4924294	CP011915.1
			Select seq CP148318.1	Escherichia coli strain Z1323MEC0001 chromosome, complete genome	Escherichia coli	60.2	60.2	1	4e-06	100.00%	5220488	CP148318.1
			Select seq CP128596.1	Escherichia coli strain muskdeer13-4 chromosome, complete genome	Escherichia coli	60.2	60.2	1	4e-06	100.00%	5098159	CP128596.1
			Select seq CP016007.1	Escherichia coli strain NGF1, complete genome	Escherichia coli	60.2	60.2	1	4e-06	100.00%	5026105	CP016007.1
			Select seq CP082073.1	Escherichia coli strain MS20659 chromosome, complete genome	Escherichia coli	60.2	60.2	1	4e-06	100.00%	5115175	CP082073.1
			Select seq CP128912.1	Escherichia coli strain TUM13773 chromosome, complete genome	Escherichia coli	60.2	60.2	1	4e-06	100.00%	5120006	CP128912.1
			Select seq CP047057.1	Escherichia coli NC101 chromosome, complete genome	Escherichia coli NC101	60.2	60.2	1	4e-06	100.00%	5030182	CP047057.1
			Select seq CP120549.1	Escherichia coli strain B1172 chromosome, complete genome	Escherichia coli	60.2	60.2	1	4e-06	100.00%	5147947	CP120549.1
			Select seq OX341604.1	Escherichia coli isolate EcAZ01 genome assembly, chromosome: c1	Escherichia coli	60.2	60.2	1	4e-06	100.00%	5011906	OX341604.1
			Select seq CP104503.1	Escherichia coli strain E1 chromosome, complete genome	Escherichia coli	60.2	60.2	1	4e-06	100.00%	4910007	CP104503.1
			Select seq AP026510.1	Escherichia coli TUM13066 DNA, complete genome	Escherichia coli	60.2	60.2	1	4e-06	100.00%	4978077	AP026510.1
			Select seq CP028770.1	Escherichia coli strain A4 chromosome, complete genome	Escherichia coli	60.2	60.2	1	4e-06	100.00%	4961568	CP028770.1
			Select seq CP028753.1	Escherichia coli strain A22 chromosome, complete genome	Escherichia coli	60.2	60.2	1	4e-06	100.00%	4727126	CP028753.1
			Select seq CP028743.1	Escherichia coli strain A32 chromosome, complete genome	Escherichia coli	60.2	60.2	1	4e-06	100.00%	4727511	CP028743.1
			Select seq CP028742.1	Escherichia coli strain A33 chromosome, complete genome	Escherichia coli	60.2	60.2	1	4e-06	100.00%	5117905	CP028742.1
			Select seq CP054965.1	Escherichia coli strain STIN_95 chromosome, complete genome	Escherichia coli	60.2	60.2	1	4e-06	100.00%	5088138	CP054965.1
			Select seq CP070227.1	Escherichia coli strain JA0072 chromosome, complete genome	Escherichia coli	60.2	60.2	1	4e-06	100.00%	5030087	CP070227.1
			Select seq CP072787.1	Escherichia coli strain NC101 chromosome, complete genome	Escherichia coli	60.2	60.2	1	4e-06	100.00%	5030087	CP072787.1
			Select seq CP072786.1	Escherichia coli strain JA0257 chromosome, complete genome	Escherichia coli	60.2	60.2	1	4e-06	100.00%	5030087	CP072786.1
			Select seq CP072784.1	Escherichia coli strain JA0266 chromosome, complete genome	Escherichia coli	60.2	60.2	1	4e-06	100.00%	5030087	CP072784.1
			Select seq CP072785.1	Escherichia coli strain JA0265 chromosome, complete genome	Escherichia coli	60.2	60.2	1	4e-06	100.00%	5030087	CP072785.1
			Select seq CP069522.1	Escherichia coli strain FDAARGOS_1267 chromosome, complete genome	Escherichia coli	60.2	60.2	1	4e-06	100.00%	5363683	CP069522.1
			Select seq CP069445.1	Escherichia coli strain FDAARGOS_1251 chromosome, complete genome	Escherichia coli	60.2	60.2	1	4e-06	100.00%	5201262	CP069445.1
			Select seq CP068394.1	Escherichia coli strain M-17 chromosome, complete genome	Escherichia coli	60.2	60.2	1	4e-06	100.00%	5028010	CP068394.1
			Select seq LR890198.1	Escherichia coli isolate MINF_1D-sc-2280456 genome assembly, chromosome: 1	Escherichia coli	60.2	60.2	1	4e-06	100.00%	5092209	LR890198.1
			Select seq CP056816.1	Escherichia coli strain RHBSTW-00147 chromosome, complete genome	Escherichia coli	60.2	60.2	1	4e-06	100.00%	5279096	CP056816.1
			Select seq JF495989.1	Escherichia coli strain R79 CRISPR4 repeat region	Escherichia coli	60.2	120	1	4e-06	100.00%	1228	JF495989.1
			Select seq JF495985.1	Escherichia coli strain IAI51 CRISPR4 repeat region	Escherichia coli	60.2	60.2	1	4e-06	100.00%	747	JF495985.1
			Select seq JF495980.1	Escherichia coli strain 711 CRISPR4 repeat region	Escherichia coli	60.2	60.2	1	4e-06	100.00%	923	JF495980.1
			Select seq JF495976.1	Escherichia coli strain 364 CRISPR4 repeat region	Escherichia coli	60.2	60.2	1	4e-06	100.00%	927	JF495976.1
			Select seq CP001855.1	Escherichia coli O83:H1 str. NRG 857C, complete genome	Escherichia coli O83:H1 str. NRG 857C	60.2	60.2	1	4e-06	100.00%	4747819	CP001855.1
	Pu1271_CRISPR2|1_1_809|1_9_509_540|32	GCTTGGGGAGTATTGGGAATCGCTCGGCGGGA	Select seq CP052057.1	Escherichia coli strain SCAID URN1-2019 chromosome	Escherichia coli	60.2	118	1	4e-06	100.00%	4937450	CP052057.1
			Select seq CP051744.1	Escherichia coli strain SCU-484 chromosome, complete genome	Escherichia coli	60.2	60.2	1	4e-06	100.00%	5139277	CP051744.1
			Select seq CP035498.1	Escherichia coli strain 04-00955 chromosome, complete genome	Escherichia coli	60.2	60.2	1	4e-06	100.00%	5349824	CP035498.1
			Select seq CP028714.1	Escherichia coli strain Mt1B1 chromosome	Escherichia coli	60.2	60.2	1	4e-06	100.00%	5115630	CP028714.1
			Select seq CP011915.1	Escherichia coli strain PSUO2 chromosome, complete genome	Escherichia coli	60.2	60.2	1	4e-06	100.00%	4924294	CP011915.1
			Select seq CP148318.1	Escherichia coli strain Z1323MEC0001 chromosome, complete genome	Escherichia coli	60.2	60.2	1	4e-06	100.00%	5220488	CP148318.1
			Select seq CP148282.1	Escherichia coli strain Z1323PEC0010 chromosome, complete genome	Escherichia coli	60.2	60.2	1	4e-06	100.00%	4807232	CP148282.1
			Select seq CP145698.1	Escherichia coli strain S1-KEN-03-A chromosome, complete genome	Escherichia coli	60.2	60.2	1	4e-06	100.00%	5100299	CP145698.1
			Select seq CP145694.1	Escherichia coli strain S1-KEN-04-A chromosome, complete genome	Escherichia coli	60.2	60.2	1	4e-06	100.00%	5100299	CP145694.1
			Select seq CP128596.1	Escherichia coli strain muskdeer13-4 chromosome, complete genome	Escherichia coli	60.2	60.2	1	4e-06	100.00%	5098159	CP128596.1
			Select seq CP132728.1	Escherichia coli strain LZSFT34 chromosome, complete genome	Escherichia coli	60.2	60.2	1	4e-06	100.00%	4945961	CP132728.1
			Select seq CP016007.1	Escherichia coli strain NGF1, complete genome	Escherichia coli	60.2	60.2	1	4e-06	100.00%	5026105	CP016007.1
			Select seq CP082073.1	Escherichia coli strain MS20659 chromosome, complete genome	Escherichia coli	60.2	60.2	1	4e-06	100.00%	5115175	CP082073.1
			Select seq CP128912.1	Escherichia coli strain TUM13773 chromosome, complete genome	Escherichia coli	60.2	60.2	1	4e-06	100.00%	5120006	CP128912.1
			Select seq CP128578.1	Escherichia coli strain VG38-53E1 chromosome, complete genome	Escherichia coli	60.2	60.2	1	4e-06	100.00%	5299837	CP128578.1
			Select seq CP047057.1	Escherichia coli NC101 chromosome, complete genome	Escherichia coli NC101	60.2	60.2	1	4e-06	100.00%	5030182	CP047057.1
			Select seq CP120549.1	Escherichia coli strain B1172 chromosome, complete genome	Escherichia coli	60.2	60.2	1	4e-06	100.00%	5147947	CP120549.1
			Select seq OX341604.1	Escherichia coli isolate EcAZ01 genome assembly, chromosome: c1	Escherichia coli	60.2	60.2	1	4e-06	100.00%	5011906	OX341604.1
			Select seq CP104503.1	Escherichia coli strain E1 chromosome, complete genome	Escherichia coli	60.2	60.2	1	4e-06	100.00%	4910007	CP104503.1
			Select seq AP026510.1	Escherichia coli TUM13066 DNA, complete genome	Escherichia coli	60.2	60.2	1	4e-06	100.00%	4978077	AP026510.1
			Select seq CP028770.1	Escherichia coli strain A4 chromosome, complete genome	Escherichia coli	60.2	60.2	1	4e-06	100.00%	4961568	CP028770.1
			Select seq CP028742.1	Escherichia coli strain A33 chromosome, complete genome	Escherichia coli	60.2	60.2	1	4e-06	100.00%	5117905	CP028742.1
			Select seq CP054965.1	Escherichia coli strain STIN_95 chromosome, complete genome	Escherichia coli	60.2	60.2	1	4e-06	100.00%	5088138	CP054965.1
			Select seq BK015676.1	TPA: Myoviridae sp. ctitt1, partial genome	Myoviridae sp. ctitt1	60.2	60.2	1	4e-06	100.00%	32924	BK015676.1
			Select seq CP070227.1	Escherichia coli strain JA0072 chromosome, complete genome	Escherichia coli	60.2	60.2	1	4e-06	100.00%	5030087	CP070227.1
			Select seq CP072787.1	Escherichia coli strain NC101 chromosome, complete genome	Escherichia coli	60.2	60.2	1	4e-06	100.00%	5030087	CP072787.1
			Select seq CP072786.1	Escherichia coli strain JA0257 chromosome, complete genome	Escherichia coli	60.2	60.2	1	4e-06	100.00%	5030087	CP072786.1
			Select seq CP072784.1	Escherichia coli strain JA0266 chromosome, complete genome	Escherichia coli	60.2	60.2	1	4e-06	100.00%	5030087	CP072784.1
			Select seq CP072785.1	Escherichia coli strain JA0265 chromosome, complete genome	Escherichia coli	60.2	60.2	1	4e-06	100.00%	5030087	CP072785.1
			Select seq CP070920.1	Escherichia coli strain 40EC chromosome, complete genome	Escherichia coli	60.2	60.2	1	4e-06	100.00%	4790484	CP070920.1
			Select seq CP069522.1	Escherichia coli strain FDAARGOS_1267 chromosome, complete genome	Escherichia coli	60.2	60.2	1	4e-06	100.00%	5363683	CP069522.1
			Select seq CP069445.1	Escherichia coli strain FDAARGOS_1251 chromosome, complete genome	Escherichia coli	60.2	60.2	1	4e-06	100.00%	5201262	CP069445.1
			Select seq CP068394.1	Escherichia coli strain M-17 chromosome, complete genome	Escherichia coli	60.2	60.2	1	4e-06	100.00%	5028010	CP068394.1
			Select seq LR890198.1	Escherichia coli isolate MINF_1D-sc-2280456 genome assembly, chromosome: 1	Escherichia coli	60.2	60.2	1	4e-06	100.00%	5092209	LR890198.1
			Select seq CP058093.1	Escherichia coli strain RHB01-C09 chromosome, complete genome	Escherichia coli	60.2	60.2	1	4e-06	100.00%	4843407	CP058093.1
			Select seq CP058104.1	Escherichia coli strain RHB01-C04 chromosome, complete genome	Escherichia coli	60.2	60.2	1	4e-06	100.00%	4843636	CP058104.1
			Select seq CP057640.1	Escherichia coli strain RHB19-C23 chromosome, complete genome	Escherichia coli	60.2	60.2	1	4e-06	100.00%	4837389	CP057640.1
			Select seq CP056928.1	Escherichia coli strain RHB42-C20 chromosome, complete genome	Escherichia coli	60.2	60.2	1	4e-06	100.00%	4916628	CP056928.1
			Select seq CP056816.1	Escherichia coli strain RHBSTW-00147 chromosome, complete genome	Escherichia coli	60.2	60.2	1	4e-06	100.00%	5279096	CP056816.1
			Select seq CP056348.1	Escherichia coli strain RHBSTW-00687 chromosome, complete genome	Escherichia coli	60.2	60.2	1	4e-06	100.00%	4788290	CP056348.1
			Select seq JF495990.1	Escherichia coli strain R85 CRISPR4 repeat region	Escherichia coli	60.2	60.2	1	4e-06	100.00%	747	JF495990.1
			Select seq JF495989.1	Escherichia coli strain R79 CRISPR4 repeat region	Escherichia coli	60.2	120	1	4e-06	100.00%	1228	JF495989.1
			Select seq JF495985.1	Escherichia coli strain IAI51 CRISPR4 repeat region	Escherichia coli	60.2	60.2	1	4e-06	100.00%	747	JF495985.1
			Select seq JF495980.1	Escherichia coli strain 711 CRISPR4 repeat region	Escherichia coli	60.2	60.2	1	4e-06	100.00%	923	JF495980.1
			Select seq JF495976.1	Escherichia coli strain 364 CRISPR4 repeat region	Escherichia coli	60.2	60.2	1	4e-06	100.00%	927	JF495976.1
			Select seq CP001855.1	Escherichia coli O83:H1 str. NRG 857C, complete genome	Escherichia coli O83:H1 str. NRG 857C	60.2	60.2	1	4e-06	100.00%	4747819	CP001855.1
	Pu1271_CRISPR2|1_1_809|1_10_569_600|32	ATGAAAAGCGCCGCCTTTATGCGCCCGATTTT	Select seq CP052057.1	Escherichia coli strain SCAID URN1-2019 chromosome	Escherichia coli	60.2	60.2	1	4e-06	100.00%	4937450	CP052057.1
			Select seq CP051744.1	Escherichia coli strain SCU-484 chromosome, complete genome	Escherichia coli	60.2	60.2	1	4e-06	100.00%	5139277	CP051744.1
			Select seq CP035498.1	Escherichia coli strain 04-00955 chromosome, complete genome	Escherichia coli	60.2	60.2	1	4e-06	100.00%	5349824	CP035498.1
			Select seq CP028714.1	Escherichia coli strain Mt1B1 chromosome	Escherichia coli	60.2	60.2	1	4e-06	100.00%	5115630	CP028714.1
			Select seq CP011915.1	Escherichia coli strain PSUO2 chromosome, complete genome	Escherichia coli	60.2	60.2	1	4e-06	100.00%	4924294	CP011915.1
			Select seq CP148318.1	Escherichia coli strain Z1323MEC0001 chromosome, complete genome	Escherichia coli	60.2	60.2	1	4e-06	100.00%	5220488	CP148318.1
			Select seq CP128596.1	Escherichia coli strain muskdeer13-4 chromosome, complete genome	Escherichia coli	60.2	60.2	1	4e-06	100.00%	5098159	CP128596.1
			Select seq CP016007.1	Escherichia coli strain NGF1, complete genome	Escherichia coli	60.2	60.2	1	4e-06	100.00%	5026105	CP016007.1
			Select seq CP082077.1	Escherichia coli strain MS20657 chromosome, complete genome	Escherichia coli	60.2	60.2	1	4e-06	100.00%	4848979	CP082077.1
			Select seq CP128912.1	Escherichia coli strain TUM13773 chromosome, complete genome	Escherichia coli	60.2	60.2	1	4e-06	100.00%	5120006	CP128912.1
			Select seq CP128578.1	Escherichia coli strain VG38-53E1 chromosome, complete genome	Escherichia coli	60.2	60.2	1	4e-06	100.00%	5299837	CP128578.1
			Select seq CP047057.1	Escherichia coli NC101 chromosome, complete genome	Escherichia coli NC101	60.2	60.2	1	4e-06	100.00%	5030182	CP047057.1
			Select seq CP120549.1	Escherichia coli strain B1172 chromosome, complete genome	Escherichia coli	60.2	60.2	1	4e-06	100.00%	5147947	CP120549.1
			Select seq OX341604.1	Escherichia coli isolate EcAZ01 genome assembly, chromosome: c1	Escherichia coli	60.2	60.2	1	4e-06	100.00%	5011906	OX341604.1
			Select seq CP104503.1	Escherichia coli strain E1 chromosome, complete genome	Escherichia coli	60.2	60.2	1	4e-06	100.00%	4910007	CP104503.1
			Select seq AP026510.1	Escherichia coli TUM13066 DNA, complete genome	Escherichia coli	60.2	60.2	1	4e-06	100.00%	4978077	AP026510.1
			Select seq CP028770.1	Escherichia coli strain A4 chromosome, complete genome	Escherichia coli	60.2	60.2	1	4e-06	100.00%	4961568	CP028770.1
			Select seq CP028742.1	Escherichia coli strain A33 chromosome, complete genome	Escherichia coli	60.2	60.2	1	4e-06	100.00%	5117905	CP028742.1
			Select seq CP054965.1	Escherichia coli strain STIN_95 chromosome, complete genome	Escherichia coli	60.2	60.2	1	4e-06	100.00%	5088138	CP054965.1
			Select seq CP070227.1	Escherichia coli strain JA0072 chromosome, complete genome	Escherichia coli	60.2	60.2	1	4e-06	100.00%	5030087	CP070227.1
			Select seq CP072787.1	Escherichia coli strain NC101 chromosome, complete genome	Escherichia coli	60.2	60.2	1	4e-06	100.00%	5030087	CP072787.1
			Select seq CP072786.1	Escherichia coli strain JA0257 chromosome, complete genome	Escherichia coli	60.2	60.2	1	4e-06	100.00%	5030087	CP072786.1
			Select seq CP072784.1	Escherichia coli strain JA0266 chromosome, complete genome	Escherichia coli	60.2	60.2	1	4e-06	100.00%	5030087	CP072784.1
			Select seq CP072785.1	Escherichia coli strain JA0265 chromosome, complete genome	Escherichia coli	60.2	60.2	1	4e-06	100.00%	5030087	CP072785.1
			Select seq CP069522.1	Escherichia coli strain FDAARGOS_1267 chromosome, complete genome	Escherichia coli	60.2	60.2	1	4e-06	100.00%	5363683	CP069522.1
			Select seq CP069445.1	Escherichia coli strain FDAARGOS_1251 chromosome, complete genome	Escherichia coli	60.2	60.2	1	4e-06	100.00%	5201262	CP069445.1
			Select seq CP068394.1	Escherichia coli strain M-17 chromosome, complete genome	Escherichia coli	60.2	60.2	1	4e-06	100.00%	5028010	CP068394.1
			Select seq LR890198.1	Escherichia coli isolate MINF_1D-sc-2280456 genome assembly, chromosome: 1	Escherichia coli	60.2	60.2	1	4e-06	100.00%	5092209	LR890198.1
			Select seq CP056816.1	Escherichia coli strain RHBSTW-00147 chromosome, complete genome	Escherichia coli	60.2	60.2	1	4e-06	100.00%	5279096	CP056816.1
			Select seq JF495990.1	Escherichia coli strain R85 CRISPR4 repeat region	Escherichia coli	60.2	60.2	1	4e-06	100.00%	747	JF495990.1
			Select seq JF495989.1	Escherichia coli strain R79 CRISPR4 repeat region	Escherichia coli	60.2	120	1	4e-06	100.00%	1228	JF495989.1
			Select seq JF495985.1	Escherichia coli strain IAI51 CRISPR4 repeat region	Escherichia coli	60.2	60.2	1	4e-06	100.00%	747	JF495985.1
			Select seq JF495980.1	Escherichia coli strain 711 CRISPR4 repeat region	Escherichia coli	60.2	60.2	1	4e-06	100.00%	923	JF495980.1
			Select seq JF495976.1	Escherichia coli strain 364 CRISPR4 repeat region	Escherichia coli	60.2	60.2	1	4e-06	100.00%	927	JF495976.1
			Select seq CP001855.1	Escherichia coli O83:H1 str. NRG 857C, complete genome	Escherichia coli O83:H1 str. NRG 857C	60.2	60.2	1	4e-06	100.00%	4747819	CP001855.1
	Pu1271_CRISPR2|1_1_809|1_11_629_660|32	GCAAACGGAATTAGCAGCAGCATGATCAAAGA	Select seq CP052057.1	Escherichia coli strain SCAID URN1-2019 chromosome	Escherichia coli	60.2	120	1	4e-06	100.00%	4937450	CP052057.1
			Select seq CP051744.1	Escherichia coli strain SCU-484 chromosome, complete genome	Escherichia coli	60.2	60.2	1	4e-06	100.00%	5139277	CP051744.1
			Select seq CP042250.1	Escherichia coli strain BCE049 chromosome, complete genome	Escherichia coli	60.2	60.2	1	4e-06	100.00%	5084081	CP042250.1
			Select seq CP035498.1	Escherichia coli strain 04-00955 chromosome, complete genome	Escherichia coli	60.2	60.2	1	4e-06	100.00%	5349824	CP035498.1
			Select seq CP028714.1	Escherichia coli strain Mt1B1 chromosome	Escherichia coli	60.2	60.2	1	4e-06	100.00%	5115630	CP028714.1
			Select seq CP011915.1	Escherichia coli strain PSUO2 chromosome, complete genome	Escherichia coli	60.2	60.2	1	4e-06	100.00%	4924294	CP011915.1
			Select seq CP148318.1	Escherichia coli strain Z1323MEC0001 chromosome, complete genome	Escherichia coli	60.2	60.2	1	4e-06	100.00%	5220488	CP148318.1
			Select seq CP128596.1	Escherichia coli strain muskdeer13-4 chromosome, complete genome	Escherichia coli	60.2	60.2	1	4e-06	100.00%	5098159	CP128596.1
			Select seq CP016007.1	Escherichia coli strain NGF1, complete genome	Escherichia coli	60.2	60.2	1	4e-06	100.00%	5026105	CP016007.1
			Select seq CP128912.1	Escherichia coli strain TUM13773 chromosome, complete genome	Escherichia coli	60.2	60.2	1	4e-06	100.00%	5120006	CP128912.1
			Select seq CP128578.1	Escherichia coli strain VG38-53E1 chromosome, complete genome	Escherichia coli	60.2	60.2	1	4e-06	100.00%	5299837	CP128578.1
			Select seq CP047057.1	Escherichia coli NC101 chromosome, complete genome	Escherichia coli NC101	60.2	60.2	1	4e-06	100.00%	5030182	CP047057.1
			Select seq CP120549.1	Escherichia coli strain B1172 chromosome, complete genome	Escherichia coli	60.2	60.2	1	4e-06	100.00%	5147947	CP120549.1
			Select seq OX341604.1	Escherichia coli isolate EcAZ01 genome assembly, chromosome: c1	Escherichia coli	60.2	60.2	1	4e-06	100.00%	5011906	OX341604.1
			Select seq AP026510.1	Escherichia coli TUM13066 DNA, complete genome	Escherichia coli	60.2	60.2	1	4e-06	100.00%	4978077	AP026510.1
			Select seq CP028770.1	Escherichia coli strain A4 chromosome, complete genome	Escherichia coli	60.2	60.2	1	4e-06	100.00%	4961568	CP028770.1
			Select seq CP028753.1	Escherichia coli strain A22 chromosome, complete genome	Escherichia coli	60.2	60.2	1	4e-06	100.00%	4727126	CP028753.1
			Select seq CP028743.1	Escherichia coli strain A32 chromosome, complete genome	Escherichia coli	60.2	60.2	1	4e-06	100.00%	4727511	CP028743.1
			Select seq CP028742.1	Escherichia coli strain A33 chromosome, complete genome	Escherichia coli	60.2	60.2	1	4e-06	100.00%	5117905	CP028742.1
			Select seq CP054965.1	Escherichia coli strain STIN_95 chromosome, complete genome	Escherichia coli	60.2	60.2	1	4e-06	100.00%	5088138	CP054965.1
			Select seq CP082771.1	Escherichia coli LF82 chromosome, complete genome	Escherichia coli LF82	60.2	60.2	1	4e-06	100.00%	4772884	CP082771.1
			Select seq CP070227.1	Escherichia coli strain JA0072 chromosome, complete genome	Escherichia coli	60.2	60.2	1	4e-06	100.00%	5030087	CP070227.1
			Select seq CP072787.1	Escherichia coli strain NC101 chromosome, complete genome	Escherichia coli	60.2	60.2	1	4e-06	100.00%	5030087	CP072787.1
			Select seq CP072786.1	Escherichia coli strain JA0257 chromosome, complete genome	Escherichia coli	60.2	60.2	1	4e-06	100.00%	5030087	CP072786.1
			Select seq CP072784.1	Escherichia coli strain JA0266 chromosome, complete genome	Escherichia coli	60.2	60.2	1	4e-06	100.00%	5030087	CP072784.1
			Select seq CP072785.1	Escherichia coli strain JA0265 chromosome, complete genome	Escherichia coli	60.2	60.2	1	4e-06	100.00%	5030087	CP072785.1
			Select seq CP069522.1	Escherichia coli strain FDAARGOS_1267 chromosome, complete genome	Escherichia coli	60.2	60.2	1	4e-06	100.00%	5363683	CP069522.1
			Select seq CP069445.1	Escherichia coli strain FDAARGOS_1251 chromosome, complete genome	Escherichia coli	60.2	60.2	1	4e-06	100.00%	5201262	CP069445.1
			Select seq CP068394.1	Escherichia coli strain M-17 chromosome, complete genome	Escherichia coli	60.2	60.2	1	4e-06	100.00%	5028010	CP068394.1
			Select seq LR890198.1	Escherichia coli isolate MINF_1D-sc-2280456 genome assembly, chromosome: 1	Escherichia coli	60.2	60.2	1	4e-06	100.00%	5092209	LR890198.1
			Select seq CP056816.1	Escherichia coli strain RHBSTW-00147 chromosome, complete genome	Escherichia coli	60.2	60.2	1	4e-06	100.00%	5279096	CP056816.1
			Select seq JF495990.1	Escherichia coli strain R85 CRISPR4 repeat region	Escherichia coli	60.2	60.2	1	4e-06	100.00%	747	JF495990.1
			Select seq JF495989.1	Escherichia coli strain R79 CRISPR4 repeat region	Escherichia coli	60.2	60.2	1	4e-06	100.00%	1228	JF495989.1
			Select seq JF495985.1	Escherichia coli strain IAI51 CRISPR4 repeat region	Escherichia coli	60.2	60.2	1	4e-06	100.00%	747	JF495985.1
			Select seq JF495980.1	Escherichia coli strain 711 CRISPR4 repeat region	Escherichia coli	60.2	60.2	1	4e-06	100.00%	923	JF495980.1
			Select seq JF495976.1	Escherichia coli strain 364 CRISPR4 repeat region	Escherichia coli	60.2	60.2	1	4e-06	100.00%	927	JF495976.1
			Select seq CP001855.1	Escherichia coli O83:H1 str. NRG 857C, complete genome	Escherichia coli O83:H1 str. NRG 857C	60.2	60.2	1	4e-06	100.00%	4747819	CP001855.1
			Select seq CU651637.1	Escherichia coli LF82 chromosome, complete sequence	Escherichia coli LF82	60.2	60.2	1	4e-06	100.00%	4773108	CU651637.1
	Pu1271_CRISPR2|1_1_809|1_12_689_720|32	CTGGAGGCGCTCACACTCACGCGGAGTGAGAC	Select seq CP052057.1	Escherichia coli strain SCAID URN1-2019 chromosome	Escherichia coli	60.2	120	1	4e-06	100.00%	4937450	CP052057.1
			Select seq CP051744.1	Escherichia coli strain SCU-484 chromosome, complete genome	Escherichia coli	60.2	60.2	1	4e-06	100.00%	5139277	CP051744.1
			Select seq CP035498.1	Escherichia coli strain 04-00955 chromosome, complete genome	Escherichia coli	60.2	60.2	1	4e-06	100.00%	5349824	CP035498.1
			Select seq CP028714.1	Escherichia coli strain Mt1B1 chromosome	Escherichia coli	60.2	60.2	1	4e-06	100.00%	5115630	CP028714.1
			Select seq CP027461.1	Escherichia coli strain 95-3322 chromosome, complete genome	Escherichia coli	60.2	60.2	1	4e-06	100.00%	5095223	CP027461.1
			Select seq CP011915.1	Escherichia coli strain PSUO2 chromosome, complete genome	Escherichia coli	60.2	60.2	1	4e-06	100.00%	4924294	CP011915.1
			Select seq CP148318.1	Escherichia coli strain Z1323MEC0001 chromosome, complete genome	Escherichia coli	60.2	60.2	1	4e-06	100.00%	5220488	CP148318.1
			Select seq CP128596.1	Escherichia coli strain muskdeer13-4 chromosome, complete genome	Escherichia coli	60.2	60.2	1	4e-06	100.00%	5098159	CP128596.1
			Select seq CP016007.1	Escherichia coli strain NGF1, complete genome	Escherichia coli	60.2	60.2	1	4e-06	100.00%	5026105	CP016007.1
			Select seq CP082077.1	Escherichia coli strain MS20657 chromosome, complete genome	Escherichia coli	60.2	60.2	1	4e-06	100.00%	4848979	CP082077.1
			Select seq CP082073.1	Escherichia coli strain MS20659 chromosome, complete genome	Escherichia coli	60.2	60.2	1	4e-06	100.00%	5115175	CP082073.1
			Select seq CP128912.1	Escherichia coli strain TUM13773 chromosome, complete genome	Escherichia coli	60.2	60.2	1	4e-06	100.00%	5120006	CP128912.1
			Select seq CP128578.1	Escherichia coli strain VG38-53E1 chromosome, complete genome	Escherichia coli	60.2	60.2	1	4e-06	100.00%	5299837	CP128578.1
			Select seq CP047057.1	Escherichia coli NC101 chromosome, complete genome	Escherichia coli NC101	60.2	60.2	1	4e-06	100.00%	5030182	CP047057.1
			Select seq CP120549.1	Escherichia coli strain B1172 chromosome, complete genome	Escherichia coli	60.2	60.2	1	4e-06	100.00%	5147947	CP120549.1
			Select seq OX341604.1	Escherichia coli isolate EcAZ01 genome assembly, chromosome: c1	Escherichia coli	60.2	60.2	1	4e-06	100.00%	5011906	OX341604.1
			Select seq AP026510.1	Escherichia coli TUM13066 DNA, complete genome	Escherichia coli	60.2	60.2	1	4e-06	100.00%	4978077	AP026510.1
			Select seq CP028770.1	Escherichia coli strain A4 chromosome, complete genome	Escherichia coli	60.2	60.2	1	4e-06	100.00%	4961568	CP028770.1
			Select seq CP028753.1	Escherichia coli strain A22 chromosome, complete genome	Escherichia coli	60.2	60.2	1	4e-06	100.00%	4727126	CP028753.1
			Select seq CP028743.1	Escherichia coli strain A32 chromosome, complete genome	Escherichia coli	60.2	60.2	1	4e-06	100.00%	4727511	CP028743.1
			Select seq CP028742.1	Escherichia coli strain A33 chromosome, complete genome	Escherichia coli	60.2	60.2	1	4e-06	100.00%	5117905	CP028742.1
			Select seq CP054965.1	Escherichia coli strain STIN_95 chromosome, complete genome	Escherichia coli	60.2	60.2	1	4e-06	100.00%	5088138	CP054965.1
			Select seq CP082771.1	Escherichia coli LF82 chromosome, complete genome	Escherichia coli LF82	60.2	60.2	1	4e-06	100.00%	4772884	CP082771.1
			Select seq KF523053.1	Escherichia coli strain 95.3322c4 CRISPR4 repeat region	Escherichia coli	60.2	60.2	1	4e-06	100.00%	1147	KF523053.1
			Select seq CP070227.1	Escherichia coli strain JA0072 chromosome, complete genome	Escherichia coli	60.2	60.2	1	4e-06	100.00%	5030087	CP070227.1
			Select seq CP072787.1	Escherichia coli strain NC101 chromosome, complete genome	Escherichia coli	60.2	60.2	1	4e-06	100.00%	5030087	CP072787.1
			Select seq CP072786.1	Escherichia coli strain JA0257 chromosome, complete genome	Escherichia coli	60.2	60.2	1	4e-06	100.00%	5030087	CP072786.1
			Select seq CP072784.1	Escherichia coli strain JA0266 chromosome, complete genome	Escherichia coli	60.2	60.2	1	4e-06	100.00%	5030087	CP072784.1
			Select seq CP072785.1	Escherichia coli strain JA0265 chromosome, complete genome	Escherichia coli	60.2	60.2	1	4e-06	100.00%	5030087	CP072785.1
			Select seq CP069522.1	Escherichia coli strain FDAARGOS_1267 chromosome, complete genome	Escherichia coli	60.2	60.2	1	4e-06	100.00%	5363683	CP069522.1
			Select seq CP069445.1	Escherichia coli strain FDAARGOS_1251 chromosome, complete genome	Escherichia coli	60.2	60.2	1	4e-06	100.00%	5201262	CP069445.1
			Select seq CP068394.1	Escherichia coli strain M-17 chromosome, complete genome	Escherichia coli	60.2	60.2	1	4e-06	100.00%	5028010	CP068394.1
			Select seq LR890198.1	Escherichia coli isolate MINF_1D-sc-2280456 genome assembly, chromosome: 1	Escherichia coli	60.2	60.2	1	4e-06	100.00%	5092209	LR890198.1
			Select seq CP056816.1	Escherichia coli strain RHBSTW-00147 chromosome, complete genome	Escherichia coli	60.2	60.2	1	4e-06	100.00%	5279096	CP056816.1
			Select seq JF495990.1	Escherichia coli strain R85 CRISPR4 repeat region	Escherichia coli	60.2	60.2	1	4e-06	100.00%	747	JF495990.1
			Select seq JF495989.1	Escherichia coli strain R79 CRISPR4 repeat region	Escherichia coli	60.2	60.2	1	4e-06	100.00%	1228	JF495989.1
			Select seq JF495985.1	Escherichia coli strain IAI51 CRISPR4 repeat region	Escherichia coli	60.2	60.2	1	4e-06	100.00%	747	JF495985.1
			Select seq JF495980.1	Escherichia coli strain 711 CRISPR4 repeat region	Escherichia coli	60.2	60.2	1	4e-06	100.00%	923	JF495980.1
			Select seq JF495976.1	Escherichia coli strain 364 CRISPR4 repeat region	Escherichia coli	60.2	60.2	1	4e-06	100.00%	927	JF495976.1
			Select seq CP001855.1	Escherichia coli O83:H1 str. NRG 857C, complete genome	Escherichia coli O83:H1 str. NRG 857C	60.2	60.2	1	4e-06	100.00%	4747819	CP001855.1
			Select seq CU651637.1	Escherichia coli LF82 chromosome, complete sequence	Escherichia coli LF82	60.2	60.2	1	4e-06	100.00%	4773108	CU651637.1
	Pu1271_CRISPR2|1_1_809|1_13_749_780|32	GAATATTTTGGAAAAATAGCTATCAATCCGGG	Select seq CP054454.1	Escherichia coli strain SCU-487 chromosome, complete genome	Escherichia coli	60.2	60.2	1	4e-06	100.00%	4964641	CP054454.1
			Select seq CP054449.1	Escherichia coli strain SCU-488 chromosome, complete genome	Escherichia coli	60.2	60.2	1	4e-06	100.00%	5065998	CP054449.1
			Select seq CP053231.1	Escherichia coli strain SCU-306 chromosome, complete genome	Escherichia coli	60.2	60.2	1	4e-06	100.00%	5029448	CP053231.1
			Select seq CP052057.1	Escherichia coli strain SCAID URN1-2019 chromosome	Escherichia coli	60.2	120	1	4e-06	100.00%	4937450	CP052057.1
			Select seq CP051711.1	Escherichia coli strain SCU-123 chromosome, complete genome	Escherichia coli	60.2	60.2	1	4e-06	100.00%	5048496	CP051711.1
			Select seq CP051714.1	Escherichia coli strain SCU-122 chromosome, complete genome	Escherichia coli	60.2	60.2	1	4e-06	100.00%	4911026	CP051714.1
			Select seq CP051719.1	Escherichia coli strain SCU-116 chromosome, complete genome	Escherichia coli	60.2	60.2	1	4e-06	100.00%	5007984	CP051719.1
			Select seq CP051735.1	Escherichia coli strain SCU-108 chromosome, complete genome	Escherichia coli	60.2	60.2	1	4e-06	100.00%	5050588	CP051735.1
			Select seq CP051744.1	Escherichia coli strain SCU-484 chromosome, complete genome	Escherichia coli	60.2	60.2	1	4e-06	100.00%	5139277	CP051744.1
			Select seq LR740776.1	Escherichia coli strain BEN2908 genome assembly, chromosome: APEC2908	Escherichia coli	60.2	60.2	1	4e-06	100.00%	5061728	LR740776.1
			Select seq LR740758.1	Escherichia coli strain BEN5202 genome assembly, chromosome: APEC5202	Escherichia coli	60.2	60.2	1	4e-06	100.00%	5116815	LR740758.1
			Select seq CP043950.1	Escherichia coli strain ST95-32 chromosome, complete genome	Escherichia coli	60.2	60.2	1	4e-06	100.00%	5099311	CP043950.1
			Select seq CP042250.1	Escherichia coli strain BCE049 chromosome, complete genome	Escherichia coli	60.2	60.2	1	4e-06	100.00%	5084081	CP042250.1
			Select seq CP042246.1	Escherichia coli strain PU-1 chromosome, complete genome	Escherichia coli	60.2	60.2	1	4e-06	100.00%	5126272	CP042246.1
			Select seq CP041535.1	Escherichia coli strain GN03409 chromosome	Escherichia coli	60.2	60.2	1	4e-06	100.00%	5127303	CP041535.1
			Select seq CP041526.1	Escherichia coli strain GN05696 chromosome	Escherichia coli	60.2	60.2	1	4e-06	100.00%	4959127	CP041526.1
			Select seq LR607328.1	Escherichia coli strain 4928STDY7071353 genome assembly, chromosome: 1	Escherichia coli	60.2	60.2	1	4e-06	100.00%	5132864	LR607328.1
			Select seq CP020545.1	Escherichia coli strain ZJ3920 chromosome, complete genome	Escherichia coli	60.2	60.2	1	4e-06	100.00%	5020272	CP020545.1
			Select seq CP035498.1	Escherichia coli strain 04-00955 chromosome, complete genome	Escherichia coli	60.2	60.2	1	4e-06	100.00%	5349824	CP035498.1
			Select seq LR134031.1	Escherichia coli strain NCTC11151 genome assembly, chromosome: 1	Escherichia coli	60.2	60.2	1	4e-06	100.00%	4961426	LR134031.1
			Select seq CP033092.2	Escherichia coli DSM 30083 = JCM 1649 = ATCC 11775 chromosome, complete genome	Escherichia coli DSM 30083 = JCM 1649 = ATCC 11775	60.2	60.2	1	4e-06	100.00%	4903501	CP033092.2
			Select seq CP028714.1	Escherichia coli strain Mt1B1 chromosome	Escherichia coli	60.2	60.2	1	4e-06	100.00%	5115630	CP028714.1
			Select seq CP026853.1	Escherichia coli strain MS7163 chromosome, complete genome	Escherichia coli	60.2	60.2	1	4e-06	100.00%	5074586	CP026853.1
			Select seq CP027461.1	Escherichia coli strain 95-3322 chromosome, complete genome	Escherichia coli	60.2	60.2	1	4e-06	100.00%	5095223	CP027461.1
			Select seq CP026491.1	Escherichia coli strain HS13-1 chromosome, complete genome	Escherichia coli	60.2	60.2	1	4e-06	100.00%	5087117	CP026491.1
			Select seq CP025401.1	Escherichia coli strain MS8345 chromosome, complete genome	Escherichia coli	60.2	60.2	1	4e-06	100.00%	5220976	CP025401.1
			Select seq CP025328.1	Escherichia coli strain ExPEC XM chromosome, complete genome	Escherichia coli	60.2	60.2	1	4e-06	100.00%	5146765	CP025328.1
			Select seq CP159147.1	Escherichia coli strain 10035004-3 chromosome, complete genome	Escherichia coli	60.2	60.2	1	4e-06	100.00%	5141969	CP159147.1
			Select seq CP021288.1	Escherichia coli strain PA45B, complete genome	Escherichia coli	60.2	60.2	1	4e-06	100.00%	5074754	CP021288.1
			Select seq CP011915.1	Escherichia coli strain PSUO2 chromosome, complete genome	Escherichia coli	60.2	60.2	1	4e-06	100.00%	4924294	CP011915.1
			Select seq CP148566.1	Escherichia coli strain Z1322MEC0002 chromosome, complete genome	Escherichia coli	60.2	60.2	1	4e-06	100.00%	4880729	CP148566.1
			Select seq CP148423.1	Escherichia coli strain Z1323CEC0015 chromosome, complete genome	Escherichia coli	60.2	60.2	1	4e-06	100.00%	4881926	CP148423.1
			Select seq CP148371.1	Escherichia coli strain Z1323HEC0157 chromosome, complete genome	Escherichia coli	60.2	60.2	1	4e-06	100.00%	4996831	CP148371.1
			Select seq CP148318.1	Escherichia coli strain Z1323MEC0001 chromosome, complete genome	Escherichia coli	60.2	60.2	1	4e-06	100.00%	5220488	CP148318.1
			Select seq CP147608.1	Escherichia coli strain GN06489 chromosome, complete genome	Escherichia coli	60.2	60.2	1	4e-06	100.00%	5018131	CP147608.1
			Select seq CP147611.1	Escherichia coli strain GN06758 chromosome, complete genome	Escherichia coli	60.2	60.2	1	4e-06	100.00%	5018203	CP147611.1
			Select seq CP147555.1	Escherichia coli strain GN05064 chromosome, complete genome	Escherichia coli	60.2	60.2	1	4e-06	100.00%	5178916	CP147555.1
			Select seq CP147571.1	Escherichia coli strain GN04275 chromosome, complete genome	Escherichia coli	60.2	60.2	1	4e-06	100.00%	5091280	CP147571.1
			Select seq CP147551.1	Escherichia coli strain GN04979 chromosome, complete genome	Escherichia coli	60.2	60.2	1	4e-06	100.00%	5255581	CP147551.1
			Select seq CP147567.1	Escherichia coli strain GN02100 chromosome, complete genome	Escherichia coli	60.2	60.2	1	4e-06	100.00%	5042841	CP147567.1
			Select seq CP146663.1	Escherichia coli strain MS 110-3 chromosome, complete genome	Escherichia coli	60.2	60.2	1	4e-06	100.00%	4996128	CP146663.1
			Select seq CP019777.1	Escherichia coli NU14, complete genome	Escherichia coli NU14	60.2	60.2	1	4e-06	100.00%	5076615	CP019777.1
			Select seq CP128596.1	Escherichia coli strain muskdeer13-4 chromosome, complete genome	Escherichia coli	60.2	60.2	1	4e-06	100.00%	5098159	CP128596.1
			Select seq CP142930.1	Escherichia coli strain B20123 chromosome, complete genome	Escherichia coli	60.2	60.2	1	4e-06	100.00%	5138724	CP142930.1
			Select seq AP029000.1	Escherichia coli GU2018_CL13 DNA, complete genome	Escherichia coli	60.2	60.2	1	4e-06	100.00%	5069646	AP029000.1
			Select seq CP101741.1	Escherichia coli strain FY26 chromosome, complete genome	Escherichia coli	60.2	60.2	1	4e-06	100.00%	4828846	CP101741.1
			Select seq CP016007.1	Escherichia coli strain NGF1, complete genome	Escherichia coli	60.2	60.2	1	4e-06	100.00%	5026105	CP016007.1
			Select seq CP082097.1	Escherichia coli strain MS15052 chromosome, complete genome	Escherichia coli	60.2	60.2	1	4e-06	100.00%	5174067	CP082097.1
			Select seq CP082085.1	Escherichia coli strain MS20653 chromosome, complete genome	Escherichia coli	60.2	60.2	1	4e-06	100.00%	5189297	CP082085.1
			Select seq CP082083.1	Escherichia coli strain MS20654 chromosome, complete genome	Escherichia coli	60.2	60.2	1	4e-06	100.00%	5051478	CP082083.1
			Select seq CP082080.1	Escherichia coli strain MS20655 chromosome, complete genome	Escherichia coli	60.2	60.2	1	4e-06	100.00%	4834475	CP082080.1
			Select seq CP082077.1	Escherichia coli strain MS20657 chromosome, complete genome	Escherichia coli	60.2	60.2	1	4e-06	100.00%	4848979	CP082077.1
			Select seq CP082073.1	Escherichia coli strain MS20659 chromosome, complete genome	Escherichia coli	60.2	60.2	1	4e-06	100.00%	5115175	CP082073.1
			Select seq CP082067.1	Escherichia coli strain MS20673 chromosome, complete genome	Escherichia coli	60.2	60.2	1	4e-06	100.00%	4954933	CP082067.1
			Select seq CP082045.1	Escherichia coli strain MS21324 chromosome, complete genome	Escherichia coli	60.2	60.2	1	4e-06	100.00%	4942450	CP082045.1
			Select seq CP128912.1	Escherichia coli strain TUM13773 chromosome, complete genome	Escherichia coli	60.2	60.2	1	4e-06	100.00%	5120006	CP128912.1
			Select seq CP128578.1	Escherichia coli strain VG38-53E1 chromosome, complete genome	Escherichia coli	60.2	60.2	1	4e-06	100.00%	5299837	CP128578.1
			Select seq CP126926.1	Escherichia coli O2:K1:H5 strain APEC E19035 chromosome, complete genome	Escherichia coli O2:K1:H5	60.2	60.2	1	4e-06	100.00%	5311009	CP126926.1
			Select seq CP126937.1	Escherichia coli O2:K1:H4 strain APEC E19019 chromosome, complete genome	Escherichia coli O2:K1:H4	60.2	60.2	1	4e-06	100.00%	4917117	CP126937.1
			Select seq CP126940.1	Escherichia coli O2:K1:H7 strain APEC E18055 chromosome, complete genome	Escherichia coli O2:K1:H7	60.2	60.2	1	4e-06	100.00%	5133783	CP126940.1
			Select seq CP126942.1	Escherichia coli O1:K1:H7 strain APEC E18006 chromosome, complete genome	Escherichia coli O1:K1:H7	60.2	60.2	1	4e-06	100.00%	5173209	CP126942.1
			Select seq CP126944.1	Escherichia coli O1:K1:H7 strain APEC E16002 chromosome, complete genome	Escherichia coli O1:K1:H7	60.2	60.2	1	4e-06	100.00%	5173757	CP126944.1
			Select seq CP126928.1	Escherichia coli O2:K1:H4 strain APEC E12053 chromosome, complete genome	Escherichia coli O2:K1:H4	60.2	60.2	1	4e-06	100.00%	4904364	CP126928.1
			Select seq CP121347.1	Escherichia coli strain H1998 chromosome, complete genome	Escherichia coli	60.2	60.2	1	4e-06	100.00%	4986890	CP121347.1
			Select seq CP047057.1	Escherichia coli NC101 chromosome, complete genome	Escherichia coli NC101	60.2	60.2	1	4e-06	100.00%	5030182	CP047057.1
			Select seq CP120549.1	Escherichia coli strain B1172 chromosome, complete genome	Escherichia coli	60.2	60.2	1	4e-06	100.00%	5147947	CP120549.1
			Select seq CP012633.1	Escherichia coli strain SF-166, complete genome	Escherichia coli	60.2	60.2	1	4e-06	100.00%	4910962	CP012633.1
			Select seq CP012631.1	Escherichia coli strain SF-173, complete genome	Escherichia coli	60.2	60.2	1	4e-06	100.00%	5059732	CP012631.1
			Select seq CP012635.1	Escherichia coli strain SF-088, complete genome	Escherichia coli	60.2	60.2	1	4e-06	100.00%	5048243	CP012635.1
			Select seq CP012625.1	Escherichia coli strain SF-468, complete genome	Escherichia coli	60.2	60.2	1	4e-06	100.00%	5142799	CP012625.1
			Select seq CP087287.1	Escherichia coli strain APEC 16-1068 chromosome, complete genome	Escherichia coli	60.2	60.2	1	4e-06	100.00%	5079315	CP087287.1
			Select seq CP116071.1	Escherichia coli strain DETEC-S589 chromosome, complete genome	Escherichia coli	60.2	60.2	1	4e-06	100.00%	5226109	CP116071.1
			Select seq CP007275.1	Escherichia coli strain NMEC O18, complete genome	Escherichia coli	60.2	60.2	1	4e-06	100.00%	5002781	CP007275.1
			Select seq CP006830.1	Escherichia coli APEC O18, complete genome	Escherichia coli APEC O18	60.2	60.2	1	4e-06	100.00%	5006568	CP006830.1
			Select seq OX341604.1	Escherichia coli isolate EcAZ01 genome assembly, chromosome: c1	Escherichia coli	60.2	60.2	1	4e-06	100.00%	5011906	OX341604.1
			Select seq CP104503.1	Escherichia coli strain E1 chromosome, complete genome	Escherichia coli	60.2	60.2	1	4e-06	100.00%	4910007	CP104503.1
			Select seq CP104533.1	Escherichia coli strain E10 chromosome, complete genome	Escherichia coli	60.2	60.2	1	4e-06	100.00%	5084037	CP104533.1
			Select seq CP007149.1	Escherichia coli RS218, complete genome	Escherichia coli RS218	60.2	60.2	1	4e-06	100.00%	5087638	CP007149.1
			Select seq CP005930.1	Escherichia coli APEC IMT5155, complete genome	Escherichia coli APEC IMT5155	60.2	60.2	1	4e-06	100.00%	4929051	CP005930.1
			Select seq CP092531.1	Escherichia coli strain UTI89-1 chromosome	Escherichia coli	60.2	60.2	1	4e-06	100.00%	5065741	CP092531.1
			Select seq CP092530.1	Escherichia coli strain UTI89-2 chromosome	Escherichia coli	60.2	60.2	1	4e-06	100.00%	5065747	CP092530.1
			Select seq CP092529.1	Escherichia coli strain UTI89-3 chromosome	Escherichia coli	60.2	60.2	1	4e-06	100.00%	5065748	CP092529.1
			Select seq AP026510.1	Escherichia coli TUM13066 DNA, complete genome	Escherichia coli	60.2	60.2	1	4e-06	100.00%	4978077	AP026510.1
			Select seq CP099721.1	Escherichia coli strain EC21GDE043 chromosome, complete genome	Escherichia coli	60.2	60.2	1	4e-06	100.00%	4932147	CP099721.1
			Select seq CP098206.1	Escherichia coli strain Z0117EC0054 chromosome, complete genome	Escherichia coli	60.2	60.2	1	4e-06	100.00%	5072432	CP098206.1
			Select seq CP095271.1	Escherichia coli strain EC9682 chromosome, complete genome	Escherichia coli	60.2	60.2	1	4e-06	100.00%	5169503	CP095271.1
			Select seq CP094339.1	Escherichia coli strain W224N chromosome, complete genome	Escherichia coli	60.2	60.2	1	4e-06	100.00%	5162599	CP094339.1
			Select seq CP028770.1	Escherichia coli strain A4 chromosome, complete genome	Escherichia coli	60.2	60.2	1	4e-06	100.00%	4961568	CP028770.1
			Select seq CP028753.1	Escherichia coli strain A22 chromosome, complete genome	Escherichia coli	60.2	60.2	1	4e-06	100.00%	4727126	CP028753.1
			Select seq CP028743.1	Escherichia coli strain A32 chromosome, complete genome	Escherichia coli	60.2	60.2	1	4e-06	100.00%	4727511	CP028743.1
			Select seq CP028742.1	Escherichia coli strain A33 chromosome, complete genome	Escherichia coli	60.2	60.2	1	4e-06	100.00%	5117905	CP028742.1
			Select seq CP054965.1	Escherichia coli strain STIN_95 chromosome, complete genome	Escherichia coli	60.2	60.2	1	4e-06	100.00%	5088138	CP054965.1
			Select seq CP082771.1	Escherichia coli LF82 chromosome, complete genome	Escherichia coli LF82	60.2	60.2	1	4e-06	100.00%	4772884	CP082771.1
			Select seq CP088869.1	Escherichia coli strain A16EC0054 chromosome, complete genome	Escherichia coli	60.2	60.2	1	4e-06	100.00%	5159453	CP088869.1
			Select seq CP088740.1	Escherichia coli strain B16EC0986 chromosome, complete genome	Escherichia coli	60.2	60.2	1	4e-06	100.00%	4932088	CP088740.1
			Select seq CP088662.1	Escherichia coli strain C16EC0488 chromosome, complete genome	Escherichia coli	60.2	60.2	1	4e-06	100.00%	5161815	CP088662.1
			Select seq CP088421.1	Escherichia coli strain F16EC0267 chromosome, complete genome	Escherichia coli	60.2	60.2	1	4e-06	100.00%	5065051	CP088421.1
			Select seq CP083534.1	Escherichia coli strain elppa1 chromosome, complete genome	Escherichia coli	60.2	60.2	1	4e-06	100.00%	5219152	CP083534.1
			Select seq CP070227.1	Escherichia coli strain JA0072 chromosome, complete genome	Escherichia coli	60.2	60.2	1	4e-06	100.00%	5030087	CP070227.1
			Select seq CP072911.1	Escherichia coli strain C5 chromosome, complete genome	Escherichia coli	60.2	60.2	1	4e-06	100.00%	5040950	CP072911.1

## Sheet: Pu828_CRISPR1
			Select for downloading or viewing reports	Description	Scientific Name	Max Score	Total Score	Query Cover	E value	Per. Ident	Acc. Len	Accession
	Pu828_CRISPR1|1_1_1833|1_1_29_60|32	TGCATGTAGCGCCACGCCGTGACCACCGTCCT	Select seq CP135959.1	Escherichia coli strain MS1266 chromosome, complete genome	Escherichia coli	60.2	60.2	1	4e-06	100.00%	4735863	CP135959.1
			Select seq CP056077.1	Escherichia coli strain MS1170 chromosome, complete genome	Escherichia coli	60.2	60.2	1	4e-06	100.00%	4735839	CP056077.1
	Pu828_CRISPR1|1_1_1833|1_2_89_120|32	ATACAGTAGCGAACAACTGGCAAGGGGGGCTA	Select seq CP135959.1	Escherichia coli strain MS1266 chromosome, complete genome	Escherichia coli	60.2	60.2	1	4e-06	100.00%	4735863	CP135959.1
			Select seq CP056077.1	Escherichia coli strain MS1170 chromosome, complete genome	Escherichia coli	60.2	60.2	1	4e-06	100.00%	4735839	CP056077.1
	Pu828_CRISPR1|1_1_1833|1_3_149_180|32	CCGACAAGTAAATCCTGTGCGCCATCCTGCGG	0	No significant similarity found
	Pu828_CRISPR1|1_1_1833|1_4_209_240|32	CCGCGTCATCCACCGCCAACGCTGGAAATTCC	0	No significant similarity found
	Pu828_CRISPR1|1_1_1833|1_5_269_301|33	GTATACGGCACATTTATAGACCCCGAGCAACAG	0	No significant similarity found
	Pu828_CRISPR1|1_1_1833|1_6_330_362|33	CCAAAAACTGGTGAACGCGGATTACCCGGTCAA	Select seq CP135959.1	Escherichia coli strain MS1266 chromosome, complete genome	Escherichia coli	62.1	62.1	1	1e-06	100.00%	4735863	CP135959.1
			Select seq CP056077.1	Escherichia coli strain MS1170 chromosome, complete genome	Escherichia coli	62.1	62.1	1	1e-06	100.00%	4735839	CP056077.1
			Select seq CP057104.1	Escherichia fergusonii strain RHB38-C01 chromosome, complete genome	Escherichia fergusonii	62.1	62.1	1	1e-06	100.00%	4737856	CP057104.1
	Pu828_CRISPR1|1_1_1833|1_7_391_422|32	ACATCATGAACGCACAGCAAAATGCCGCGATT	Select seq CP135959.1	Escherichia coli strain MS1266 chromosome, complete genome	Escherichia coli	60.2	60.2	1	4e-06	100.00%	4735863	CP135959.1
			Select seq CP056077.1	Escherichia coli strain MS1170 chromosome, complete genome	Escherichia coli	60.2	60.2	1	4e-06	100.00%	4735839	CP056077.1
	Pu828_CRISPR1|1_1_1833|1_8_451_483|33	AAATACGGCATTTGATGGTTTTGTTGTCGCCAT	Select seq CP053252.2	Escherichia coli strain SCU-204 plasmid pSCU-204-5, complete sequence	Escherichia coli	62.1	62.1	1	1e-06	100.00%	47295	CP053252.2
			Select seq CP037450.1	Escherichia coli strain ATCC 25922 plasmid unnamed, complete sequence	Escherichia coli	62.1	62.1	1	1e-06	100.00%	48403	CP037450.1
			Select seq CP048340.1	Escherichia coli strain 142 plasmid p142_C, complete sequence	Escherichia coli	62.1	62.1	1	1e-06	100.00%	47545	CP048340.1
			Select seq AP018573.2	Escherichia coli MH13-051M plasmid pMH13-051M_2 DNA, complete genome	Escherichia coli	62.1	62.1	1	1e-06	100.00%	53267	AP018573.2
			Select seq AP019710.1	Escherichia coli O145:H28 122715 plasmid pO145_122715_2 DNA, complete genome	Escherichia coli O145:H28	62.1	62.1	1	1e-06	100.00%	48572	AP019710.1
			Select seq CP042622.1	Escherichia coli strain NCYU-26-73 plasmid pNCYU-26-73-7, complete sequence	Escherichia coli	62.1	62.1	1	1e-06	100.00%	46850	CP042622.1
			Select seq CP040921.1	Escherichia coli strain FC853_EC plasmid p853EC2, complete sequence	Escherichia coli	62.1	62.1	1	1e-06	100.00%	49465	CP040921.1
			Select seq CP020518.1	Escherichia coli strain 222 plasmid unnamed2, complete sequence	Escherichia coli	62.1	62.1	1	1e-06	100.00%	48175	CP020518.1
			Select seq CP020497.1	Escherichia coli strain 103 plasmid unnamed2, complete sequence	Escherichia coli	62.1	62.1	1	1e-06	100.00%	48172	CP020497.1
			Select seq CP025877.1	Escherichia coli strain 503458 plasmid p503458_49, complete sequence	Escherichia coli	62.1	62.1	1	1e-06	100.00%	49417	CP025877.1
			Select seq CP032259.1	Escherichia coli strain AR_0067 plasmid unnamed2, complete sequence	Escherichia coli	62.1	62.1	1	1e-06	100.00%	49921	CP032259.1
			Select seq LR130559.1	Escherichia coli strain MS14385 genome assembly, plasmid: 5	Escherichia coli	62.1	62.1	1	1e-06	100.00%	47288	LR130559.1
			Select seq CP028194.1	Escherichia coli strain CFSAN018748 plasmid pGMI14-004_3, complete sequence	Escherichia coli	62.1	62.1	1	1e-06	100.00%	48684	CP028194.1
			Select seq LT985302.1	Escherichia coli strain ECOR 39 genome assembly, plasmid: RCS82_pI	Escherichia coli	62.1	62.1	1	1e-06	100.00%	47789	LT985302.1
			Select seq MG648903.1	Escherichia coli plasmid pCOV8 clone COV8_c13	Escherichia coli	62.1	62.1	1	1e-06	100.00%	1739	MG648903.1
			Select seq CP024865.1	Escherichia coli strain AR_0015 plasmid unitig_3_pilon, complete sequence	Escherichia coli	62.1	62.1	1	1e-06	100.00%	48511	CP024865.1
			Select seq CP024829.1	Escherichia coli strain CREC-544 plasmid pCREC-544_3, complete sequence	Escherichia coli	62.1	62.1	1	1e-06	100.00%	32182	CP024829.1
			Select seq CP023368.1	Escherichia coli strain 1428 plasmid p48, complete sequence	Escherichia coli	62.1	62.1	1	1e-06	100.00%	48774	CP023368.1
			Select seq CP149501.1	Escherichia coli strain FDA strain Seattle 1946 plasmid unnamed1, complete sequence	Escherichia coli	62.1	62.1	1	1e-06	100.00%	48488	CP149501.1
			Select seq CP141847.1	Escherichia coli strain HN68 plasmid pHN68-3, complete sequence	Escherichia coli	62.1	62.1	1	1e-06	100.00%	48743	CP141847.1
			Select seq CP139394.1	Klebsiella aerogenes strain C161661 plasmid pC161661-2, complete sequence	Klebsiella aerogenes	62.1	62.1	1	1e-06	100.00%	48995	CP139394.1
			Select seq CP115826.1	Escherichia coli strain E1 plasmid pE1-5, complete sequence	Escherichia coli	62.1	62.1	1	1e-06	100.00%	47289	CP115826.1
			Select seq OR545055.1	Yersinia phage vB_YpM_44, complete genome	Yersinia phage vB_YpM_44	62.1	62.1	1	1e-06	100.00%	49037	OR545055.1
			Select seq OR545054.1	Yersinia phage vB_YpM_41, complete genome	Yersinia phage vB_YpM_41	62.1	62.1	1	1e-06	100.00%	49128	OR545054.1
			Select seq OR545053.1	Yersinia phage vB_YpM_39, complete genome	Yersinia phage vB_YpM_39	62.1	62.1	1	1e-06	100.00%	49027	OR545053.1
			Select seq CP135959.1	Escherichia coli strain MS1266 chromosome, complete genome	Escherichia coli	62.1	62.1	1	1e-06	100.00%	4735863	CP135959.1
			Select seq CP082049.1	Escherichia coli strain MS21199 plasmid pMS21199B, complete sequence	Escherichia coli	62.1	62.1	1	1e-06	100.00%	49445	CP082049.1
			Select seq CP125027.1	Escherichia coli strain KFS-D13 plasmid pKFS-D13_3, complete sequence	Escherichia coli	62.1	62.1	1	1e-06	100.00%	48826	CP125027.1
			Select seq CP099184.1	Escherichia coli strain RHB21-E3-C02 plasmid unnamed3, complete sequence	Escherichia coli	62.1	62.1	1	1e-06	100.00%	49989	CP099184.1
			Select seq CP099296.1	Escherichia coli strain RHB02-E3-C03 plasmid unnamed2, complete sequence	Escherichia coli	62.1	62.1	1	1e-06	100.00%	48056	CP099296.1
			Select seq AP025749.1	Escherichia sp. HH091_1A plasmid pla2 DNA, complete sequence	Escherichia sp. HH091_1A	62.1	62.1	1	1e-06	100.00%	48993	AP025749.1
			Select seq CP117604.1	Escherichia albertii strain BIA_32 plasmid pEA32_4, complete sequence	Escherichia albertii	62.1	62.1	1	1e-06	100.00%	49535	CP117604.1
			Select seq CP117657.1	Escherichia albertii strain BIA_15 plasmid pEA15_3, complete sequence	Escherichia albertii	62.1	62.1	1	1e-06	100.00%	51282	CP117657.1
			Select seq CP117606.1	Escherichia albertii strain BIA_29 chromosome, complete genome	Escherichia albertii	62.1	62.1	1	1e-06	100.00%	4687526	CP117606.1
			Select seq CP117232.1	Escherichia coli strain ATCC 25922 plasmid pATCC25922_4, complete sequence	Escherichia coli	62.1	62.1	1	1e-06	100.00%	48488	CP117232.1
			Select seq CP116126.1	Escherichia coli strain DETEC-P666 plasmid pDETEC34, complete sequence	Escherichia coli	62.1	62.1	1	1e-06	100.00%	47568	CP116126.1
			Select seq ON470610.1	Escherichia phage vB_EcoM-473R2, partial genome	Escherichia phage vB_EcoM-473R2	62.1	62.1	1	1e-06	100.00%	20622	ON470610.1
			Select seq CP109878.1	Escherichia coli strain EC488 plasmid pEC488-4, complete sequence	Escherichia coli	62.1	62.1	1	1e-06	100.00%	49150	CP109878.1
			Select seq CP099756.1	Escherichia coli strain 806883-9-2019 plasmid p806883-9-2019b, complete sequence	Escherichia coli	62.1	62.1	1	1e-06	100.00%	47500	CP099756.1
			Select seq CP103471.1	Escherichia coli strain 4973 plasmid pMB9698_3, complete sequence	Escherichia coli	62.1	62.1	1	1e-06	100.00%	47715	CP103471.1
			Select seq CP103524.1	Escherichia coli strain 2779 - blood draw same patient as MB9267 plasmid pMB9272_3, complete sequence	Escherichia coli	62.1	62.1	1	1e-06	100.00%	48945	CP103524.1
			Select seq CP103765.1	Escherichia coli strain 5283 plasmid pMB9880_3, complete sequence	Escherichia coli	62.1	62.1	1	1e-06	100.00%	48945	CP103765.1
			Select seq CP101926.1	Escherichia coli strain Seattle 1946 plasmid pEcFELIX377.1, complete sequence	Escherichia coli	62.1	62.1	1	1e-06	100.00%	48488	CP101926.1
			Select seq CP009861.1	Escherichia coli strain ECONIH1 plasmid pECO-b75, complete sequence	Escherichia coli	62.1	62.1	1	1e-06	100.00%	47560	CP009861.1
			Select seq CP009582.1	Escherichia coli FAP1 plasmid unnamed 4, complete sequence	Escherichia coli FAP1	62.1	62.1	1	1e-06	100.00%	46177	CP009582.1
			Select seq CP098182.1	Escherichia coli strain Z0117EC0148 plasmid pZ0117EC0148-4, complete sequence	Escherichia coli	62.1	62.1	1	1e-06	100.00%	52058	CP098182.1
			Select seq ON470591.1	Escherichia phage vB_EcoM-613R2, complete genome	Escherichia phage vB_EcoM-613R2	62.1	62.1	1	1e-06	100.00%	26627	ON470591.1
			Select seq CP009073.1	Escherichia coli ATCC 25922 plasmid, complete sequence	Escherichia coli ATCC 25922	62.1	62.1	1	1e-06	100.00%	48488	CP009073.1
			Select seq CP088608.1	Escherichia coli strain D16EC0209 plasmid pD16EC0209-1, complete sequence	Escherichia coli	62.1	62.1	1	1e-06	100.00%	47286	CP088608.1
			Select seq CP088577.1	Escherichia coli strain E16EC0240 plasmid pE16EC0240-3, complete sequence	Escherichia coli	62.1	62.1	1	1e-06	100.00%	48345	CP088577.1
			Select seq CP081011.1	Escherichia coli strain 25POL plasmid p25POL-A, complete sequence	Escherichia coli	62.1	62.1	1	1e-06	100.00%	49741	CP081011.1
			Select seq CP080230.1	Escherichia coli O141:H4 strain P13-6 plasmid pP136-7, complete sequence	Escherichia coli O141:H4	62.1	62.1	1	1e-06	100.00%	48077	CP080230.1
			Select seq OU349839.1	Escherichia coli strain TA054 / Onovel10:H9 / fimH38-like / 3590 (ST Warwick) genome assembly, chromosome: 1	Escherichia coli	62.1	62.1	1	1e-06	100.00%	5283387	OU349839.1
			Select seq BK021086.1	TPA: Caudoviricetes sp. isolate ctOEV1, partial genome	Caudoviricetes sp.	62.1	62.1	1	1e-06	100.00%	48907	BK021086.1
			Select seq CP035864.1	Escherichia coli strain TD225-C4 plasmid pTD225C4_47, complete sequence	Escherichia coli	62.1	62.1	1	1e-06	100.00%	47458	CP035864.1
			Select seq CP035831.1	Escherichia coli strain 67-1 extrachromosomal	Escherichia coli	62.1	62.1	1	1e-06	100.00%	31203	CP035831.1
			Select seq CP032086.1	Escherichia coli strain ATCC 25922 plasmid pL25922_3	Escherichia coli	62.1	124	1	1e-06	100.00%	94204	CP032086.1
			Select seq CP064105.1	Escherichia coli strain IR53017 plasmid unnamed2, complete sequence	Escherichia coli	62.1	62.1	1	1e-06	100.00%	47492	CP064105.1
			Select seq CP071037.1	Escherichia coli strain FDAARGOS_1278 plasmid unnamed4, complete sequence	Escherichia coli	62.1	62.1	1	1e-06	100.00%	48183	CP071037.1
			Select seq CP070136.1	Escherichia coli strain FDAARGOS_1281 plasmid unnamed4, complete sequence	Escherichia coli	62.1	62.1	1	1e-06	100.00%	48183	CP070136.1
			Select seq CP070025.1	Escherichia coli strain FDAARGOS_1337 plasmid unnamed3, complete sequence	Escherichia coli	62.1	62.1	1	1e-06	100.00%	48850	CP070025.1
			Select seq CP069971.1	Escherichia coli strain FDAARGOS_1280 plasmid unnamed2, complete sequence	Escherichia coli	62.1	62.1	1	1e-06	100.00%	48644	CP069971.1
			Select seq MW390530.1	Escherichia coli strain ESBL3215 plasmid pESBL3215, complete sequence	Escherichia coli	62.1	62.1	1	1e-06	100.00%	49148	MW390530.1
			Select seq CP056077.1	Escherichia coli strain MS1170 chromosome, complete genome	Escherichia coli	62.1	62.1	1	1e-06	100.00%	4735839	CP056077.1
			Select seq CP066145.1	Escherichia coli strain ZLWT plasmid unnamed1, complete sequence	Escherichia coli	62.1	62.1	1	1e-06	100.00%	48488	CP066145.1
			Select seq AP022818.1	Escherichia coli JE86-ST05 plasmid JE86-ST05_p3 DNA, complete sequence	Escherichia coli	62.1	62.1	1	1e-06	100.00%	48666	AP022818.1
			Select seq AP022814.1	Escherichia coli JE86-ST02 plasmid JE86-ST02_p3 DNA, complete sequence	Escherichia coli	62.1	62.1	1	1e-06	100.00%	48397	AP022814.1
			Select seq CP062206.1	Escherichia coli strain C311 plasmid p2, complete sequence	Escherichia coli	62.1	62.1	1	1e-06	100.00%	48103	CP062206.1
			Select seq CP050218.1	Escherichia coli strain RM-096-MS chromosome	Escherichia coli	62.1	62.1	1	1e-06	100.00%	7052108	CP050218.1
			Select seq CP050217.1	Escherichia coli strain RM-096-CS chromosome	Escherichia coli	62.1	62.1	1	1e-06	100.00%	6654931	CP050217.1
			Select seq CP057727.1	Escherichia coli strain RHB16-C19 plasmid pRHB16-C19_3, complete sequence	Escherichia coli	62.1	62.1	1	1e-06	100.00%	48056	CP057727.1
			Select seq CP057568.1	Escherichia fergusonii strain RHB23-C01 plasmid pRHB23-C01_4, complete sequence	Escherichia fergusonii	62.1	62.1	1	1e-06	100.00%	48686	CP057568.1
			Select seq CP057564.1	Escherichia fergusonii strain RHB23-C02 plasmid pRHB23-C02_4, complete sequence	Escherichia fergusonii	62.1	62.1	1	1e-06	100.00%	48686	CP057564.1
			Select seq CP055602.1	Escherichia fergusonii strain RHB41-C23 plasmid pRHB41-C23_4, complete sequence	Escherichia fergusonii	62.1	62.1	1	1e-06	100.00%	46375	CP055602.1
			Select seq CP055628.1	Escherichia coli strain RHB38-C13 plasmid pRHB38-C13_5, complete sequence	Escherichia coli	62.1	62.1	1	1e-06	100.00%	46125	CP055628.1
			Select seq AP022164.1	Escherichia coli plasmid pWP5-S18-ESBL-08_3 DNA, complete genome, strain: WP5-S18-ESBL-08	Escherichia coli	62.1	62.1	1	1e-06	100.00%	47454	AP022164.1
	Pu828_CRISPR1|1_1_1833|1_9_512_543|32	ATTTGAAATGAGCCTTTGAGGAATCAGCTTGT	Select seq CP135959.1	Escherichia coli strain MS1266 chromosome, complete genome	Escherichia coli	60.2	60.2	1	4e-06	100.00%	4735863	CP135959.1
			Select seq CP056077.1	Escherichia coli strain MS1170 chromosome, complete genome	Escherichia coli	60.2	60.2	1	4e-06	100.00%	4735839	CP056077.1
	Pu828_CRISPR1|1_1_1833|1_10_572_603|32	GCTACAAAGCGGCCTTTTTTATGCGGTGTTCA	Select seq CP135959.1	Escherichia coli strain MS1266 chromosome, complete genome	Escherichia coli	60.2	60.2	1	4e-06	100.00%	4735863	CP135959.1
			Select seq CP056077.1	Escherichia coli strain MS1170 chromosome, complete genome	Escherichia coli	60.2	60.2	1	4e-06	100.00%	4735839	CP056077.1
			Select seq CP055753.1	Escherichia coli strain RHB07-C09 chromosome, complete genome	Escherichia coli	60.2	60.2	1	4e-06	100.00%	4813832	CP055753.1
	Pu828_CRISPR1|1_1_1833|1_11_632_663|32	AGCCAGAATTCTGCGGCGATATCGAGCGCTTC	Select seq CP135959.1	Escherichia coli strain MS1266 chromosome, complete genome	Escherichia coli	60.2	60.2	1	4e-06	100.00%	4735863	CP135959.1
			Select seq CP056077.1	Escherichia coli strain MS1170 chromosome, complete genome	Escherichia coli	60.2	60.2	1	4e-06	100.00%	4735839	CP056077.1
			Select seq AP027512.1	Escherichia coli LR-28 DNA, complete genome	Escherichia coli	54.7	54.7	0.9	0.0002	100.00%	4813986	AP027512.1
	Pu828_CRISPR1|1_1_1833|1_12_692_723|32	GAACGCGGTCATGCGGTATGCGCCGACAATAC	Select seq CP135959.1	Escherichia coli strain MS1266 chromosome, complete genome	Escherichia coli	60.2	60.2	1	4e-06	100.00%	4735863	CP135959.1
			Select seq CP056077.1	Escherichia coli strain MS1170 chromosome, complete genome	Escherichia coli	60.2	60.2	1	4e-06	100.00%	4735839	CP056077.1
	Pu828_CRISPR1|1_1_1833|1_13_752_783|32	CTGGAGGTGCTCACACTCACGCGGAGTGAGAC	Select seq CP135959.1	Escherichia coli strain MS1266 chromosome, complete genome	Escherichia coli	60.2	60.2	1	4e-06	100.00%	4735863	CP135959.1
			Select seq CP056077.1	Escherichia coli strain MS1170 chromosome, complete genome	Escherichia coli	60.2	60.2	1	4e-06	100.00%	4735839	CP056077.1
	Pu828_CRISPR1|1_1_1833|1_14_812_843|32	ACAATCAGGCGATAAACCTCACCGTTAATACG	Select seq CP135959.1	Escherichia coli strain MS1266 chromosome, complete genome	Escherichia coli	60.2	60.2	1	4e-06	100.00%	4735863	CP135959.1
			Select seq CP056077.1	Escherichia coli strain MS1170 chromosome, complete genome	Escherichia coli	60.2	60.2	1	4e-06	100.00%	4735839	CP056077.1
	Pu828_CRISPR1|1_1_1833|1_15_872_903|32	TGCACGATGCCCGCGCGTGACGCGGTGCGTAA	Select seq CP135959.1	Escherichia coli strain MS1266 chromosome, complete genome	Escherichia coli	60.2	60.2	1	4e-06	100.00%	4735863	CP135959.1
			Select seq CP056077.1	Escherichia coli strain MS1170 chromosome, complete genome	Escherichia coli	60.2	60.2	1	4e-06	100.00%	4735839	CP056077.1
			Select seq CP057104.1	Escherichia fergusonii strain RHB38-C01 chromosome, complete genome	Escherichia fergusonii	54.7	54.7	1	0.0002	96.88%	4737856	CP057104.1
	Pu828_CRISPR1|1_1_1833|1_16_932_963|32	GTGCTGAGTCGGAGGATCCGTACACAACAAAA	Select seq CP135959.1	Escherichia coli strain MS1266 chromosome, complete genome	Escherichia coli	60.2	60.2	1	4e-06	100.00%	4735863	CP135959.1
			Select seq CP056077.1	Escherichia coli strain MS1170 chromosome, complete genome	Escherichia coli	60.2	60.2	1	4e-06	100.00%	4735839	CP056077.1
	Pu828_CRISPR1|1_1_1833|1_17_992_1023|32	AGACGTCAAGAACGGTAACCCGGTTGAAGTCT	Select seq CP135959.1	Escherichia coli strain MS1266 chromosome, complete genome	Escherichia coli	60.2	60.2	1	4e-06	100.00%	4735863	CP135959.1
			Select seq CP056077.1	Escherichia coli strain MS1170 chromosome, complete genome	Escherichia coli	60.2	60.2	1	4e-06	100.00%	4735839	CP056077.1
	Pu828_CRISPR1|1_1_1833|1_18_1052_1083|32	ACTGCCCCGACTGCGGGCCGGTGTGCGGCGAC	Select seq CP135959.1	Escherichia coli strain MS1266 chromosome, complete genome	Escherichia coli	60.2	60.2	1	4e-06	100.00%	4735863	CP135959.1
			Select seq CP056077.1	Escherichia coli strain MS1170 chromosome, complete genome	Escherichia coli	60.2	60.2	1	4e-06	100.00%	4735839	CP056077.1
	Pu828_CRISPR1|1_1_1833|1_19_1112_1143|32	CAGATATCGTGCCGCACCGATCGTGACGAGCA	Select seq CP135959.1	Escherichia coli strain MS1266 chromosome, complete genome	Escherichia coli	60.2	60.2	1	4e-06	100.00%	4735863	CP135959.1
			Select seq CP056077.1	Escherichia coli strain MS1170 chromosome, complete genome	Escherichia coli	60.2	60.2	1	4e-06	100.00%	4735839	CP056077.1
	Pu828_CRISPR1|1_1_1833|1_20_1172_1203|32	ATCAACATGACACCCGATTGTATTCAGGAATT	Select seq CP135959.1	Escherichia coli strain MS1266 chromosome, complete genome	Escherichia coli	60.2	60.2	1	4e-06	100.00%	4735863	CP135959.1
			Select seq CP056077.1	Escherichia coli strain MS1170 chromosome, complete genome	Escherichia coli	60.2	60.2	1	4e-06	100.00%	4735839	CP056077.1
	Pu828_CRISPR1|1_1_1833|1_21_1232_1263|32	GGTCGGTGAATCGCTGCATCGCGGTTCATATA	Select seq CP135959.1	Escherichia coli strain MS1266 chromosome, complete genome	Escherichia coli	60.2	60.2	1	4e-06	100.00%	4735863	CP135959.1
			Select seq CP056077.1	Escherichia coli strain MS1170 chromosome, complete genome	Escherichia coli	60.2	60.2	1	4e-06	100.00%	4735839	CP056077.1
	Pu828_CRISPR1|1_1_1833|1_22_1292_1324|33	CACTCCGAAAAATTGAGCGTCGAGCACTCGCCA	Select seq CP053573.1	Citrobacter sp. TSA-1 chromosome, complete genome	Citrobacter sp. TSA-1	62.1	62.1	1	1e-06	100.00%	4919713	CP053573.1
			Select seq CP046116.1	Enterobacter cloacae strain CBG15936 chromosome, complete genome	Enterobacter cloacae	62.1	62.1	1	1e-06	100.00%	5033927	CP046116.1
			Select seq CP042488.1	Enterobacter hormaechei strain C15 chromosome, complete genome	Enterobacter hormaechei	62.1	62.1	1	1e-06	100.00%	4780403	CP042488.1
			Select seq CP043853.1	Enterobacter hormaechei strain EB_P6_L3_02.19 chromosome, complete genome	Enterobacter hormaechei	62.1	62.1	1	1e-06	100.00%	4897642	CP043853.1
			Select seq LR134154.1	Salmonella enterica subsp. salamae strain NCTC8273 genome assembly, chromosome: 1	Salmonella enterica subsp. salamae	62.1	62.1	1	1e-06	100.00%	4952084	LR134154.1
			Select seq CP034336.1	Enterobacter asburiae strain CAV1043 chromosome, complete genome	Enterobacter asburiae	62.1	62.1	1	1e-06	100.00%	5046183	CP034336.1
			Select seq CP022139.1	Salmonella enterica subsp. salamae serovar 55:k:z39 str. 1315K, complete genome	Salmonella enterica subsp. salamae serovar 55:k:z39 str. 1315K	62.1	62.1	1	1e-06	100.00%	4859044	CP022139.1
			Select seq CP135959.1	Escherichia coli strain MS1266 chromosome, complete genome	Escherichia coli	62.1	62.1	1	1e-06	100.00%	4735863	CP135959.1
			Select seq CP136727.1	Citrobacter braakii strain F217 chromosome, complete genome	Citrobacter braakii	62.1	62.1	1	1e-06	100.00%	4930249	CP136727.1
			Select seq CP134649.1	Enterobacter ludwigii strain 51A:C chromosome, complete genome	Enterobacter ludwigii	62.1	62.1	1	1e-06	100.00%	4775100	CP134649.1
			Select seq CP011662.1	Enterobacter hormaechei strain CAV1176, complete genome	Enterobacter hormaechei	62.1	62.1	1	1e-06	100.00%	4878509	CP011662.1
			Select seq CP011863.1	Enterobacter asburiae strain ATCC 35953, complete sequence	Enterobacter asburiae	62.1	62.1	1	1e-06	100.00%	4713742	CP011863.1
			Select seq CP123601.1	Enterobacter hormaechei strain RMCH-M19-N chromosome, complete genome	Enterobacter hormaechei	62.1	62.1	1	1e-06	100.00%	4871021	CP123601.1
			Select seq CP099374.1	Citrobacter braakii strain RHB25-SO-C06 chromosome, complete genome	Citrobacter braakii	62.1	62.1	1	1e-06	100.00%	5008845	CP099374.1
			Select seq CP099377.1	Citrobacter braakii strain RHB23-SO-C01 chromosome, complete genome	Citrobacter braakii	62.1	62.1	1	1e-06	100.00%	4965615	CP099377.1
			Select seq CP099388.1	Citrobacter braakii strain RHB03-E1-C02 chromosome, complete genome	Citrobacter braakii	62.1	62.1	1	1e-06	100.00%	4948386	CP099388.1
			Select seq CP099366.1	Citrobacter braakii strain RHB41-E2-C02 chromosome, complete genome	Citrobacter braakii	62.1	62.1	1	1e-06	100.00%	4873618	CP099366.1
			Select seq CP099376.1	Citrobacter braakii strain RHB23-SO-C04 chromosome, complete genome	Citrobacter braakii	62.1	62.1	1	1e-06	100.00%	4965627	CP099376.1
			Select seq CP115150.1	Enterobacter hormaechei subsp. xiangfangensis strain MDCL 3 chromosome, complete genome	Enterobacter hormaechei subsp. xiangfangensis	62.1	62.1	1	1e-06	100.00%	4790420	CP115150.1
			Select seq CP011650.1	Enterobacter hormaechei strain CAV1669, complete genome	Enterobacter hormaechei	62.1	62.1	1	1e-06	100.00%	4849467	CP011650.1
			Select seq CP011584.1	Enterobacter hormaechei strain CAV1668, complete genome	Enterobacter hormaechei	62.1	62.1	1	1e-06	100.00%	4876110	CP011584.1
			Select seq CP011581.1	Enterobacter hormaechei strain CAV1411, complete genome	Enterobacter hormaechei	62.1	62.1	1	1e-06	100.00%	4881003	CP011581.1
			Select seq CP011572.1	Enterobacter hormaechei strain CAV1311, complete genome	Enterobacter hormaechei	62.1	62.1	1	1e-06	100.00%	4879702	CP011572.1
			Select seq CP093445.1	Salmonella enterica subsp. enterica serovar Abeokuta strain OG19FER4 chromosome, complete genome	Salmonella enterica subsp. enterica serovar Abeokuta	62.1	62.1	1	1e-06	100.00%	4957438	CP093445.1
			Select seq CP085753.1	Enterobacter hormaechei strain 57816CZ chromosome, complete genome	Enterobacter hormaechei	62.1	62.1	1	1e-06	100.00%	4966443	CP085753.1
			Select seq CP085748.1	Enterobacter hormaechei strain 59732CZ chromosome, complete genome	Enterobacter hormaechei	62.1	62.1	1	1e-06	100.00%	4915526	CP085748.1
			Select seq CP083650.1	Citrobacter europaeus strain FDAARGOS_1490 chromosome, complete genome	Citrobacter europaeus	62.1	62.1	1	1e-06	100.00%	5093523	CP083650.1
			Select seq CP082280.1	Enterobacter cancerogenus strain HAEC1 chromosome, complete genome	Enterobacter cancerogenus	62.1	62.1	1	1e-06	100.00%	4691581	CP082280.1
			Select seq CP078598.1	Citrobacter braakii strain Colony312 chromosome	Citrobacter braakii	62.1	62.1	1	1e-06	100.00%	4951267	CP078598.1
			Select seq BK031511.1	TPA: Caudoviricetes sp. isolate ctui13, partial genome	Caudoviricetes sp.	62.1	62.1	1	1e-06	100.00%	40625	BK031511.1
			Select seq CP073048.2	Citrobacter sp. MGH105 chromosome, complete genome	Citrobacter sp. MGH105	62.1	62.1	1	1e-06	100.00%	5093209	CP073048.2
			Select seq CP056077.1	Escherichia coli strain MS1170 chromosome, complete genome	Escherichia coli	62.1	62.1	1	1e-06	100.00%	4735839	CP056077.1
			Select seq CP065939.1	Enterobacter hormaechei strain MSB1_8J chromosome, complete genome	Enterobacter hormaechei	62.1	62.1	1	1e-06	100.00%	4886685	CP065939.1
			Select seq CP065693.1	Enterobacter asburiae strain FDAARGOS_892 chromosome, complete genome	Enterobacter asburiae	62.1	62.1	1	1e-06	100.00%	4717539	CP065693.1
			Select seq CP059422.1	Enterobacter hormaechei strain ENCL49790 chromosome, complete genome	Enterobacter hormaechei	62.1	62.1	1	1e-06	100.00%	4867587	CP059422.1
			Select seq CP059414.1	Enterobacter hormaechei strain ENCL48212 chromosome, complete genome	Enterobacter hormaechei	62.1	62.1	1	1e-06	100.00%	4867597	CP059414.1
			Select seq CP056653.1	Citrobacter freundii strain RHBSTW-00214 chromosome, complete genome	Citrobacter freundii	62.1	62.1	1	1e-06	100.00%	5056951	CP056653.1
			Select seq CP049115.1	Pantoea stewartii strain ZJ-FGZX1 chromosome, complete genome	Pantoea stewartii	56.5	56.5	1	5e-05	96.97%	4550072	CP049115.1
			Select seq CP144278.1	Enterobacter ludwigii strain T977 chromosome, complete genome	Enterobacter ludwigii	56.5	56.5	1	5e-05	96.97%	4772153	CP144278.1
			Select seq LT799040.1	Kosakonia radicincitans strain D4 genome assembly, chromosome: I	Kosakonia radicincitans	56.5	56.5	1	5e-05	96.97%	5532429	LT799040.1
	Pu828_CRISPR1|1_1_1833|1_23_1353_1384|32	TGAATTTCTCCGCGCTGCAGCGCGATGTCATC	Select seq CP050381.1	Klebsiella pneumoniae strain 51015 plasmid p51015_OXA_244, complete sequence	Klebsiella pneumoniae	60.2	60.2	1	4e-06	100.00%	71402	CP050381.1
			Select seq CP049614.1	Escherichia coli O157:H7 strain K1516 plasmid pK1516-2	Escherichia coli O157:H7	60.2	60.2	1	4e-06	100.00%	43928	CP049614.1
			Select seq CP041420.1	Escherichia coli strain STEC711 plasmid pSTEC711_4, complete sequence	Escherichia coli	60.2	60.2	1	4e-06	100.00%	65701	CP041420.1
			Select seq CP042531.1	Klebsiella aerogenes strain C9 plasmid pC9_001, complete sequence	Klebsiella aerogenes	60.2	60.2	1	4e-06	100.00%	215014	CP042531.1
			Select seq CP042948.1	Escherichia coli strain 90-9133 plasmid p90-9133_1, complete sequence	Escherichia coli	60.2	60.2	1	4e-06	100.00%	113164	CP042948.1
			Select seq CP025841.1	Escherichia coli strain 214-4 plasmid p214_4_132, complete sequence	Escherichia coli	60.2	60.2	1	4e-06	100.00%	132527	CP025841.1
			Select seq CP025898.1	Escherichia coli strain 500465 plasmid p500465_79, complete sequence	Escherichia coli	60.2	60.2	1	4e-06	100.00%	79888	CP025898.1
			Select seq CP025909.1	Escherichia coli strain 204576 plasmid p204576_83, complete sequence	Escherichia coli	60.2	60.2	1	4e-06	100.00%	83017	CP025909.1
			Select seq CP025912.1	Escherichia coli strain 204446 plasmid p204446_92, complete sequence	Escherichia coli	60.2	60.2	1	4e-06	100.00%	92548	CP025912.1
			Select seq CP025918.1	Escherichia coli strain 120899 plasmid p120899_76, complete sequence	Escherichia coli	60.2	60.2	1	4e-06	100.00%	76877	CP025918.1
			Select seq CP025922.1	Escherichia coli strain 103605 plasmid p103605_83, complete sequence	Escherichia coli	60.2	60.2	1	4e-06	100.00%	83017	CP025922.1
			Select seq CP030780.2	Escherichia albertii strain 05-3106 plasmid unnamed2, complete sequence	Escherichia albertii	60.2	60.2	1	4e-06	100.00%	80632	CP030780.2
			Select seq MH450053.1	Escherichia coli plasmid pHN32_1, complete sequence	Escherichia coli	60.2	60.2	1	4e-06	100.00%	81277	MH450053.1
			Select seq MH450052.1	Escherichia coli plasmid pHN32wt, complete sequence	Escherichia coli	60.2	60.2	1	4e-06	100.00%	85355	MH450052.1
			Select seq CP029998.1	Salmonella enterica subsp. salamae serovar 56:b:[1,5] strain SA20053897 plasmid pSA20053897.3, complete sequence	Salmonella enterica subsp. salamae serovar 56:b:[1,5]	60.2	60.2	1	4e-06	100.00%	61198	CP029998.1
			Select seq CP027106.1	Escherichia coli strain RM14721 plasmid pRM14721, complete sequence	Escherichia coli	60.2	60.2	1	4e-06	100.00%	106432	CP027106.1
			Select seq LT985275.1	Escherichia coli strain R71 genome assembly, plasmid: RCS70_p	Escherichia coli	60.2	60.2	1	4e-06	100.00%	91487	LT985275.1
			Select seq CP024669.1	Escherichia coli strain F5176C6 plasmid unnamed2, complete sequence	Escherichia coli	60.2	60.2	1	4e-06	100.00%	110612	CP024669.1
			Select seq PP596854.1	Escherichia coli strain 58381-LR_polished plasmid p58381_B, complete sequence	Escherichia coli	60.2	60.2	1	4e-06	100.00%	73289	PP596854.1
			Select seq PP596850.1	Escherichia coli strain 60863_unic-SR_polished plasmid p60863_B, complete sequence	Escherichia coli	60.2	60.2	1	4e-06	100.00%	102632	PP596850.1
			Select seq CP024274.1	Escherichia coli strain F9792 plasmid unnamed, complete sequence	Escherichia coli	60.2	60.2	1	4e-06	100.00%	145089	CP024274.1
			Select seq CP024272.1	Escherichia coli strain F8111-1SC3 plasmid unnamed3, complete sequence	Escherichia coli	60.2	60.2	1	4e-06	100.00%	147766	CP024272.1
			Select seq CP024265.1	Escherichia coli O169:H41 strain F6326-C1 plasmid unnamed2, complete sequence	Escherichia coli O169:H41	60.2	60.2	1	4e-06	100.00%	150389	CP024265.1
			Select seq CP024259.1	Escherichia coli O25:H16 strain F5505-C1 plasmid unnamed2, complete sequence	Escherichia coli O25:H16	60.2	60.2	1	4e-06	100.00%	94817	CP024259.1
			Select seq CP024255.1	Escherichia coli strain ATCC 43886 plasmid unnamed2, complete sequence	Escherichia coli	60.2	60.2	1	4e-06	100.00%	95515	CP024255.1
			Select seq CP024250.1	Escherichia coli O182:H21 strain D181 plasmid unnamed2, complete sequence	Escherichia coli O182:H21	60.2	60.2	1	4e-06	100.00%	99099	CP024250.1
			Select seq CP024248.1	Escherichia coli O27:H7 strain B4103-1 plasmid unnamed3, complete sequence	Escherichia coli O27:H7	60.2	60.2	1	4e-06	100.00%	138289	CP024248.1
			Select seq CP024244.1	Escherichia coli O128:H27 strain 90-9281 plasmid unnamed, complete sequence	Escherichia coli O128:H27	60.2	60.2	1	4e-06	100.00%	152012	CP024244.1
			Select seq CP024227.1	Escherichia coli O169:H41 strain 2014EL-1345-2 plasmid unnamed4, complete sequence	Escherichia coli O169:H41	60.2	60.2	1	4e-06	100.00%	145086	CP024227.1
			Select seq CP023348.1	Escherichia coli strain ETEC-2265 plasmid unnamed2, complete sequence	Escherichia coli	60.2	60.2	1	4e-06	100.00%	88757	CP023348.1
			Select seq OZ042071.1	Escherichia coli isolate 30859_5#40 genome assembly, plasmid: 3	Escherichia coli	60.2	60.2	1	4e-06	100.00%	73787	OZ042071.1
			Select seq CP022035.1	Salmonella enterica subsp. enterica serovar Onderstepoort str. SA20060086 plasmid punamed2, complete sequence	Salmonella enterica subsp. enterica serovar Onderstepoort str. SA20060086	60.2	60.2	1	4e-06	100.00%	136771	CP022035.1
			Select seq CP017992.1	Enterobacter cloacae complex sp. ECNIH7 plasmid pENT-2c5, complete sequence	Enterobacter cloacae complex sp. ECNIH7	60.2	60.2	1	4e-06	100.00%	79045	CP017992.1
			Select seq CP148291.1	Escherichia coli strain Z1323PEC0008 plasmid pZ1323PEC0008-3, complete sequence	Escherichia coli	60.2	60.2	1	4e-06	100.00%	54955	CP148291.1
			Select seq CP136936.1	Enterobacter sp. JJBC plasmid unnamed1, complete sequence	Enterobacter sp. JJBC	60.2	60.2	1	4e-06	100.00%	87769	CP136936.1
			Select seq CP140471.1	Citrobacter freundii strain CF51 plasmid pCF51-1, complete sequence	Citrobacter freundii	60.2	120	1	4e-06	100.00%	87225	CP140471.1
			Select seq CP137181.1	Citrobacter freundii strain F4321 plasmid pF4321-2, complete sequence	Citrobacter freundii	60.2	60.2	1	4e-06	100.00%	84695	CP137181.1
			Select seq CP135959.1	Escherichia coli strain MS1266 chromosome, complete genome	Escherichia coli	60.2	60.2	1	4e-06	100.00%	4735863	CP135959.1
			Select seq AP014654.2	Escherichia coli O169:H41 plasmid pEntYN10 DNA, complete sequence	Escherichia coli O169:H41	60.2	60.2	1	4e-06	100.00%	145082	AP014654.2
			Select seq CP135263.1	Enterobacter asburiae strain FAHZZU5722 plasmid unnamed1, complete sequence	Enterobacter asburiae	60.2	60.2	1	4e-06	100.00%	83357	CP135263.1
			Select seq CP058919.1	Escherichia coli strain MS8324 plasmid pMS8324B, complete sequence	Escherichia coli	60.2	60.2	1	4e-06	100.00%	54931	CP058919.1
			Select seq CP132284.1	Citrobacter youngae strain UL-CPE-01 plasmid pUL-CPE-05, complete sequence	Citrobacter youngae	60.2	60.2	1	4e-06	100.00%	100108	CP132284.1
			Select seq CP129385.1	Salmonella enterica subsp. enterica serovar Infantis strain R13.1986 plasmid pR13.1986_108k, complete sequence	Salmonella enterica subsp. enterica serovar Infantis	60.2	60.2	1	4e-06	100.00%	108036	CP129385.1
			Select seq LC056375.1	Escherichia coli plasmid pV139-c DNA, contig: V139-c_scaffold_1, strain: V139	Escherichia coli	60.2	60.2	1	4e-06	100.00%	58953	LC056375.1
			Select seq LN908840.1	Escherichia coli plasmid pCss_E1373	Escherichia coli	60.2	60.2	1	4e-06	100.00%	146435	LN908840.1
			Select seq CP122638.1	Escherichia coli strain ETEC4085 plasmid unnamed4, complete sequence	Escherichia coli	60.2	60.2	1	4e-06	100.00%	106966	CP122638.1
			Select seq CP122714.1	Escherichia coli strain ETEC1749 plasmid unnamed2, complete sequence	Escherichia coli	60.2	60.2	1	4e-06	100.00%	71813	CP122714.1
			Select seq CP122772.1	Escherichia coli strain ETEC1738 plasmid unnamed4, complete sequence	Escherichia coli	60.2	60.2	1	4e-06	100.00%	76285	CP122772.1
			Select seq CP122805.1	Escherichia coli strain ETEC1734 plasmid unnamed4, complete sequence	Escherichia coli	60.2	60.2	1	4e-06	100.00%	79263	CP122805.1
			Select seq CP122829.1	Escherichia coli strain ETEC1732 plasmid unnamed6, complete sequence	Escherichia coli	60.2	60.2	1	4e-06	100.00%	79265	CP122829.1
			Select seq CP099212.1	Escherichia coli strain RHB16-SO-C08 plasmid unnamed3, complete sequence	Escherichia coli	60.2	60.2	1	4e-06	100.00%	88372	CP099212.1
			Select seq CP099211.1	Escherichia coli strain RHB16-SO-C08 plasmid unnamed2, complete sequence	Escherichia coli	60.2	60.2	1	4e-06	100.00%	128784	CP099211.1
			Select seq CP121362.1	Escherichia coli strain rl0044 plasmid pVP445, complete sequence	Escherichia coli	60.2	60.2	1	4e-06	100.00%	78040	CP121362.1
			Select seq CP099216.1	Escherichia coli strain RHB16-SO-C05 plasmid unnamed3, complete sequence	Escherichia coli	60.2	60.2	1	4e-06	100.00%	88372	CP099216.1
			Select seq CP099215.1	Escherichia coli strain RHB16-SO-C05 plasmid unnamed2, complete sequence	Escherichia coli	60.2	60.2	1	4e-06	100.00%	128784	CP099215.1
			Select seq AP027407.1	Escherichia coli EC507 plasmid pEC507_1 DNA, complete sequence	Escherichia coli	60.2	60.2	1	4e-06	100.00%	77354	AP027407.1
			Select seq CP118554.1	Enterobacter hormaechei strain 2020CK-00206 plasmid unnamed2, complete sequence	Enterobacter hormaechei	60.2	60.2	1	4e-06	100.00%	67458	CP118554.1
			Select seq CP118385.1	Enterobacter hormaechei strain 2020CK-00224 plasmid unnamed2, complete sequence	Enterobacter hormaechei	60.2	60.2	1	4e-06	100.00%	67458	CP118385.1
			Select seq CP110878.1	Enterobacter kobei strain SCLZS19 plasmid p9_SCLZS19, complete sequence	Enterobacter kobei	60.2	60.2	1	4e-06	100.00%	69675	CP110878.1
			Select seq CP106925.1	Escherichia coli strain MFDS1016424 plasmid pMFDS1016424, complete sequence	Escherichia coli	60.2	60.2	1	4e-06	100.00%	88935	CP106925.1
			Select seq CP101973.1	Escherichia coli strain STEC1084 plasmid unnamed2, complete sequence	Escherichia coli	60.2	60.2	1	4e-06	100.00%	65700	CP101973.1
			Select seq CP039391.1	Enterobacter hormaechei strain cre64 plasmid unnamed3, complete sequence	Enterobacter hormaechei	60.2	120	1	4e-06	100.00%	116466	CP039391.1
			Select seq OW968291.1	Escherichia coli isolate 10 genome assembly, plasmid: P3	Escherichia coli	60.2	60.2	1	4e-06	100.00%	78039	OW968291.1
			Select seq CP091389.1	Escherichia coli strain 623213 plasmid p623213_2, complete sequence	Escherichia coli	60.2	60.2	1	4e-06	100.00%	145035	CP091389.1
			Select seq CP043827.1	Escherichia coli strain RM8082 plasmid p3RM8082, complete sequence	Escherichia coli	60.2	60.2	1	4e-06	100.00%	94550	CP043827.1
			Select seq OU349842.1	Escherichia coli strain E101 / O187:H9 / fimH426 / 3751 (ST Warwick) genome assembly, chromosome: 1	Escherichia coli	60.2	60.2	1	4e-06	100.00%	5191304	OU349842.1
			Select seq AB702969.1	Escherichia coli plasmid pCss165Kan DNA, complete genome, strain: 4266 delta cssB::Km	Escherichia coli	60.2	60.2	1	4e-06	100.00%	165311	AB702969.1
			Select seq CP035872.1	Escherichia coli strain E2528-C1 plasmid pE2528C1_95, complete sequence	Escherichia coli	60.2	60.2	1	4e-06	100.00%	95521	CP035872.1
			Select seq CP035867.1	Escherichia coli strain E275 a plasmid pE275a_100, complete sequence	Escherichia coli	60.2	60.2	1	4e-06	100.00%	100141	CP035867.1
			Select seq CP035820.1	Escherichia coli strain WS3294A plasmid pWS3294A_133, complete sequence	Escherichia coli	60.2	60.2	1	4e-06	100.00%	133987	CP035820.1
			Select seq CP035818.1	Escherichia coli strain E7476 plasmid pE7476_162, complete sequence	Escherichia coli	60.2	60.2	1	4e-06	100.00%	162860	CP035818.1
			Select seq CP075145.1	Salmonella enterica subsp. diarizonae strain CFSAN030538 plasmid pCFSAN030538, complete sequence	Salmonella enterica subsp. diarizonae	60.2	60.2	1	4e-06	100.00%	123175	CP075145.1
			Select seq CP074602.1	Salmonella enterica subsp. salamae strain CFSAN001010 plasmid pCFSAN001010, complete sequence	Salmonella enterica subsp. salamae	60.2	60.2	1	4e-06	100.00%	92080	CP074602.1
			Select seq CP070556.1	Citrobacter freundii strain CF50935 plasmid p50935_IncFII, complete sequence	Citrobacter freundii	60.2	60.2	1	4e-06	100.00%	109858	CP070556.1
			Select seq CP070540.1	Citrobacter freundii strain CF48846 plasmid p48846_IncFII, complete sequence	Citrobacter freundii	60.2	60.2	1	4e-06	100.00%	108505	CP070540.1
			Select seq CP069160.1	Citrobacter sp. R56 plasmid pR56A, complete sequence	Citrobacter sp. R56	60.2	60.2	1	4e-06	100.00%	57699	CP069160.1
			Select seq CP056077.1	Escherichia coli strain MS1170 chromosome, complete genome	Escherichia coli	60.2	60.2	1	4e-06	100.00%	4735839	CP056077.1
			Select seq LR883014.1	Escherichia coli isolate L4_E1441_ETEC genome assembly, plasmid: 3	Escherichia coli	60.2	60.2	1	4e-06	100.00%	94840	LR883014.1
			Select seq LR883009.1	Escherichia coli isolate L5_E1779_ETEC genome assembly, plasmid: 4	Escherichia coli	60.2	60.2	1	4e-06	100.00%	88759	LR883009.1
			Select seq LR882991.1	Escherichia coli isolate L7_E1373_ETEC genome assembly, plasmid: 2	Escherichia coli	60.2	60.2	1	4e-06	100.00%	146433	LR882991.1
			Select seq JQ418540.1	Salmonella enterica subsp. indica strain SARC14 plasmid pSARC14-41, complete sequence	Salmonella enterica subsp. indica	60.2	60.2	1	4e-06	100.00%	43577	JQ418540.1
			Select seq JQ418538.1	Salmonella sp. 14 plasmid p14-120, complete sequence	Salmonella sp. 14	60.2	60.2	1	4e-06	100.00%	130175	JQ418538.1
			Select seq MN626601.1	Escherichia coli strain BM21 plasmid RIP71a, complete sequence	Escherichia coli	60.2	60.2	1	4e-06	100.00%	91490	MN626601.1
			Select seq CP048869.1	Escherichia coli strain 78-Pyelo plasmid p78-Pyelo_2, complete sequence	Escherichia coli	60.2	60.2	1	4e-06	100.00%	65184	CP048869.1
			Select seq CP056452.1	Citrobacter freundii strain RHBSTW-00502 plasmid pRHBSTW-00502_2, complete sequence	Citrobacter freundii	60.2	60.2	1	4e-06	100.00%	107190	CP056452.1
			Select seq CP000796.1	Escherichia coli E24377A plasmid pETEC_35, complete sequence	Escherichia coli O139:H28 str. E24377A	60.2	60.2	1	4e-06	100.00%	34367	CP000796.1
			Select seq AF411480.1	Salmonella typhi plasmid pED208 IncFV plasmid transfer region, complete sequence	Salmonella enterica subsp. enterica serovar Typhi	60.2	60.2	1	4e-06	100.00%	32647	AF411480.1
			Select seq CP054902.1	Salmonella enterica strain FDAARGOS_718 plasmid unnamed1	Salmonella enterica	58.4	116	0.96	1e-05	100.00%	132638	CP054902.1
			Select seq CP050989.1	Salmonella enterica strain FDAARGOS_709 plasmid unnamed1, complete sequence	Salmonella enterica	58.4	58.4	0.96	1e-05	100.00%	100440	CP050989.1
	Pu828_CRISPR1|1_1_1833|1_24_1413_1444|32	GCAAAAGCCGCCCCCATGAACGCTGCAAAAGG	Select seq CP135959.1	Escherichia coli strain MS1266 chromosome, complete genome	Escherichia coli	60.2	60.2	1	4e-06	100.00%	4735863	CP135959.1
			Select seq CP056077.1	Escherichia coli strain MS1170 chromosome, complete genome	Escherichia coli	60.2	60.2	1	4e-06	100.00%	4735839	CP056077.1
	Pu828_CRISPR1|1_1_1833|1_25_1473_1504|32	TCAAGCCCTGTATCAGCGTCAACCCCGAAATA	Select seq CP135959.1	Escherichia coli strain MS1266 chromosome, complete genome	Escherichia coli	60.2	60.2	1	4e-06	100.00%	4735863	CP135959.1
			Select seq CP056077.1	Escherichia coli strain MS1170 chromosome, complete genome	Escherichia coli	60.2	60.2	1	4e-06	100.00%	4735839	CP056077.1
	Pu828_CRISPR1|1_1_1833|1_26_1533_1564|32	TGAATACCTTTGCCTGCATAAATCGCCATATG	Select seq CP135959.1	Escherichia coli strain MS1266 chromosome, complete genome	Escherichia coli	60.2	60.2	1	4e-06	100.00%	4735863	CP135959.1
			Select seq CP056077.1	Escherichia coli strain MS1170 chromosome, complete genome	Escherichia coli	60.2	60.2	1	4e-06	100.00%	4735839	CP056077.1
	Pu828_CRISPR1|1_1_1833|1_27_1593_1624|32	AACTTGTAACGGCAAACGTGGGATACGAACTC	Select seq CP135959.1	Escherichia coli strain MS1266 chromosome, complete genome	Escherichia coli	60.2	60.2	1	4e-06	100.00%	4735863	CP135959.1
			Select seq CP056077.1	Escherichia coli strain MS1170 chromosome, complete genome	Escherichia coli	60.2	60.2	1	4e-06	100.00%	4735839	CP056077.1
	Pu828_CRISPR1|1_1_1833|1_28_1653_1684|32	TACATACTCAAACGATTACTGAATCACAAAAC	Select seq CP055259.1	Escherichia coli strain AH62 chromosome, complete genome	Escherichia coli	60.2	60.2	1	4e-06	100.00%	4799791	CP055259.1
			Select seq CP053245.1	Escherichia coli strain SCU-485 chromosome, complete genome	Escherichia coli	60.2	60.2	1	4e-06	100.00%	4675501	CP053245.1
			Select seq CP049353.1	Escherichia coli strain T28R chromosome, complete genome	Escherichia coli	60.2	60.2	1	4e-06	100.00%	4606706	CP049353.1
			Select seq AP021895.1	Escherichia coli 2018-11-3CC DNA, complete genome	Escherichia coli	60.2	60.2	1	4e-06	100.00%	4557772	AP021895.1
			Select seq AP021891.1	Escherichia coli 2017.01.04CC DNA, complete genome	Escherichia coli	60.2	60.2	1	4e-06	100.00%	4615626	AP021891.1
			Select seq CP041422.1	Escherichia coli strain STEC409 chromosome, complete genome	Escherichia coli	60.2	60.2	1	4e-06	100.00%	4665377	CP041422.1
			Select seq CP045190.1	Escherichia coli strain NT1F31 chromosome, complete genome	Escherichia coli	60.2	60.2	1	4e-06	100.00%	4710443	CP045190.1
			Select seq AP019675.1	Escherichia coli GSH8M-2 DNA, complete genome	Escherichia coli	60.2	60.2	1	4e-06	100.00%	4693292	AP019675.1
			Select seq CP033096.1	Escherichia coli strain CP53 chromosome, complete genome	Escherichia coli	60.2	60.2	1	4e-06	100.00%	4623817	CP033096.1
			Select seq CP019280.1	Escherichia coli strain 13P484A chromosome, complete genome	Escherichia coli	60.2	60.2	1	4e-06	100.00%	4724424	CP019280.1
			Select seq CP019245.1	Escherichia coli strain Combat13F7 chromosome, complete genome	Escherichia coli	60.2	60.2	1	4e-06	100.00%	4729175	CP019245.1
			Select seq CP034784.1	Escherichia coli strain ECZP248 chromosome, complete genome	Escherichia coli	60.2	60.2	1	4e-06	100.00%	4481825	CP034784.1
			Select seq CP034727.1	Escherichia coli strain L41-1 chromosome, complete genome	Escherichia coli	60.2	60.2	1	4e-06	100.00%	4549802	CP034727.1
			Select seq CP034745.1	Escherichia coli strain L100 chromosome, complete genome	Escherichia coli	60.2	60.2	1	4e-06	100.00%	4549801	CP034745.1
			Select seq LR134228.1	Escherichia coli strain NCTC9699 genome assembly, chromosome: 1	Escherichia coli	60.2	60.2	1	4e-06	100.00%	4969847	LR134228.1
			Select seq CP024127.1	Escherichia coli strain 14EC001 chromosome, complete genome	Escherichia coli	60.2	60.2	1	4e-06	100.00%	5072975	CP024127.1
			Select seq CP024661.1	Escherichia coli strain 90-9269 chromosome	Escherichia coli	60.2	60.2	1	4e-06	100.00%	4760041	CP024661.1
			Select seq CP023377.1	Escherichia coli strain 127 chromosome, complete genome	Escherichia coli	60.2	60.2	1	4e-06	100.00%	4697886	CP023377.1
			Select seq CP147125.1	Escherichia coli strain KMi012 chromosome, complete genome	Escherichia coli	60.2	60.2	1	4e-06	100.00%	4738366	CP147125.1
			Select seq CP147084.1	Escherichia coli strain KTa005 chromosome, complete genome	Escherichia coli	60.2	60.2	1	4e-06	100.00%	4607503	CP147084.1
			Select seq CP149810.1	Escherichia coli strain 91H1 chromosome, complete genome	Escherichia coli	60.2	60.2	1	4e-06	100.00%	4561780	CP149810.1
			Select seq CP149449.1	Escherichia coli strain JX21CE33 chromosome, complete genome	Escherichia coli	60.2	60.2	1	4e-06	100.00%	4668640	CP149449.1
			Select seq CP139182.1	Escherichia coli strain JX21CE35 chromosome, complete genome	Escherichia coli	60.2	60.2	1	4e-06	100.00%	4667758	CP139182.1
			Select seq CP139177.1	Escherichia coli strain JX21CE33 chromosome, complete genome	Escherichia coli	60.2	60.2	1	4e-06	100.00%	4841099	CP139177.1
			Select seq CP147009.1	Escherichia coli strain FACU 2024 chromosome, complete genome	Escherichia coli	60.2	60.2	1	4e-06	100.00%	4718631	CP147009.1
			Select seq CP146660.1	Escherichia coli strain MS 57-2 chromosome, complete genome	Escherichia coli	60.2	60.2	1	4e-06	100.00%	4728726	CP146660.1
			Select seq CP145662.1	Escherichia coli strain S1-INA-02-B chromosome, complete genome	Escherichia coli	60.2	60.2	1	4e-06	100.00%	4596631	CP145662.1
			Select seq CP143092.1	Escherichia coli strain EC190486 chromosome, complete genome	Escherichia coli	60.2	60.2	1	4e-06	100.00%	4624264	CP143092.1
			Select seq CP010163.1	Escherichia coli strain H2, complete genome	Escherichia coli	60.2	60.2	1	4e-06	100.00%	4531885	CP010163.1
			Select seq CP010160.1	Escherichia coli strain H1, complete genome	Escherichia coli	60.2	60.2	1	4e-06	100.00%	4818512	CP010160.1
			Select seq CP138419.1	Escherichia coli strain 30EVA2 chromosome, complete genome	Escherichia coli	60.2	60.2	1	4e-06	100.00%	4842053	CP138419.1
			Select seq CP138399.1	Escherichia coli strain 64EVA chromosome, complete genome	Escherichia coli	60.2	60.2	1	4e-06	100.00%	4837315	CP138399.1
			Select seq CP137737.1	Escherichia coli strain HNSQ2209 chromosome, complete genome	Escherichia coli	60.2	60.2	1	4e-06	100.00%	5158836	CP137737.1
			Select seq AP027829.1	Escherichia coli 2017.17.03CC DNA, complete genome	Escherichia coli	60.2	60.2	1	4e-06	100.00%	4915580	AP027829.1
			Select seq AP027818.1	Escherichia coli 2017.15.02CC DNA, complete genome	Escherichia coli	60.2	60.2	1	4e-06	100.00%	4862130	AP027818.1
			Select seq AP027813.1	Escherichia coli 2017.13.01CC DNA, complete genome	Escherichia coli	60.2	60.2	1	4e-06	100.00%	4752396	AP027813.1
			Select seq AP027704.1	Escherichia coli PSS-13 DNA, complete genome	Escherichia coli	60.2	60.2	1	4e-06	100.00%	4649078	AP027704.1
			Select seq AP027479.1	Escherichia coli LR-17-1 DNA, complete genome	Escherichia coli	60.2	60.2	1	4e-06	100.00%	4746089	AP027479.1
			Select seq OY754364.1	Escherichia coli isolate F404 genome assembly, chromosome: 1	Escherichia coli	60.2	60.2	1	4e-06	100.00%	4773301	OY754364.1
			Select seq CP135959.1	Escherichia coli strain MS1266 chromosome, complete genome	Escherichia coli	60.2	60.2	1	4e-06	100.00%	4735863	CP135959.1
			Select seq CP125883.1	Escherichia coli strain AHM9C61I chromosome, complete genome	Escherichia coli	60.2	60.2	1	4e-06	100.00%	4632827	CP125883.1
			Select seq CP114792.1	Escherichia coli strain T2 chromosome, complete genome	Escherichia coli	60.2	60.2	1	4e-06	100.00%	4723037	CP114792.1
			Select seq CP104618.1	Escherichia coli strain AHM9C68I chromosome, complete genome	Escherichia coli	60.2	60.2	1	4e-06	100.00%	4633559	CP104618.1
			Select seq CP122507.1	Escherichia coli strain W444 chromosome, complete genome	Escherichia coli	60.2	60.2	1	4e-06	100.00%	4747817	CP122507.1
			Select seq CP122655.1	Escherichia coli strain ETEC4074 chromosome, complete genome	Escherichia coli	60.2	60.2	1	4e-06	100.00%	4975958	CP122655.1
			Select seq CP122695.1	Escherichia coli strain ETEC4064 chromosome, complete genome	Escherichia coli	60.2	60.2	1	4e-06	100.00%	4975989	CP122695.1
			Select seq CP122727.1	Escherichia coli strain ETEC1746 chromosome, complete genome	Escherichia coli	60.2	60.2	1	4e-06	100.00%	4819635	CP122727.1
			Select seq CP123963.1	Escherichia coli strain L6-21 chromosome, complete genome	Escherichia coli	60.2	60.2	1	4e-06	100.00%	4642880	CP123963.1
			Select seq CP123951.1	Escherichia coli strain TL012 chromosome, complete genome	Escherichia coli	60.2	60.2	1	4e-06	100.00%	4547698	CP123951.1
			Select seq CP098962.1	Escherichia coli strain RHB46-C24 chromosome, complete genome	Escherichia coli	60.2	60.2	1	4e-06	100.00%	4673447	CP098962.1
			Select seq CP098971.1	Escherichia coli strain RHB46-C19 chromosome, complete genome	Escherichia coli	60.2	60.2	1	4e-06	100.00%	4673453	CP098971.1
			Select seq CP104526.1	Escherichia coli strain E8 chromosome, complete genome	Escherichia coli	60.2	60.2	1	4e-06	100.00%	4783557	CP104526.1
			Select seq CP073943.1	Escherichia coli strain MB52 chromosome, complete genome	Escherichia coli	60.2	60.2	1	4e-06	100.00%	4614959	CP073943.1
			Select seq AP026503.1	Escherichia coli TUM9812 DNA, complete genome	Escherichia coli	60.2	60.2	1	4e-06	100.00%	5096614	AP026503.1
			Select seq CP100005.1	Escherichia coli strain EC737A1 chromosome, complete genome	Escherichia coli	60.2	60.2	1	4e-06	100.00%	4722602	CP100005.1
			Select seq CP095446.1	Escherichia coli strain TZ118 chromosome, complete genome	Escherichia coli	60.2	60.2	1	4e-06	100.00%	4664718	CP095446.1
			Select seq CP090305.1	Escherichia coli strain Z503 chromosome, complete genome	Escherichia coli	60.2	60.2	1	4e-06	100.00%	4481742	CP090305.1
			Select seq CP058846.1	Shigella flexneri strain STLEFF_35 chromosome, complete genome	Shigella flexneri	60.2	60.2	1	4e-06	100.00%	4721929	CP058846.1
			Select seq CP055070.1	Shigella flexneri strain SWHIN_97 chromosome, complete genome	Shigella flexneri	60.2	60.2	1	4e-06	100.00%	4714768	CP055070.1
			Select seq CP055030.1	Shigella flexneri strain SWHEFF_64 chromosome, complete genome	Shigella flexneri	60.2	60.2	1	4e-06	100.00%	4707466	CP055030.1
			Select seq CP055000.1	Shigella flexneri strain STIN_80 chromosome, complete genome	Shigella flexneri	60.2	60.2	1	4e-06	100.00%	4758327	CP055000.1
			Select seq CP055219.1	Shigella flexneri strain STEFF_12 chromosome, complete genome	Shigella flexneri	60.2	60.2	1	4e-06	100.00%	4936130	CP055219.1
			Select seq CP055181.1	Shigella flexneri strain STEFF_17 chromosome, complete genome	Shigella flexneri	60.2	60.2	1	4e-06	100.00%	4642056	CP055181.1
			Select seq CP090456.1	Escherichia coli strain B379 chromosome, complete genome	Escherichia coli	60.2	60.2	1	4e-06	100.00%	4801759	CP090456.1
			Select seq CP090282.1	Escherichia coli strain E-T306 chromosome, complete genome	Escherichia coli	60.2	60.2	1	4e-06	100.00%	4551687	CP090282.1
			Select seq CP089142.1	Escherichia coli strain XD35 chromosome, complete genome	Escherichia coli	60.2	60.2	1	4e-06	100.00%	4834621	CP089142.1
			Select seq CP088500.1	Escherichia coli strain E16EC1016 chromosome, complete genome	Escherichia coli	60.2	60.2	1	4e-06	100.00%	4614324	CP088500.1
			Select seq CP034106.1	Escherichia coli strain RCAD0514 chromosome, complete genome	Escherichia coli	60.2	60.2	1	4e-06	100.00%	4679465	CP034106.1
			Select seq CP063511.1	Escherichia coli strain EH08-18-36 chromosome, complete genome	Escherichia coli	60.2	60.2	1	4e-06	100.00%	4700986	CP063511.1
			Select seq CP070063.1	Escherichia coli strain FDAARGOS_1372 chromosome, complete genome	Escherichia coli	60.2	60.2	1	4e-06	100.00%	4672959	CP070063.1
			Select seq CP069712.1	Escherichia coli strain EA13 chromosome, complete genome	Escherichia coli	60.2	60.2	1	4e-06	100.00%	4733060	CP069712.1
			Select seq CP069549.1	Escherichia coli strain FDAARGOS_1253 chromosome, complete genome	Escherichia coli	60.2	60.2	1	4e-06	100.00%	4637273	CP069549.1
			Select seq CP069453.1	Escherichia coli strain FDAARGOS_1254 chromosome, complete genome	Escherichia coli	60.2	60.2	1	4e-06	100.00%	4666387	CP069453.1
			Select seq CP056077.1	Escherichia coli strain MS1170 chromosome, complete genome	Escherichia coli	60.2	60.2	1	4e-06	100.00%	4735839	CP056077.1
			Select seq AP024205.1	Escherichia coli TA8571 DNA, complete genome	Escherichia coli	60.2	60.2	1	4e-06	100.00%	4751019	AP024205.1
			Select seq CP062895.1	Escherichia coli strain Res13-Lact-ER02-39 chromosome, complete genome	Escherichia coli	60.2	60.2	1	4e-06	100.00%	4743955	CP062895.1
			Select seq CP062883.1	Escherichia coli strain Res13-Lact-PEA06-10 chromosome, complete genome	Escherichia coli	60.2	60.2	1	4e-06	100.00%	4743474	CP062883.1
			Select seq CP062832.1	Escherichia coli strain Res13-Lact-PER04-33 chromosome, complete genome	Escherichia coli	60.2	60.2	1	4e-06	100.00%	4742777	CP062832.1
			Select seq CP062838.1	Escherichia coli strain Res13-Lact-PER02-33 chromosome, complete genome	Escherichia coli	60.2	60.2	1	4e-06	100.00%	4742760	CP062838.1
			Select seq CP062815.1	Escherichia coli strain Res13-Sevr-PER06-05-b-A chromosome, complete genome	Escherichia coli	60.2	60.2	1	4e-06	100.00%	4741428	CP062815.1
			Select seq CP062844.1	Escherichia coli strain Res13-Lact-PER01-35 chromosome, complete genome	Escherichia coli	60.2	60.2	1	4e-06	100.00%	4741563	CP062844.1
			Select seq CP062826.1	Escherichia coli strain Res13-Lact-PER12-33-A chromosome, complete genome	Escherichia coli	60.2	60.2	1	4e-06	100.00%	4741953	CP062826.1
			Select seq CP050198.1	Escherichia coli strain RH-004-WU chromosome	Escherichia coli	60.2	60.2	1	4e-06	100.00%	5656457	CP050198.1
			Select seq CP058027.1	Escherichia coli strain RHB03-C16 chromosome, complete genome	Escherichia coli	60.2	60.2	1	4e-06	100.00%	4567596	CP058027.1
			Select seq CP050040.1	Escherichia coli strain 63-2 chromosome, complete genome	Escherichia coli	60.2	60.2	1	4e-06	100.00%	4506356	CP050040.1
			Select seq CP057380.1	Escherichia coli strain RHB28-C11 chromosome, complete genome	Escherichia coli	60.2	60.2	1	4e-06	100.00%	4688377	CP057380.1
			Select seq CP057368.1	Escherichia coli strain RHB28-C19 chromosome, complete genome	Escherichia coli	60.2	60.2	1	4e-06	100.00%	4743602	CP057368.1
			Select seq CP057163.1	Escherichia coli strain RHB34-C18 chromosome, complete genome	Escherichia coli	60.2	60.2	1	4e-06	100.00%	4845942	CP057163.1
			Select seq CP056355.1	Escherichia coli strain RHBSTW-00673 chromosome, complete genome	Escherichia coli	60.2	60.2	1	4e-06	100.00%	4787975	CP056355.1
			Select seq AP022245.1	Escherichia coli DNA, complete genome, strain: WP8-S18-CRE-02	Escherichia coli	60.2	60.2	1	4e-06	100.00%	4693292	AP022245.1
			Select seq CP058302.1	Escherichia coli strain AH65 chromosome, complete genome	Escherichia coli	60.2	60.2	1	4e-06	100.00%	4769240	CP058302.1
			Select seq JF495996.1	Escherichia coli strain 195 CRISPR2 repeat region	Escherichia coli	60.2	60.2	1	4e-06	100.00%	926	JF495996.1
			Select seq JF495972.1	Escherichia coli strain R105 CRISPR3 repeat region	Escherichia coli	60.2	60.2	1	4e-06	100.00%	628	JF495972.1
			Select seq GU260838.1	Escherichia coli strain ECOR6 CRISPR2.3 genomic sequence	Escherichia coli	60.2	60.2	1	4e-06	100.00%	578	GU260838.1
	Pu828_CRISPR1|1_1_1833|1_29_1713_1744|32	TGGTCGGCATACACGTTGACGCGGTTGCGGTT	Select seq CP135959.1	Escherichia coli strain MS1266 chromosome, complete genome	Escherichia coli	60.2	60.2	1	4e-06	100.00%	4735863	CP135959.1
			Select seq CP056077.1	Escherichia coli strain MS1170 chromosome, complete genome	Escherichia coli	60.2	60.2	1	4e-06	100.00%	4735839	CP056077.1
	Pu828_CRISPR1|1_1_1833|1_30_1773_1804|32	CCGGTAACTGCGTATCACGCAACCGAGGCCAA	Select seq LC381419.1	Enterobacter sp. 532 insecticidal toxin complex genes	Enterobacter sp.	60.2	60.2	1	4e-06	100.00%	86223	LC381419.1
			Select seq CP135959.1	Escherichia coli strain MS1266 chromosome, complete genome	Escherichia coli	60.2	60.2	1	4e-06	100.00%	4735863	CP135959.1
			Select seq CP056077.1	Escherichia coli strain MS1170 chromosome, complete genome	Escherichia coli	60.2	60.2	1	4e-06	100.00%	4735839	CP056077.1

## Sheet: Pu1341_CRISPR1
			Select for downloading or viewing reports	Description	Scientific Name	Max Score	Total Score	Query Cover	E value	Per. Ident	Acc. Len	Accession
	Pu1341_CRISPR1|1_1_329|1_1_29_60|32	GATACGATCGAATTTAGTCACTGAATACCCCC	Select seq CP054449.1	Escherichia coli strain SCU-488 chromosome, complete genome	Escherichia coli	60.2	60.2	1	4e-06	100.00%	5065998	CP054449.1
			Select seq CP053231.1	Escherichia coli strain SCU-306 chromosome, complete genome	Escherichia coli	60.2	60.2	1	4e-06	100.00%	5029448	CP053231.1
			Select seq CP051711.1	Escherichia coli strain SCU-123 chromosome, complete genome	Escherichia coli	60.2	60.2	1	4e-06	100.00%	5048496	CP051711.1
			Select seq CP051714.1	Escherichia coli strain SCU-122 chromosome, complete genome	Escherichia coli	60.2	60.2	1	4e-06	100.00%	4911026	CP051714.1
			Select seq CP051719.1	Escherichia coli strain SCU-116 chromosome, complete genome	Escherichia coli	60.2	60.2	1	4e-06	100.00%	5007984	CP051719.1
			Select seq CP051735.1	Escherichia coli strain SCU-108 chromosome, complete genome	Escherichia coli	60.2	60.2	1	4e-06	100.00%	5050588	CP051735.1
			Select seq LR740776.1	Escherichia coli strain BEN2908 genome assembly, chromosome: APEC2908	Escherichia coli	60.2	60.2	1	4e-06	100.00%	5061728	LR740776.1
			Select seq LR740758.1	Escherichia coli strain BEN5202 genome assembly, chromosome: APEC5202	Escherichia coli	60.2	60.2	1	4e-06	100.00%	5116815	LR740758.1
			Select seq CP042250.1	Escherichia coli strain BCE049 chromosome, complete genome	Escherichia coli	60.2	60.2	1	4e-06	100.00%	5084081	CP042250.1
			Select seq CP042246.1	Escherichia coli strain PU-1 chromosome, complete genome	Escherichia coli	60.2	60.2	1	4e-06	100.00%	5126272	CP042246.1
			Select seq CP041535.1	Escherichia coli strain GN03409 chromosome	Escherichia coli	60.2	60.2	1	4e-06	100.00%	5127303	CP041535.1
			Select seq CP041526.1	Escherichia coli strain GN05696 chromosome	Escherichia coli	60.2	60.2	1	4e-06	100.00%	4959127	CP041526.1
			Select seq LR607328.1	Escherichia coli strain 4928STDY7071353 genome assembly, chromosome: 1	Escherichia coli	60.2	60.2	1	4e-06	100.00%	5132864	LR607328.1
			Select seq CP020545.1	Escherichia coli strain ZJ3920 chromosome, complete genome	Escherichia coli	60.2	60.2	1	4e-06	100.00%	5020272	CP020545.1
			Select seq LR134031.1	Escherichia coli strain NCTC11151 genome assembly, chromosome: 1	Escherichia coli	60.2	60.2	1	4e-06	100.00%	4961426	LR134031.1
			Select seq CP033092.2	Escherichia coli DSM 30083 = JCM 1649 = ATCC 11775 chromosome, complete genome	Escherichia coli DSM 30083 = JCM 1649 = ATCC 11775	60.2	60.2	1	4e-06	100.00%	4903501	CP033092.2
			Select seq CP026853.1	Escherichia coli strain MS7163 chromosome, complete genome	Escherichia coli	60.2	60.2	1	4e-06	100.00%	5074586	CP026853.1
			Select seq CP027461.1	Escherichia coli strain 95-3322 chromosome, complete genome	Escherichia coli	60.2	120	1	4e-06	100.00%	5095223	CP027461.1
			Select seq CP026491.1	Escherichia coli strain HS13-1 chromosome, complete genome	Escherichia coli	60.2	60.2	1	4e-06	100.00%	5087117	CP026491.1
			Select seq CP025401.1	Escherichia coli strain MS8345 chromosome, complete genome	Escherichia coli	60.2	60.2	1	4e-06	100.00%	5220976	CP025401.1
			Select seq CP025328.1	Escherichia coli strain ExPEC XM chromosome, complete genome	Escherichia coli	60.2	60.2	1	4e-06	100.00%	5146765	CP025328.1
			Select seq CP159147.1	Escherichia coli strain 10035004-3 chromosome, complete genome	Escherichia coli	60.2	60.2	1	4e-06	100.00%	5141969	CP159147.1
			Select seq CP021288.1	Escherichia coli strain PA45B, complete genome	Escherichia coli	60.2	60.2	1	4e-06	100.00%	5074754	CP021288.1
			Select seq CP147608.1	Escherichia coli strain GN06489 chromosome, complete genome	Escherichia coli	60.2	60.2	1	4e-06	100.00%	5018131	CP147608.1
			Select seq CP147611.1	Escherichia coli strain GN06758 chromosome, complete genome	Escherichia coli	60.2	60.2	1	4e-06	100.00%	5018203	CP147611.1
			Select seq CP147555.1	Escherichia coli strain GN05064 chromosome, complete genome	Escherichia coli	60.2	60.2	1	4e-06	100.00%	5178916	CP147555.1
			Select seq CP147571.1	Escherichia coli strain GN04275 chromosome, complete genome	Escherichia coli	60.2	60.2	1	4e-06	100.00%	5091280	CP147571.1
			Select seq CP147551.1	Escherichia coli strain GN04979 chromosome, complete genome	Escherichia coli	60.2	60.2	1	4e-06	100.00%	5255581	CP147551.1
			Select seq CP147567.1	Escherichia coli strain GN02100 chromosome, complete genome	Escherichia coli	60.2	60.2	1	4e-06	100.00%	5042841	CP147567.1
			Select seq CP146663.1	Escherichia coli strain MS 110-3 chromosome, complete genome	Escherichia coli	60.2	60.2	1	4e-06	100.00%	4996128	CP146663.1
			Select seq CP019777.1	Escherichia coli NU14, complete genome	Escherichia coli NU14	60.2	60.2	1	4e-06	100.00%	5076615	CP019777.1
			Select seq CP142930.1	Escherichia coli strain B20123 chromosome, complete genome	Escherichia coli	60.2	60.2	1	4e-06	100.00%	5138724	CP142930.1
			Select seq AP029000.1	Escherichia coli GU2018_CL13 DNA, complete genome	Escherichia coli	60.2	60.2	1	4e-06	100.00%	5069646	AP029000.1
			Select seq CP101741.1	Escherichia coli strain FY26 chromosome, complete genome	Escherichia coli	60.2	60.2	1	4e-06	100.00%	4828846	CP101741.1
			Select seq CP082097.1	Escherichia coli strain MS15052 chromosome, complete genome	Escherichia coli	60.2	60.2	1	4e-06	100.00%	5174067	CP082097.1
			Select seq CP082085.1	Escherichia coli strain MS20653 chromosome, complete genome	Escherichia coli	60.2	60.2	1	4e-06	100.00%	5189297	CP082085.1
			Select seq CP082083.1	Escherichia coli strain MS20654 chromosome, complete genome	Escherichia coli	60.2	60.2	1	4e-06	100.00%	5051478	CP082083.1
			Select seq CP082080.1	Escherichia coli strain MS20655 chromosome, complete genome	Escherichia coli	60.2	60.2	1	4e-06	100.00%	4834475	CP082080.1
			Select seq CP082045.1	Escherichia coli strain MS21324 chromosome, complete genome	Escherichia coli	60.2	60.2	1	4e-06	100.00%	4942450	CP082045.1
			Select seq CP126926.1	Escherichia coli O2:K1:H5 strain APEC E19035 chromosome, complete genome	Escherichia coli O2:K1:H5	60.2	60.2	1	4e-06	100.00%	5311009	CP126926.1
			Select seq CP126937.1	Escherichia coli O2:K1:H4 strain APEC E19019 chromosome, complete genome	Escherichia coli O2:K1:H4	60.2	60.2	1	4e-06	100.00%	4917117	CP126937.1
			Select seq CP126940.1	Escherichia coli O2:K1:H7 strain APEC E18055 chromosome, complete genome	Escherichia coli O2:K1:H7	60.2	60.2	1	4e-06	100.00%	5133783	CP126940.1
			Select seq CP126942.1	Escherichia coli O1:K1:H7 strain APEC E18006 chromosome, complete genome	Escherichia coli O1:K1:H7	60.2	60.2	1	4e-06	100.00%	5173209	CP126942.1
			Select seq CP126944.1	Escherichia coli O1:K1:H7 strain APEC E16002 chromosome, complete genome	Escherichia coli O1:K1:H7	60.2	60.2	1	4e-06	100.00%	5173757	CP126944.1
			Select seq CP126928.1	Escherichia coli O2:K1:H4 strain APEC E12053 chromosome, complete genome	Escherichia coli O2:K1:H4	60.2	60.2	1	4e-06	100.00%	4904364	CP126928.1
			Select seq CP121347.1	Escherichia coli strain H1998 chromosome, complete genome	Escherichia coli	60.2	60.2	1	4e-06	100.00%	4986890	CP121347.1
			Select seq CP012633.1	Escherichia coli strain SF-166, complete genome	Escherichia coli	60.2	60.2	1	4e-06	100.00%	4910962	CP012633.1
			Select seq CP012631.1	Escherichia coli strain SF-173, complete genome	Escherichia coli	60.2	60.2	1	4e-06	100.00%	5059732	CP012631.1
			Select seq CP012625.1	Escherichia coli strain SF-468, complete genome	Escherichia coli	60.2	60.2	1	4e-06	100.00%	5142799	CP012625.1
			Select seq CP087287.1	Escherichia coli strain APEC 16-1068 chromosome, complete genome	Escherichia coli	60.2	120	1	4e-06	100.00%	5079315	CP087287.1
			Select seq CP116071.1	Escherichia coli strain DETEC-S589 chromosome, complete genome	Escherichia coli	60.2	60.2	1	4e-06	100.00%	5226109	CP116071.1
			Select seq CP007275.1	Escherichia coli strain NMEC O18, complete genome	Escherichia coli	60.2	60.2	1	4e-06	100.00%	5002781	CP007275.1
			Select seq CP006830.1	Escherichia coli APEC O18, complete genome	Escherichia coli APEC O18	60.2	60.2	1	4e-06	100.00%	5006568	CP006830.1
			Select seq CP007149.1	Escherichia coli RS218, complete genome	Escherichia coli RS218	60.2	60.2	1	4e-06	100.00%	5087638	CP007149.1
			Select seq CP005930.1	Escherichia coli APEC IMT5155, complete genome	Escherichia coli APEC IMT5155	60.2	60.2	1	4e-06	100.00%	4929051	CP005930.1
			Select seq CP092531.1	Escherichia coli strain UTI89-1 chromosome	Escherichia coli	60.2	60.2	1	4e-06	100.00%	5065741	CP092531.1
			Select seq CP092530.1	Escherichia coli strain UTI89-2 chromosome	Escherichia coli	60.2	60.2	1	4e-06	100.00%	5065747	CP092530.1
			Select seq CP092529.1	Escherichia coli strain UTI89-3 chromosome	Escherichia coli	60.2	60.2	1	4e-06	100.00%	5065748	CP092529.1
			Select seq CP098206.1	Escherichia coli strain Z0117EC0054 chromosome, complete genome	Escherichia coli	60.2	60.2	1	4e-06	100.00%	5072432	CP098206.1
			Select seq CP095271.1	Escherichia coli strain EC9682 chromosome, complete genome	Escherichia coli	60.2	60.2	1	4e-06	100.00%	5169503	CP095271.1
			Select seq CP094339.1	Escherichia coli strain W224N chromosome, complete genome	Escherichia coli	60.2	60.2	1	4e-06	100.00%	5162599	CP094339.1
			Select seq CP028753.1	Escherichia coli strain A22 chromosome, complete genome	Escherichia coli	60.2	60.2	1	4e-06	100.00%	4727126	CP028753.1
			Select seq CP028743.1	Escherichia coli strain A32 chromosome, complete genome	Escherichia coli	60.2	60.2	1	4e-06	100.00%	4727511	CP028743.1
			Select seq CP082771.1	Escherichia coli LF82 chromosome, complete genome	Escherichia coli LF82	60.2	60.2	1	4e-06	100.00%	4772884	CP082771.1
			Select seq CP088869.1	Escherichia coli strain A16EC0054 chromosome, complete genome	Escherichia coli	60.2	60.2	1	4e-06	100.00%	5159453	CP088869.1
			Select seq CP088662.1	Escherichia coli strain C16EC0488 chromosome, complete genome	Escherichia coli	60.2	60.2	1	4e-06	100.00%	5161815	CP088662.1
			Select seq CP088421.1	Escherichia coli strain F16EC0267 chromosome, complete genome	Escherichia coli	60.2	60.2	1	4e-06	100.00%	5065051	CP088421.1
			Select seq CP083534.1	Escherichia coli strain elppa1 chromosome, complete genome	Escherichia coli	60.2	60.2	1	4e-06	100.00%	5219152	CP083534.1
			Select seq KF523053.1	Escherichia coli strain 95.3322c4 CRISPR4 repeat region	Escherichia coli	60.2	120	1	4e-06	100.00%	1147	KF523053.1
			Select seq HG428755.1	Escherichia coli PMV-1 main chromosome, complete genome	Escherichia coli PMV-1	60.2	60.2	1	4e-06	100.00%	4984940	HG428755.1
			Select seq CP077294.1	Escherichia coli strain FDAARGOS 1386 chromosome, complete genome	Escherichia coli	60.2	60.2	1	4e-06	100.00%	5044147	CP077294.1
			Select seq CP072911.1	Escherichia coli strain C5 chromosome, complete genome	Escherichia coli	60.2	60.2	1	4e-06	100.00%	5040950	CP072911.1
			Select seq CP071522.1	Escherichia coli strain UPEC129 chromosome, complete genome	Escherichia coli	60.2	60.2	1	4e-06	100.00%	5078748	CP071522.1
			Select seq AP024131.1	Escherichia coli SP15 DNA, complete genome	Escherichia coli	60.2	60.2	1	4e-06	100.00%	5073631	AP024131.1
			Select seq CP070148.1	Escherichia coli strain FDAARGOS_1297 chromosome, complete genome	Escherichia coli	60.2	60.2	1	4e-06	100.00%	5032882	CP070148.1
			Select seq CP070115.1	Escherichia coli strain FDAARGOS_1298 chromosome, complete genome	Escherichia coli	60.2	60.2	1	4e-06	100.00%	5105031	CP070115.1
			Select seq CP070124.1	Escherichia coli strain FDAARGOS_1292 chromosome, complete genome	Escherichia coli	60.2	60.2	1	4e-06	100.00%	4982306	CP070124.1
			Select seq CP070111.1	Escherichia coli strain FDAARGOS_1301 chromosome, complete genome	Escherichia coli	60.2	60.2	1	4e-06	100.00%	5030370	CP070111.1
			Select seq CP070066.1	Escherichia coli strain FDAARGOS_1296 chromosome, complete genome	Escherichia coli	60.2	60.2	1	4e-06	100.00%	4876119	CP070066.1
			Select seq CP070045.1	Escherichia coli strain FDAARGOS_1303 chromosome, complete genome	Escherichia coli	60.2	60.2	1	4e-06	100.00%	5205669	CP070045.1
			Select seq CP069996.1	Escherichia coli strain FDAARGOS_1300 chromosome, complete genome	Escherichia coli	60.2	60.2	1	4e-06	100.00%	5171181	CP069996.1
			Select seq CP069978.1	Escherichia coli strain FDAARGOS_1299 chromosome, complete genome	Escherichia coli	60.2	60.2	1	4e-06	100.00%	5071446	CP069978.1
			Select seq CP069990.1	Escherichia coli strain FDAARGOS_1304 chromosome, complete genome	Escherichia coli	60.2	60.2	1	4e-06	100.00%	5141076	CP069990.1
			Select seq CP069890.1	Escherichia coli strain FDAARGOS_1295 chromosome, complete genome	Escherichia coli	60.2	60.2	1	4e-06	100.00%	5028114	CP069890.1
			Select seq CP069935.1	Escherichia coli strain FDAARGOS_1302 chromosome, complete genome	Escherichia coli	60.2	60.2	1	4e-06	100.00%	4986352	CP069935.1
			Select seq CP045206.1	Escherichia coli strain DE17 chromosome, complete genome	Escherichia coli	60.2	60.2	1	4e-06	100.00%	4944436	CP045206.1
			Select seq CP064825.1	Escherichia coli UTI89 chromosome, complete genome	Escherichia coli UTI89	60.2	60.2	1	4e-06	100.00%	5065741	CP064825.1
			Select seq CP062985.1	Escherichia coli UTI89 chromosome, complete genome	Escherichia coli UTI89	60.2	60.2	1	4e-06	100.00%	5065741	CP062985.1
			Select seq CP062228.1	Escherichia coli strain UTI89 chromosome, complete genome	Escherichia coli	60.2	60.2	1	4e-06	100.00%	5065741	CP062228.1
			Select seq CP056867.1	Escherichia coli strain RHBSTW-00087 chromosome, complete genome	Escherichia coli	60.2	60.2	1	4e-06	100.00%	5074010	CP056867.1
			Select seq JF495983.1	Escherichia coli strain B4A1 CRISPR4 repeat region	Escherichia coli	60.2	60.2	1	4e-06	100.00%	328	JF495983.1
			Select seq JF495982.1	Escherichia coli strain B3J4 CRISPR4 repeat region	Escherichia coli	60.2	60.2	1	4e-06	100.00%	268	JF495982.1
			Select seq JF495981.1	Escherichia coli strain B11F16 CRISPR4 repeat region	Escherichia coli	60.2	60.2	1	4e-06	100.00%	385	JF495981.1
			Select seq CP001855.1	Escherichia coli O83:H1 str. NRG 857C, complete genome	Escherichia coli O83:H1 str. NRG 857C	60.2	60.2	1	4e-06	100.00%	4747819	CP001855.1
			Select seq CP002167.1	Escherichia coli UM146, complete genome	Escherichia coli UM146	60.2	60.2	1	4e-06	100.00%	4993013	CP002167.1
			Select seq GU260774.1	Escherichia coli strain ECOR61 CRISPR4.2 genomic sequence	Escherichia coli	60.2	60.2	1	4e-06	100.00%	389	GU260774.1
			Select seq CP001969.1	Escherichia coli IHE3034, complete genome	Escherichia coli IHE3034	60.2	60.2	1	4e-06	100.00%	5108383	CP001969.1
			Select seq CU651637.1	Escherichia coli LF82 chromosome, complete sequence	Escherichia coli LF82	60.2	60.2	1	4e-06	100.00%	4773108	CU651637.1
			Select seq CU928161.2	Escherichia coli S88 chromosome, complete genome	Escherichia coli S88	60.2	60.2	1	4e-06	100.00%	5032268	CU928161.2
			Select seq CP000468.1	Escherichia coli APEC O1, complete genome	Escherichia coli APEC O1	60.2	60.2	1	4e-06	100.00%	5082025	CP000468.1
	Pu1341_CRISPR1|1_1_329|1_2_89_120|32	GGGTTGCGCAATGGGCTGGCCGACGAACGCGG	Select seq CP054449.1	Escherichia coli strain SCU-488 chromosome, complete genome	Escherichia coli	60.2	60.2	1	4e-06	100.00%	5065998	CP054449.1
			Select seq CP051711.1	Escherichia coli strain SCU-123 chromosome, complete genome	Escherichia coli	60.2	60.2	1	4e-06	100.00%	5048496	CP051711.1
			Select seq CP051714.1	Escherichia coli strain SCU-122 chromosome, complete genome	Escherichia coli	60.2	60.2	1	4e-06	100.00%	4911026	CP051714.1
			Select seq CP051719.1	Escherichia coli strain SCU-116 chromosome, complete genome	Escherichia coli	60.2	60.2	1	4e-06	100.00%	5007984	CP051719.1
			Select seq CP051735.1	Escherichia coli strain SCU-108 chromosome, complete genome	Escherichia coli	60.2	60.2	1	4e-06	100.00%	5050588	CP051735.1
			Select seq LR740758.1	Escherichia coli strain BEN5202 genome assembly, chromosome: APEC5202	Escherichia coli	60.2	60.2	1	4e-06	100.00%	5116815	LR740758.1
			Select seq CP042246.1	Escherichia coli strain PU-1 chromosome, complete genome	Escherichia coli	60.2	60.2	1	4e-06	100.00%	5126272	CP042246.1
			Select seq CP041535.1	Escherichia coli strain GN03409 chromosome	Escherichia coli	60.2	60.2	1	4e-06	100.00%	5127303	CP041535.1
			Select seq CP041526.1	Escherichia coli strain GN05696 chromosome	Escherichia coli	60.2	60.2	1	4e-06	100.00%	4959127	CP041526.1
			Select seq LR607328.1	Escherichia coli strain 4928STDY7071353 genome assembly, chromosome: 1	Escherichia coli	60.2	60.2	1	4e-06	100.00%	5132864	LR607328.1
			Select seq CP020545.1	Escherichia coli strain ZJ3920 chromosome, complete genome	Escherichia coli	60.2	60.2	1	4e-06	100.00%	5020272	CP020545.1
			Select seq LR134031.1	Escherichia coli strain NCTC11151 genome assembly, chromosome: 1	Escherichia coli	60.2	60.2	1	4e-06	100.00%	4961426	LR134031.1
			Select seq CP033092.2	Escherichia coli DSM 30083 = JCM 1649 = ATCC 11775 chromosome, complete genome	Escherichia coli DSM 30083 = JCM 1649 = ATCC 11775	60.2	60.2	1	4e-06	100.00%	4903501	CP033092.2
			Select seq CP026853.1	Escherichia coli strain MS7163 chromosome, complete genome	Escherichia coli	60.2	60.2	1	4e-06	100.00%	5074586	CP026853.1
			Select seq CP026491.1	Escherichia coli strain HS13-1 chromosome, complete genome	Escherichia coli	60.2	60.2	1	4e-06	100.00%	5087117	CP026491.1
			Select seq CP025401.1	Escherichia coli strain MS8345 chromosome, complete genome	Escherichia coli	60.2	60.2	1	4e-06	100.00%	5220976	CP025401.1
			Select seq CP025328.1	Escherichia coli strain ExPEC XM chromosome, complete genome	Escherichia coli	60.2	60.2	1	4e-06	100.00%	5146765	CP025328.1
			Select seq CP159147.1	Escherichia coli strain 10035004-3 chromosome, complete genome	Escherichia coli	60.2	60.2	1	4e-06	100.00%	5141969	CP159147.1
			Select seq CP021288.1	Escherichia coli strain PA45B, complete genome	Escherichia coli	60.2	60.2	1	4e-06	100.00%	5074754	CP021288.1
			Select seq CP147608.1	Escherichia coli strain GN06489 chromosome, complete genome	Escherichia coli	60.2	60.2	1	4e-06	100.00%	5018131	CP147608.1
			Select seq CP147611.1	Escherichia coli strain GN06758 chromosome, complete genome	Escherichia coli	60.2	60.2	1	4e-06	100.00%	5018203	CP147611.1
			Select seq CP147555.1	Escherichia coli strain GN05064 chromosome, complete genome	Escherichia coli	60.2	60.2	1	4e-06	100.00%	5178916	CP147555.1
			Select seq CP147571.1	Escherichia coli strain GN04275 chromosome, complete genome	Escherichia coli	60.2	60.2	1	4e-06	100.00%	5091280	CP147571.1
			Select seq CP147551.1	Escherichia coli strain GN04979 chromosome, complete genome	Escherichia coli	60.2	60.2	1	4e-06	100.00%	5255581	CP147551.1
			Select seq CP147567.1	Escherichia coli strain GN02100 chromosome, complete genome	Escherichia coli	60.2	60.2	1	4e-06	100.00%	5042841	CP147567.1
			Select seq CP146663.1	Escherichia coli strain MS 110-3 chromosome, complete genome	Escherichia coli	60.2	60.2	1	4e-06	100.00%	4996128	CP146663.1
			Select seq CP019777.1	Escherichia coli NU14, complete genome	Escherichia coli NU14	60.2	60.2	1	4e-06	100.00%	5076615	CP019777.1
			Select seq CP142930.1	Escherichia coli strain B20123 chromosome, complete genome	Escherichia coli	60.2	60.2	1	4e-06	100.00%	5138724	CP142930.1
			Select seq AP029000.1	Escherichia coli GU2018_CL13 DNA, complete genome	Escherichia coli	60.2	60.2	1	4e-06	100.00%	5069646	AP029000.1
			Select seq CP101741.1	Escherichia coli strain FY26 chromosome, complete genome	Escherichia coli	60.2	60.2	1	4e-06	100.00%	4828846	CP101741.1
			Select seq CP082097.1	Escherichia coli strain MS15052 chromosome, complete genome	Escherichia coli	60.2	60.2	1	4e-06	100.00%	5174067	CP082097.1
			Select seq CP082085.1	Escherichia coli strain MS20653 chromosome, complete genome	Escherichia coli	60.2	60.2	1	4e-06	100.00%	5189297	CP082085.1
			Select seq CP082083.1	Escherichia coli strain MS20654 chromosome, complete genome	Escherichia coli	60.2	60.2	1	4e-06	100.00%	5051478	CP082083.1
			Select seq CP082080.1	Escherichia coli strain MS20655 chromosome, complete genome	Escherichia coli	60.2	60.2	1	4e-06	100.00%	4834475	CP082080.1
			Select seq CP082045.1	Escherichia coli strain MS21324 chromosome, complete genome	Escherichia coli	60.2	60.2	1	4e-06	100.00%	4942450	CP082045.1
			Select seq CP126937.1	Escherichia coli O2:K1:H4 strain APEC E19019 chromosome, complete genome	Escherichia coli O2:K1:H4	60.2	60.2	1	4e-06	100.00%	4917117	CP126937.1
			Select seq CP126940.1	Escherichia coli O2:K1:H7 strain APEC E18055 chromosome, complete genome	Escherichia coli O2:K1:H7	60.2	60.2	1	4e-06	100.00%	5133783	CP126940.1
			Select seq CP126942.1	Escherichia coli O1:K1:H7 strain APEC E18006 chromosome, complete genome	Escherichia coli O1:K1:H7	60.2	60.2	1	4e-06	100.00%	5173209	CP126942.1
			Select seq CP126944.1	Escherichia coli O1:K1:H7 strain APEC E16002 chromosome, complete genome	Escherichia coli O1:K1:H7	60.2	60.2	1	4e-06	100.00%	5173757	CP126944.1
			Select seq CP126928.1	Escherichia coli O2:K1:H4 strain APEC E12053 chromosome, complete genome	Escherichia coli O2:K1:H4	60.2	60.2	1	4e-06	100.00%	4904364	CP126928.1
			Select seq CP121347.1	Escherichia coli strain H1998 chromosome, complete genome	Escherichia coli	60.2	60.2	1	4e-06	100.00%	4986890	CP121347.1
			Select seq CP012633.1	Escherichia coli strain SF-166, complete genome	Escherichia coli	60.2	60.2	1	4e-06	100.00%	4910962	CP012633.1
			Select seq CP012631.1	Escherichia coli strain SF-173, complete genome	Escherichia coli	60.2	60.2	1	4e-06	100.00%	5059732	CP012631.1
			Select seq CP012625.1	Escherichia coli strain SF-468, complete genome	Escherichia coli	60.2	60.2	1	4e-06	100.00%	5142799	CP012625.1
			Select seq CP087287.1	Escherichia coli strain APEC 16-1068 chromosome, complete genome	Escherichia coli	60.2	60.2	1	4e-06	100.00%	5079315	CP087287.1
			Select seq CP116071.1	Escherichia coli strain DETEC-S589 chromosome, complete genome	Escherichia coli	60.2	60.2	1	4e-06	100.00%	5226109	CP116071.1
			Select seq CP007275.1	Escherichia coli strain NMEC O18, complete genome	Escherichia coli	60.2	60.2	1	4e-06	100.00%	5002781	CP007275.1
			Select seq CP006830.1	Escherichia coli APEC O18, complete genome	Escherichia coli APEC O18	60.2	60.2	1	4e-06	100.00%	5006568	CP006830.1
			Select seq CP007149.1	Escherichia coli RS218, complete genome	Escherichia coli RS218	60.2	60.2	1	4e-06	100.00%	5087638	CP007149.1
			Select seq CP092531.1	Escherichia coli strain UTI89-1 chromosome	Escherichia coli	60.2	60.2	1	4e-06	100.00%	5065741	CP092531.1
			Select seq CP092530.1	Escherichia coli strain UTI89-2 chromosome	Escherichia coli	60.2	60.2	1	4e-06	100.00%	5065747	CP092530.1
			Select seq CP092529.1	Escherichia coli strain UTI89-3 chromosome	Escherichia coli	60.2	60.2	1	4e-06	100.00%	5065748	CP092529.1
			Select seq CP099721.1	Escherichia coli strain EC21GDE043 chromosome, complete genome	Escherichia coli	60.2	60.2	1	4e-06	100.00%	4932147	CP099721.1
			Select seq CP098206.1	Escherichia coli strain Z0117EC0054 chromosome, complete genome	Escherichia coli	60.2	60.2	1	4e-06	100.00%	5072432	CP098206.1
			Select seq CP095271.1	Escherichia coli strain EC9682 chromosome, complete genome	Escherichia coli	60.2	60.2	1	4e-06	100.00%	5169503	CP095271.1
			Select seq CP094339.1	Escherichia coli strain W224N chromosome, complete genome	Escherichia coli	60.2	60.2	1	4e-06	100.00%	5162599	CP094339.1
			Select seq CP082771.1	Escherichia coli LF82 chromosome, complete genome	Escherichia coli LF82	60.2	60.2	1	4e-06	100.00%	4772884	CP082771.1
			Select seq CP088869.1	Escherichia coli strain A16EC0054 chromosome, complete genome	Escherichia coli	60.2	60.2	1	4e-06	100.00%	5159453	CP088869.1
			Select seq CP088662.1	Escherichia coli strain C16EC0488 chromosome, complete genome	Escherichia coli	60.2	60.2	1	4e-06	100.00%	5161815	CP088662.1
			Select seq CP088421.1	Escherichia coli strain F16EC0267 chromosome, complete genome	Escherichia coli	60.2	60.2	1	4e-06	100.00%	5065051	CP088421.1
			Select seq CP083534.1	Escherichia coli strain elppa1 chromosome, complete genome	Escherichia coli	60.2	60.2	1	4e-06	100.00%	5219152	CP083534.1
			Select seq HG428755.1	Escherichia coli PMV-1 main chromosome, complete genome	Escherichia coli PMV-1	60.2	60.2	1	4e-06	100.00%	4984940	HG428755.1
			Select seq CP077294.1	Escherichia coli strain FDAARGOS 1386 chromosome, complete genome	Escherichia coli	60.2	60.2	1	4e-06	100.00%	5044147	CP077294.1
			Select seq CP072911.1	Escherichia coli strain C5 chromosome, complete genome	Escherichia coli	60.2	60.2	1	4e-06	100.00%	5040950	CP072911.1
			Select seq CP071522.1	Escherichia coli strain UPEC129 chromosome, complete genome	Escherichia coli	60.2	60.2	1	4e-06	100.00%	5078748	CP071522.1
			Select seq AP024131.1	Escherichia coli SP15 DNA, complete genome	Escherichia coli	60.2	60.2	1	4e-06	100.00%	5073631	AP024131.1
			Select seq CP070148.1	Escherichia coli strain FDAARGOS_1297 chromosome, complete genome	Escherichia coli	60.2	60.2	1	4e-06	100.00%	5032882	CP070148.1
			Select seq CP070115.1	Escherichia coli strain FDAARGOS_1298 chromosome, complete genome	Escherichia coli	60.2	60.2	1	4e-06	100.00%	5105031	CP070115.1
			Select seq CP070124.1	Escherichia coli strain FDAARGOS_1292 chromosome, complete genome	Escherichia coli	60.2	60.2	1	4e-06	100.00%	4982306	CP070124.1
			Select seq CP070111.1	Escherichia coli strain FDAARGOS_1301 chromosome, complete genome	Escherichia coli	60.2	60.2	1	4e-06	100.00%	5030370	CP070111.1
			Select seq CP070066.1	Escherichia coli strain FDAARGOS_1296 chromosome, complete genome	Escherichia coli	60.2	60.2	1	4e-06	100.00%	4876119	CP070066.1
			Select seq CP070045.1	Escherichia coli strain FDAARGOS_1303 chromosome, complete genome	Escherichia coli	60.2	60.2	1	4e-06	100.00%	5205669	CP070045.1
			Select seq CP069996.1	Escherichia coli strain FDAARGOS_1300 chromosome, complete genome	Escherichia coli	60.2	60.2	1	4e-06	100.00%	5171181	CP069996.1
			Select seq CP069978.1	Escherichia coli strain FDAARGOS_1299 chromosome, complete genome	Escherichia coli	60.2	60.2	1	4e-06	100.00%	5071446	CP069978.1
			Select seq CP069990.1	Escherichia coli strain FDAARGOS_1304 chromosome, complete genome	Escherichia coli	60.2	60.2	1	4e-06	100.00%	5141076	CP069990.1
			Select seq CP069890.1	Escherichia coli strain FDAARGOS_1295 chromosome, complete genome	Escherichia coli	60.2	60.2	1	4e-06	100.00%	5028114	CP069890.1
			Select seq CP069935.1	Escherichia coli strain FDAARGOS_1302 chromosome, complete genome	Escherichia coli	60.2	60.2	1	4e-06	100.00%	4986352	CP069935.1
			Select seq CP064825.1	Escherichia coli UTI89 chromosome, complete genome	Escherichia coli UTI89	60.2	60.2	1	4e-06	100.00%	5065741	CP064825.1
			Select seq CP062985.1	Escherichia coli UTI89 chromosome, complete genome	Escherichia coli UTI89	60.2	60.2	1	4e-06	100.00%	5065741	CP062985.1
			Select seq CP062228.1	Escherichia coli strain UTI89 chromosome, complete genome	Escherichia coli	60.2	60.2	1	4e-06	100.00%	5065741	CP062228.1
			Select seq CP056867.1	Escherichia coli strain RHBSTW-00087 chromosome, complete genome	Escherichia coli	60.2	60.2	1	4e-06	100.00%	5074010	CP056867.1
			Select seq JF495983.1	Escherichia coli strain B4A1 CRISPR4 repeat region	Escherichia coli	60.2	60.2	1	4e-06	100.00%	328	JF495983.1
			Select seq JF495986.1	Escherichia coli strain IAI56 CRISPR4 repeat region	Escherichia coli	60.2	60.2	1	4e-06	100.00%	268	JF495986.1
			Select seq JF495981.1	Escherichia coli strain B11F16 CRISPR4 repeat region	Escherichia coli	60.2	60.2	1	4e-06	100.00%	385	JF495981.1
			Select seq CP002167.1	Escherichia coli UM146, complete genome	Escherichia coli UM146	60.2	60.2	1	4e-06	100.00%	4993013	CP002167.1
			Select seq GU260774.1	Escherichia coli strain ECOR61 CRISPR4.2 genomic sequence	Escherichia coli	60.2	60.2	1	4e-06	100.00%	389	GU260774.1
			Select seq CP001969.1	Escherichia coli IHE3034, complete genome	Escherichia coli IHE3034	60.2	60.2	1	4e-06	100.00%	5108383	CP001969.1
			Select seq CU651637.1	Escherichia coli LF82 chromosome, complete sequence	Escherichia coli LF82	60.2	60.2	1	4e-06	100.00%	4773108	CU651637.1
			Select seq CU928161.2	Escherichia coli S88 chromosome, complete genome	Escherichia coli S88	60.2	60.2	1	4e-06	100.00%	5032268	CU928161.2
			Select seq CP000468.1	Escherichia coli APEC O1, complete genome	Escherichia coli APEC O1	60.2	60.2	1	4e-06	100.00%	5082025	CP000468.1
			Select seq CP000243.1	Escherichia coli UTI89, complete genome	Escherichia coli UTI89	60.2	60.2	1	4e-06	100.00%	5065741	CP000243.1
	Pu1341_CRISPR1|1_1_329|1_3_149_180|32	TGTGGCGCTGATGCGTCTGGGCGTCTTTGTAC	Select seq CP013192.1	Escherichia coli strain FORC_031 plasmid pFORC31.2, complete sequence	Escherichia coli	60.2	60.2	1	4e-06	100.00%	57478	CP013192.1
			Select seq AP027866.1	Escherichia coli 2017.20.01CC plasmid p2017.20.01CC_1 DNA, complete sequence	Escherichia coli	60.2	60.2	1	4e-06	100.00%	126684	AP027866.1
			Select seq AP027849.1	Escherichia coli 2017.18.03CC plasmid p2017.18.03CC_2 DNA, complete sequence	Escherichia coli	60.2	60.2	1	4e-06	100.00%	79107	AP027849.1
			Select seq AP027789.1	Escherichia coli 2017.04.02CC plasmid p2017.04.02CC_1 DNA, complete sequence	Escherichia coli	60.2	60.2	1	4e-06	100.00%	101380	AP027789.1
			Select seq AP027765.1	Escherichia coli 2017-02-2CC plasmid p2017-02-2CC_1 DNA, complete sequence	Escherichia coli	60.2	60.2	1	4e-06	100.00%	99974	AP027765.1
			Select seq AP027717.1	Escherichia coli TBU0218_10-1CC plasmid pTBU0218_10-1CC_1 DNA, complete sequence	Escherichia coli	60.2	60.2	1	4e-06	100.00%	123192	AP027717.1
			Select seq AP027710.1	Escherichia coli PSS-15 plasmid pPSS-15_1 DNA, complete sequence	Escherichia coli	60.2	60.2	1	4e-06	100.00%	79507	AP027710.1
			Select seq AP027687.1	Escherichia coli PSS-10 plasmid pPSS-10_2 DNA, complete sequence	Escherichia coli	60.2	60.2	1	4e-06	100.00%	114901	AP027687.1
			Select seq AP027564.1	Escherichia coli LR-58-2 plasmid pLR-58-2_1 DNA, complete sequence	Escherichia coli	60.2	60.2	1	4e-06	100.00%	205671	AP027564.1
			Select seq AP027495.1	Escherichia coli LR-24 plasmid pLR-24_1 DNA, complete sequence	Escherichia coli	60.2	60.2	1	4e-06	100.00%	91106	AP027495.1
			Select seq AP027489.1	Escherichia coli LR-21-1 plasmid pLR-21-1_2 DNA, complete sequence	Escherichia coli	60.2	60.2	1	4e-06	100.00%	142006	AP027489.1
			Select seq CP136994.1	Escherichia coli strain HH35 plasmid pHH35, complete sequence	Escherichia coli	60.2	60.2	1	4e-06	100.00%	104880	CP136994.1
			Select seq CP136915.1	Escherichia coli strain 2023JQ-00025 plasmid unnamed2, complete sequence	Escherichia coli	60.2	60.2	1	4e-06	100.00%	142943	CP136915.1
			Select seq OY754456.1	Escherichia coli isolate F95 genome assembly, plasmid: pF95-2	Escherichia coli	60.2	60.2	1	4e-06	100.00%	109347	OY754456.1
			Select seq OY754438.1	Escherichia coli isolate S142 genome assembly, plasmid: pS142-2	Escherichia coli	60.2	60.2	1	4e-06	100.00%	87275	OY754438.1
			Select seq CP135958.1	Escherichia coli strain MS1657 plasmid pAPEC-O2-MS1657-1, complete sequence	Escherichia coli	60.2	60.2	1	4e-06	100.00%	191500	CP135958.1
			Select seq AP014654.2	Escherichia coli O169:H41 plasmid pEntYN10 DNA, complete sequence	Escherichia coli O169:H41	60.2	60.2	1	4e-06	100.00%	145082	AP014654.2
			Select seq CP016498.1	Escherichia coli strain UPEC 26-1 plasmid unnamed1, complete sequence	Escherichia coli	60.2	60.2	1	4e-06	100.00%	151033	CP016498.1
			Select seq CP135686.1	Escherichia coli strain TUM2830 plasmid pMTY2830_IncF, complete sequence	Escherichia coli	60.2	60.2	1	4e-06	100.00%	123440	CP135686.1
			Select seq CP135668.1	Escherichia coli strain TUM9975 plasmid pMTY9975_IncF, complete sequence	Escherichia coli	60.2	60.2	1	4e-06	100.00%	37040	CP135668.1
			Select seq CP135698.1	Escherichia coli strain TUM2367 plasmid pMTY2367_IncF, complete sequence	Escherichia coli	60.2	60.2	1	4e-06	100.00%	160742	CP135698.1
			Select seq CP135654.1	Escherichia coli strain TUM13064 plasmid pMTY13064_IncF, complete sequence	Escherichia coli	60.2	60.2	1	4e-06	100.00%	97567	CP135654.1
			Select seq CP135692.1	Escherichia coli strain TUM2802 plasmid pMTY2802_IncF, complete sequence	Escherichia coli	60.2	60.2	1	4e-06	100.00%	160056	CP135692.1
			Select seq CP135657.1	Escherichia coli strain TUM11356 plasmid pMTY11356_IncF, complete sequence	Escherichia coli	60.2	60.2	1	4e-06	100.00%	160382	CP135657.1
			Select seq CP135647.1	Escherichia coli strain TUM14668 plasmid pMTY14668_IncF, complete sequence	Escherichia coli	60.2	60.2	1	4e-06	100.00%	147576	CP135647.1
			Select seq CP127031.1	Escherichia coli strain TW10690 plasmid pTW10690_70.6k, complete sequence	Escherichia coli	60.2	60.2	1	4e-06	100.00%	70582	CP127031.1
			Select seq CP135489.1	Escherichia coli strain isolateD plasmid pIsolateD_A, complete sequence	Escherichia coli	60.2	60.2	1	4e-06	100.00%	148746	CP135489.1
			Select seq CP135213.1	Escherichia coli strain Escherichia coli EC12401 plasmid pEC12401-2, complete sequence	Escherichia coli	60.2	60.2	1	4e-06	100.00%	51361	CP135213.1
			Select seq CP135218.1	Escherichia coli strain Escherichia coli EC16019 plasmid pEC16019-1, complete sequence	Escherichia coli	60.2	60.2	1	4e-06	100.00%	79420	CP135218.1
			Select seq CP135226.1	Escherichia coli strain Escherichia coli EC16409 plasmid pEC16409-1, complete sequence	Escherichia coli	60.2	60.2	1	4e-06	100.00%	113567	CP135226.1
			Select seq CP135220.1	Escherichia coli strain Escherichia coli EC16256 plasmid pEC16256-1, complete sequence	Escherichia coli	60.2	60.2	1	4e-06	100.00%	108010	CP135220.1
			Select seq CP135234.1	Escherichia coli strain Escherichia coli EC16639 plasmid pEC16639-1, complete sequence	Escherichia coli	60.2	60.2	1	4e-06	100.00%	137178	CP135234.1
			Select seq CP134899.1	Escherichia coli strain 3797 plasmid pMB3565_1, complete sequence	Escherichia coli	60.2	60.2	1	4e-06	100.00%	122370	CP134899.1
			Select seq CP134371.1	Escherichia coli strain TUM12357 plasmid pMTY12357_IncF-Q1, complete sequence	Escherichia coli	60.2	60.2	1	4e-06	100.00%	146353	CP134371.1
			Select seq CP134364.1	Escherichia coli strain TUM13754 plasmid pMTY13754_IncF-Col156, complete sequence	Escherichia coli	60.2	60.2	1	4e-06	100.00%	115630	CP134364.1
			Select seq CP133945.1	Escherichia coli strain M23312 plasmid pEco_M23312_157, complete sequence	Escherichia coli	60.2	60.2	1	4e-06	100.00%	157572	CP133945.1
			Select seq AP028871.1	Escherichia coli JBEHAAB-19-0176 plasmid pJBEHAAB-19-0176_1 DNA, complete sequence	Escherichia coli	60.2	60.2	1	4e-06	100.00%	151726	AP028871.1
			Select seq CP133423.1	Salmonella enterica subsp. enterica serovar Kedougou strain SA613 plasmid unnamed2, complete sequence	Salmonella enterica subsp. enterica serovar Kedougou	60.2	60.2	1	4e-06	100.00%	101760	CP133423.1
			Select seq CP015914.1	Escherichia coli strain 210205630 isolate 210205630 plasmid pSLy2, complete sequence	Escherichia coli	60.2	60.2	1	4e-06	100.00%	129035	CP015914.1
			Select seq CP012499.1	Escherichia coli strain GB089 plasmid pCFSAN004181P, complete sequence	Escherichia coli	60.2	60.2	1	4e-06	100.00%	223952	CP012499.1
			Select seq CP012500.1	Escherichia coli strain 09-00049 plasmid pCFSAN004180G, complete sequence	Escherichia coli	60.2	60.2	1	4e-06	100.00%	225292	CP012500.1
			Select seq CP012501.1	Escherichia coli strain 08-00022 plasmid pCFSAN004179G, complete sequence	Escherichia coli	60.2	60.2	1	4e-06	100.00%	242187	CP012501.1
			Select seq CP012498.1	Escherichia coli strain 06-00048 isolate CFSAN004178 plasmid pCFSAN004178P_02, complete sequence	Escherichia coli	60.2	60.2	1	4e-06	100.00%	213847	CP012498.1
			Select seq CP065102.1	Salmonella enterica subsp. enterica strain SENT0058 plasmid pS58-CMY-105k, complete sequence	Salmonella enterica subsp. enterica	60.2	60.2	1	4e-06	100.00%	105084	CP065102.1
			Select seq CP115391.1	Escherichia coli strain CUVET20-PYO1 plasmid pCUVET20-PYO1.1, complete sequence	Escherichia coli	60.2	60.2	1	4e-06	100.00%	146827	CP115391.1
			Select seq CP115359.1	Escherichia coli strain CUVET19-1704 plasmid pCUVET19-1704.1, complete sequence	Escherichia coli	60.2	60.2	1	4e-06	100.00%	149951	CP115359.1
			Select seq CP115331.1	Escherichia coli strain CUVET16-394 plasmid pCUVET16-394.1, complete sequence	Escherichia coli	60.2	60.2	1	4e-06	100.00%	157054	CP115331.1
			Select seq CP115321.1	Escherichia coli strain CUVET18-565 plasmid pCUVET18-565.1, complete sequence	Escherichia coli	60.2	60.2	1	4e-06	100.00%	98809	CP115321.1
			Select seq CP115314.1	Escherichia coli strain CUVET18-789 plasmid pCUVET18-789.2, complete sequence	Escherichia coli	60.2	60.2	1	4e-06	100.00%	96320	CP115314.1
			Select seq CP059340.1	Escherichia coli strain MS8320 plasmid pMS8320A, complete sequence	Escherichia coli	60.2	60.2	1	4e-06	100.00%	181199	CP059340.1
			Select seq CP059333.1	Escherichia coli strain MS10860 plasmid pMS10860A, complete sequence	Escherichia coli	60.2	60.2	1	4e-06	100.00%	104838	CP059333.1
			Select seq CP058923.1	Escherichia coli strain MS10711 plasmid pMS10711A, complete sequence	Escherichia coli	60.2	60.2	1	4e-06	100.00%	98451	CP058923.1
			Select seq CP058918.1	Escherichia coli strain MS8324 plasmid pMS8324A, complete sequence	Escherichia coli	60.2	60.2	1	4e-06	100.00%	89795	CP058918.1
			Select seq CP058898.1	Escherichia coli strain MS10858 plasmid pMS10858A, complete sequence	Escherichia coli	60.2	60.2	1	4e-06	100.00%	93277	CP058898.1
			Select seq CP107115.1	Escherichia coli strain S14 plasmid pS14-1129-1, complete sequence	Escherichia coli	60.2	60.2	1	4e-06	100.00%	119061	CP107115.1
			Select seq CP107189.1	Escherichia coli strain R2 plasmid pR2-1030-1, complete sequence	Escherichia coli	60.2	60.2	1	4e-06	100.00%	162472	CP107189.1
			Select seq CP101741.1	Escherichia coli strain FY26 chromosome, complete genome	Escherichia coli	60.2	60.2	1	4e-06	100.00%	4828846	CP101741.1
			Select seq CP097474.1	Klebsiella pneumoniae strain 16HN-12 plasmid p16HN-12_5, complete sequence	Klebsiella pneumoniae	60.2	60.2	1	4e-06	100.00%	21755	CP097474.1
			Select seq OQ281831.1	Klebsiella pneumoniae strain Kp4710 plasmid p4710_2020, complete sequence	Klebsiella pneumoniae	60.2	60.2	1	4e-06	100.00%	177995	OQ281831.1
			Select seq OQ281830.1	Klebsiella pneumoniae strain Kp4710 plasmid p4710_2, complete sequence	Klebsiella pneumoniae	60.2	60.2	1	4e-06	100.00%	206733	OQ281830.1
			Select seq CP015160.1	Escherichia coli strain Eco889 plasmid pECO-fce, complete sequence	Escherichia coli	60.2	60.2	1	4e-06	100.00%	212180	CP015160.1
			Select seq CP015131.1	Klebsiella pneumoniae strain Kpn555 plasmid pKPN-7c3, complete sequence	Klebsiella pneumoniae	60.2	60.2	1	4e-06	100.00%	142858	CP015131.1
			Select seq CP014668.1	Escherichia coli strain ECONIH2 plasmid pECO-bc6, complete sequence	Escherichia coli	60.2	60.2	1	4e-06	100.00%	101201	CP014668.1
			Select seq CP015242.1	Escherichia coli strain 2013C-4465 plasmid unnamed1, complete sequence	Escherichia coli	60.2	60.2	1	4e-06	100.00%	66029	CP015242.1
			Select seq CP015239.1	Escherichia coli strain 2011C-3911 plasmid unnamed1, complete sequence	Escherichia coli	60.2	60.2	1	4e-06	100.00%	125977	CP015239.1
			Select seq KT992796.1	Escherichia coli strain 7v plasmid p7v, complete sequence	Escherichia coli	60.2	60.2	1	4e-06	100.00%	229275	KT992796.1
			Select seq CP126911.1	Escherichia albertii strain 2014EL-1348 plasmid p2014EL-1348-3, complete sequence	Escherichia albertii	60.2	60.2	1	4e-06	100.00%	136695	CP126911.1
			Select seq CP130496.1	Klebsiella pneumoniae strain MAKM-54909 plasmid pMAKM-5490_p4, complete sequence	Klebsiella pneumoniae	60.2	60.2	1	4e-06	100.00%	345101	CP130496.1
			Select seq CP082104.1	Escherichia coli strain MS15046 plasmid pMS15046A, complete sequence	Escherichia coli	60.2	60.2	1	4e-06	100.00%	137906	CP082104.1
			Select seq CP082097.1	Escherichia coli strain MS15052 chromosome, complete genome	Escherichia coli	60.2	60.2	1	4e-06	100.00%	5174067	CP082097.1
			Select seq CP082095.1	Escherichia coli strain MS15236 plasmid pMS15236A, complete sequence	Escherichia coli	60.2	60.2	1	4e-06	100.00%	125677	CP082095.1
			Select seq CP082085.1	Escherichia coli strain MS20653 chromosome, complete genome	Escherichia coli	60.2	60.2	1	4e-06	100.00%	5189297	CP082085.1
			Select seq CP082080.1	Escherichia coli strain MS20655 chromosome, complete genome	Escherichia coli	60.2	60.2	1	4e-06	100.00%	4834475	CP082080.1
			Select seq CP082067.1	Escherichia coli strain MS20673 chromosome, complete genome	Escherichia coli	60.2	60.2	1	4e-06	100.00%	4954933	CP082067.1
			Select seq CP082063.1	Escherichia coli strain MS20674 plasmid pMS20674A, complete sequence	Escherichia coli	60.2	60.2	1	4e-06	100.00%	87055	CP082063.1
			Select seq CP082057.1	Escherichia coli strain MS20675 plasmid pMS20675A, complete sequence	Escherichia coli	60.2	60.2	1	4e-06	100.00%	128293	CP082057.1
			Select seq CP082054.1	Escherichia coli strain MS20677 plasmid pMS20677A, complete sequence	Escherichia coli	60.2	60.2	1	4e-06	100.00%	57922	CP082054.1
			Select seq CP082048.1	Escherichia coli strain MS21199 plasmid pMS21199A, complete sequence	Escherichia coli	60.2	60.2	1	4e-06	100.00%	93061	CP082048.1
			Select seq AP027449.1	Escherichia coli SME173 plasmid pSME173_1 DNA, complete sequence	Escherichia coli	60.2	60.2	1	4e-06	100.00%	94528	AP027449.1
			Select seq AP027425.1	Escherichia coli B27 plasmid pB27_1 DNA, complete sequence	Escherichia coli	60.2	60.2	1	4e-06	100.00%	133820	AP027425.1
			Select seq CP119745.1	Escherichia coli strain E94 plasmid pE94-5, complete sequence	Escherichia coli	60.2	60.2	1	4e-06	100.00%	80662	CP119745.1
			Select seq CP119739.1	Escherichia coli strain E92 plasmid pE92-5, complete sequence	Escherichia coli	60.2	60.2	1	4e-06	100.00%	80658	CP119739.1
			Select seq CP074368.1	Escherichia coli strain ZYB62 plasmid unnamed2, complete sequence	Escherichia coli	60.2	60.2	1	4e-06	100.00%	87829	CP074368.1
			Select seq OX359181.1	Escherichia coli isolate KresCPE0313 genome assembly, plasmid: 1	Escherichia coli	60.2	60.2	1	4e-06	100.00%	146380	OX359181.1
			Select seq OX359170.1	Escherichia coli isolate KresCPE0301 genome assembly, plasmid: 1	Escherichia coli	60.2	60.2	1	4e-06	100.00%	147973	OX359170.1
			Select seq OX359169.1	Escherichia coli isolate KresCPE0307 genome assembly, plasmid: 1	Escherichia coli	60.2	60.2	1	4e-06	100.00%	146523	OX359169.1
			Select seq OX359168.1	Escherichia coli isolate KresCPE0310 genome assembly, plasmid: 1	Escherichia coli	60.2	60.2	1	4e-06	100.00%	148022	OX359168.1
			Select seq OX359164.1	Escherichia coli isolate KresCPE0314 genome assembly, plasmid: 1	Escherichia coli	60.2	60.2	1	4e-06	100.00%	148015	OX359164.1
			Select seq OX359163.1	Escherichia coli isolate KresCPE0308 genome assembly, plasmid: 1	Escherichia coli	60.2	60.2	1	4e-06	100.00%	146461	OX359163.1
			Select seq OX359162.1	Escherichia coli isolate KresCPE0297 genome assembly, plasmid: 1	Escherichia coli	60.2	60.2	1	4e-06	100.00%	157265	OX359162.1
			Select seq OX352318.1	Escherichia coli isolate KresCPE0296 genome assembly, plasmid: 1	Escherichia coli	60.2	60.2	1	4e-06	100.00%	147967	OX352318.1
			Select seq CP107016.1	Klebsiella pneumoniae strain K30821 plasmid pSul1-K28074, complete sequence	Klebsiella pneumoniae	60.2	60.2	1	4e-06	100.00%	124616	CP107016.1
			Select seq CP096903.1	Escherichia coli strain RSHH22 plasmid pEC_RSHH22_1, complete sequence	Escherichia coli	60.2	60.2	1	4e-06	100.00%	161535	CP096903.1
			Select seq AP026905.1	Escherichia coli MY504 plasmid pMY504-3 DNA, nearly complete sequence	Escherichia coli	60.2	60.2	1	4e-06	100.00%	82743	AP026905.1
			Select seq CP106930.1	Escherichia coli strain MFDS1001074 plasmid pMFDS1001074, complete sequence	Escherichia coli	60.2	60.2	1	4e-06	100.00%	59536	CP106930.1
			Select seq CP104951.1	Escherichia coli strain NRZ-32009 plasmid pEC32009-KPC2	Escherichia coli	60.2	60.2	1	4e-06	100.00%	195038	CP104951.1
			Select seq CP104849.1	Escherichia coli strain DFK.1 plasmid unnamed1, complete sequence	Escherichia coli	60.2	60.2	1	4e-06	100.00%	85007	CP104849.1
			Select seq CP104847.1	Escherichia coli strain DFS.1 plasmid unnamed1, complete sequence	Escherichia coli	60.2	60.2	1	4e-06	100.00%	92732	CP104847.1
			Select seq CP104501.1	Escherichia coli strain E9 plasmid p1, complete sequence	Escherichia coli	60.2	60.2	1	4e-06	100.00%	281548	CP104501.1
			Select seq CP104473.1	Escherichia coli strain UC4224 plasmid pUC4224_1, complete sequence	Escherichia coli	60.2	60.2	1	4e-06	100.00%	111840	CP104473.1
	Pu1341_CRISPR1|1_1_329|1_4_209_240|32	GCGCGCAGTGCCTGATAATCAATTTTGCTCAT	Select seq CP054454.1	Escherichia coli strain SCU-487 chromosome, complete genome	Escherichia coli	60.2	60.2	1	4e-06	100.00%	4964641	CP054454.1
			Select seq CP054449.1	Escherichia coli strain SCU-488 chromosome, complete genome	Escherichia coli	60.2	60.2	1	4e-06	100.00%	5065998	CP054449.1
			Select seq CP051711.1	Escherichia coli strain SCU-123 chromosome, complete genome	Escherichia coli	60.2	60.2	1	4e-06	100.00%	5048496	CP051711.1
			Select seq CP051714.1	Escherichia coli strain SCU-122 chromosome, complete genome	Escherichia coli	60.2	60.2	1	4e-06	100.00%	4911026	CP051714.1
			Select seq CP051719.1	Escherichia coli strain SCU-116 chromosome, complete genome	Escherichia coli	60.2	60.2	1	4e-06	100.00%	5007984	CP051719.1
			Select seq CP051735.1	Escherichia coli strain SCU-108 chromosome, complete genome	Escherichia coli	60.2	60.2	1	4e-06	100.00%	5050588	CP051735.1
			Select seq LR740776.1	Escherichia coli strain BEN2908 genome assembly, chromosome: APEC2908	Escherichia coli	60.2	60.2	1	4e-06	100.00%	5061728	LR740776.1
			Select seq LR740758.1	Escherichia coli strain BEN5202 genome assembly, chromosome: APEC5202	Escherichia coli	60.2	60.2	1	4e-06	100.00%	5116815	LR740758.1
			Select seq CP043950.1	Escherichia coli strain ST95-32 chromosome, complete genome	Escherichia coli	60.2	60.2	1	4e-06	100.00%	5099311	CP043950.1
			Select seq CP042246.1	Escherichia coli strain PU-1 chromosome, complete genome	Escherichia coli	60.2	60.2	1	4e-06	100.00%	5126272	CP042246.1
			Select seq CP041535.1	Escherichia coli strain GN03409 chromosome	Escherichia coli	60.2	60.2	1	4e-06	100.00%	5127303	CP041535.1
			Select seq CP041526.1	Escherichia coli strain GN05696 chromosome	Escherichia coli	60.2	60.2	1	4e-06	100.00%	4959127	CP041526.1
			Select seq LR607328.1	Escherichia coli strain 4928STDY7071353 genome assembly, chromosome: 1	Escherichia coli	60.2	60.2	1	4e-06	100.00%	5132864	LR607328.1
			Select seq CP020545.1	Escherichia coli strain ZJ3920 chromosome, complete genome	Escherichia coli	60.2	60.2	1	4e-06	100.00%	5020272	CP020545.1
			Select seq LR134031.1	Escherichia coli strain NCTC11151 genome assembly, chromosome: 1	Escherichia coli	60.2	60.2	1	4e-06	100.00%	4961426	LR134031.1
			Select seq CP033092.2	Escherichia coli DSM 30083 = JCM 1649 = ATCC 11775 chromosome, complete genome	Escherichia coli DSM 30083 = JCM 1649 = ATCC 11775	60.2	60.2	1	4e-06	100.00%	4903501	CP033092.2
			Select seq CP026853.1	Escherichia coli strain MS7163 chromosome, complete genome	Escherichia coli	60.2	60.2	1	4e-06	100.00%	5074586	CP026853.1
			Select seq CP026491.1	Escherichia coli strain HS13-1 chromosome, complete genome	Escherichia coli	60.2	60.2	1	4e-06	100.00%	5087117	CP026491.1
			Select seq CP025401.1	Escherichia coli strain MS8345 chromosome, complete genome	Escherichia coli	60.2	60.2	1	4e-06	100.00%	5220976	CP025401.1
			Select seq CP025328.1	Escherichia coli strain ExPEC XM chromosome, complete genome	Escherichia coli	60.2	60.2	1	4e-06	100.00%	5146765	CP025328.1
			Select seq CP159147.1	Escherichia coli strain 10035004-3 chromosome, complete genome	Escherichia coli	60.2	60.2	1	4e-06	100.00%	5141969	CP159147.1
			Select seq CP021288.1	Escherichia coli strain PA45B, complete genome	Escherichia coli	60.2	60.2	1	4e-06	100.00%	5074754	CP021288.1
			Select seq CP147608.1	Escherichia coli strain GN06489 chromosome, complete genome	Escherichia coli	60.2	60.2	1	4e-06	100.00%	5018131	CP147608.1
			Select seq CP147611.1	Escherichia coli strain GN06758 chromosome, complete genome	Escherichia coli	60.2	60.2	1	4e-06	100.00%	5018203	CP147611.1
			Select seq CP147555.1	Escherichia coli strain GN05064 chromosome, complete genome	Escherichia coli	60.2	60.2	1	4e-06	100.00%	5178916	CP147555.1
			Select seq CP147571.1	Escherichia coli strain GN04275 chromosome, complete genome	Escherichia coli	60.2	60.2	1	4e-06	100.00%	5091280	CP147571.1
			Select seq CP147551.1	Escherichia coli strain GN04979 chromosome, complete genome	Escherichia coli	60.2	60.2	1	4e-06	100.00%	5255581	CP147551.1
			Select seq CP147567.1	Escherichia coli strain GN02100 chromosome, complete genome	Escherichia coli	60.2	60.2	1	4e-06	100.00%	5042841	CP147567.1
			Select seq CP146663.1	Escherichia coli strain MS 110-3 chromosome, complete genome	Escherichia coli	60.2	60.2	1	4e-06	100.00%	4996128	CP146663.1
			Select seq CP019777.1	Escherichia coli NU14, complete genome	Escherichia coli NU14	60.2	60.2	1	4e-06	100.00%	5076615	CP019777.1
			Select seq CP142930.1	Escherichia coli strain B20123 chromosome, complete genome	Escherichia coli	60.2	60.2	1	4e-06	100.00%	5138724	CP142930.1
			Select seq AP029000.1	Escherichia coli GU2018_CL13 DNA, complete genome	Escherichia coli	60.2	60.2	1	4e-06	100.00%	5069646	AP029000.1
			Select seq CP101741.1	Escherichia coli strain FY26 chromosome, complete genome	Escherichia coli	60.2	60.2	1	4e-06	100.00%	4828846	CP101741.1
			Select seq CP082097.1	Escherichia coli strain MS15052 chromosome, complete genome	Escherichia coli	60.2	60.2	1	4e-06	100.00%	5174067	CP082097.1
			Select seq CP082085.1	Escherichia coli strain MS20653 chromosome, complete genome	Escherichia coli	60.2	60.2	1	4e-06	100.00%	5189297	CP082085.1
			Select seq CP082080.1	Escherichia coli strain MS20655 chromosome, complete genome	Escherichia coli	60.2	60.2	1	4e-06	100.00%	4834475	CP082080.1
			Select seq CP082067.1	Escherichia coli strain MS20673 chromosome, complete genome	Escherichia coli	60.2	60.2	1	4e-06	100.00%	4954933	CP082067.1
			Select seq CP082045.1	Escherichia coli strain MS21324 chromosome, complete genome	Escherichia coli	60.2	60.2	1	4e-06	100.00%	4942450	CP082045.1
			Select seq CP126926.1	Escherichia coli O2:K1:H5 strain APEC E19035 chromosome, complete genome	Escherichia coli O2:K1:H5	60.2	60.2	1	4e-06	100.00%	5311009	CP126926.1
			Select seq CP126937.1	Escherichia coli O2:K1:H4 strain APEC E19019 chromosome, complete genome	Escherichia coli O2:K1:H4	60.2	60.2	1	4e-06	100.00%	4917117	CP126937.1
			Select seq CP126940.1	Escherichia coli O2:K1:H7 strain APEC E18055 chromosome, complete genome	Escherichia coli O2:K1:H7	60.2	60.2	1	4e-06	100.00%	5133783	CP126940.1
			Select seq CP126942.1	Escherichia coli O1:K1:H7 strain APEC E18006 chromosome, complete genome	Escherichia coli O1:K1:H7	60.2	60.2	1	4e-06	100.00%	5173209	CP126942.1
			Select seq CP126944.1	Escherichia coli O1:K1:H7 strain APEC E16002 chromosome, complete genome	Escherichia coli O1:K1:H7	60.2	60.2	1	4e-06	100.00%	5173757	CP126944.1
			Select seq CP126928.1	Escherichia coli O2:K1:H4 strain APEC E12053 chromosome, complete genome	Escherichia coli O2:K1:H4	60.2	60.2	1	4e-06	100.00%	4904364	CP126928.1
			Select seq CP121347.1	Escherichia coli strain H1998 chromosome, complete genome	Escherichia coli	60.2	60.2	1	4e-06	100.00%	4986890	CP121347.1
			Select seq CP012633.1	Escherichia coli strain SF-166, complete genome	Escherichia coli	60.2	60.2	1	4e-06	100.00%	4910962	CP012633.1
			Select seq CP012631.1	Escherichia coli strain SF-173, complete genome	Escherichia coli	60.2	60.2	1	4e-06	100.00%	5059732	CP012631.1
			Select seq CP012635.1	Escherichia coli strain SF-088, complete genome	Escherichia coli	60.2	60.2	1	4e-06	100.00%	5048243	CP012635.1
			Select seq CP012625.1	Escherichia coli strain SF-468, complete genome	Escherichia coli	60.2	60.2	1	4e-06	100.00%	5142799	CP012625.1
			Select seq CP087287.1	Escherichia coli strain APEC 16-1068 chromosome, complete genome	Escherichia coli	60.2	60.2	1	4e-06	100.00%	5079315	CP087287.1
			Select seq CP007275.1	Escherichia coli strain NMEC O18, complete genome	Escherichia coli	60.2	60.2	1	4e-06	100.00%	5002781	CP007275.1
			Select seq CP006830.1	Escherichia coli APEC O18, complete genome	Escherichia coli APEC O18	60.2	60.2	1	4e-06	100.00%	5006568	CP006830.1
			Select seq CP007149.1	Escherichia coli RS218, complete genome	Escherichia coli RS218	60.2	60.2	1	4e-06	100.00%	5087638	CP007149.1
			Select seq CP005930.1	Escherichia coli APEC IMT5155, complete genome	Escherichia coli APEC IMT5155	60.2	60.2	1	4e-06	100.00%	4929051	CP005930.1
			Select seq CP092531.1	Escherichia coli strain UTI89-1 chromosome	Escherichia coli	60.2	60.2	1	4e-06	100.00%	5065741	CP092531.1
			Select seq CP092530.1	Escherichia coli strain UTI89-2 chromosome	Escherichia coli	60.2	60.2	1	4e-06	100.00%	5065747	CP092530.1
			Select seq CP092529.1	Escherichia coli strain UTI89-3 chromosome	Escherichia coli	60.2	60.2	1	4e-06	100.00%	5065748	CP092529.1
			Select seq CP099721.1	Escherichia coli strain EC21GDE043 chromosome, complete genome	Escherichia coli	60.2	60.2	1	4e-06	100.00%	4932147	CP099721.1
			Select seq CP098206.1	Escherichia coli strain Z0117EC0054 chromosome, complete genome	Escherichia coli	60.2	60.2	1	4e-06	100.00%	5072432	CP098206.1
			Select seq CP028753.1	Escherichia coli strain A22 chromosome, complete genome	Escherichia coli	60.2	60.2	1	4e-06	100.00%	4727126	CP028753.1
			Select seq CP028743.1	Escherichia coli strain A32 chromosome, complete genome	Escherichia coli	60.2	60.2	1	4e-06	100.00%	4727511	CP028743.1
			Select seq CP082771.1	Escherichia coli LF82 chromosome, complete genome	Escherichia coli LF82	60.2	60.2	1	4e-06	100.00%	4772884	CP082771.1
			Select seq CP088869.1	Escherichia coli strain A16EC0054 chromosome, complete genome	Escherichia coli	60.2	60.2	1	4e-06	100.00%	5159453	CP088869.1
			Select seq CP088740.1	Escherichia coli strain B16EC0986 chromosome, complete genome	Escherichia coli	60.2	60.2	1	4e-06	100.00%	4932088	CP088740.1
			Select seq CP088662.1	Escherichia coli strain C16EC0488 chromosome, complete genome	Escherichia coli	60.2	60.2	1	4e-06	100.00%	5161815	CP088662.1
			Select seq CP088421.1	Escherichia coli strain F16EC0267 chromosome, complete genome	Escherichia coli	60.2	60.2	1	4e-06	100.00%	5065051	CP088421.1
			Select seq CP083534.1	Escherichia coli strain elppa1 chromosome, complete genome	Escherichia coli	60.2	60.2	1	4e-06	100.00%	5219152	CP083534.1
			Select seq HG428755.1	Escherichia coli PMV-1 main chromosome, complete genome	Escherichia coli PMV-1	60.2	60.2	1	4e-06	100.00%	4984940	HG428755.1
			Select seq CP077294.1	Escherichia coli strain FDAARGOS 1386 chromosome, complete genome	Escherichia coli	60.2	60.2	1	4e-06	100.00%	5044147	CP077294.1
			Select seq CP072911.1	Escherichia coli strain C5 chromosome, complete genome	Escherichia coli	60.2	60.2	1	4e-06	100.00%	5040950	CP072911.1
			Select seq CP071522.1	Escherichia coli strain UPEC129 chromosome, complete genome	Escherichia coli	60.2	60.2	1	4e-06	100.00%	5078748	CP071522.1
			Select seq AP024131.1	Escherichia coli SP15 DNA, complete genome	Escherichia coli	60.2	60.2	1	4e-06	100.00%	5073631	AP024131.1
			Select seq CP070148.1	Escherichia coli strain FDAARGOS_1297 chromosome, complete genome	Escherichia coli	60.2	60.2	1	4e-06	100.00%	5032882	CP070148.1
			Select seq CP070115.1	Escherichia coli strain FDAARGOS_1298 chromosome, complete genome	Escherichia coli	60.2	60.2	1	4e-06	100.00%	5105031	CP070115.1
			Select seq CP070124.1	Escherichia coli strain FDAARGOS_1292 chromosome, complete genome	Escherichia coli	60.2	60.2	1	4e-06	100.00%	4982306	CP070124.1
			Select seq CP070111.1	Escherichia coli strain FDAARGOS_1301 chromosome, complete genome	Escherichia coli	60.2	60.2	1	4e-06	100.00%	5030370	CP070111.1
			Select seq CP070066.1	Escherichia coli strain FDAARGOS_1296 chromosome, complete genome	Escherichia coli	60.2	60.2	1	4e-06	100.00%	4876119	CP070066.1
			Select seq CP070045.1	Escherichia coli strain FDAARGOS_1303 chromosome, complete genome	Escherichia coli	60.2	60.2	1	4e-06	100.00%	5205669	CP070045.1
			Select seq CP069996.1	Escherichia coli strain FDAARGOS_1300 chromosome, complete genome	Escherichia coli	60.2	60.2	1	4e-06	100.00%	5171181	CP069996.1
			Select seq CP069978.1	Escherichia coli strain FDAARGOS_1299 chromosome, complete genome	Escherichia coli	60.2	60.2	1	4e-06	100.00%	5071446	CP069978.1
			Select seq CP069990.1	Escherichia coli strain FDAARGOS_1304 chromosome, complete genome	Escherichia coli	60.2	60.2	1	4e-06	100.00%	5141076	CP069990.1
			Select seq CP069890.1	Escherichia coli strain FDAARGOS_1295 chromosome, complete genome	Escherichia coli	60.2	60.2	1	4e-06	100.00%	5028114	CP069890.1
			Select seq CP069935.1	Escherichia coli strain FDAARGOS_1302 chromosome, complete genome	Escherichia coli	60.2	60.2	1	4e-06	100.00%	4986352	CP069935.1
			Select seq CP045206.1	Escherichia coli strain DE17 chromosome, complete genome	Escherichia coli	60.2	60.2	1	4e-06	100.00%	4944436	CP045206.1
			Select seq CP064825.1	Escherichia coli UTI89 chromosome, complete genome	Escherichia coli UTI89	60.2	60.2	1	4e-06	100.00%	5065741	CP064825.1
			Select seq CP062985.1	Escherichia coli UTI89 chromosome, complete genome	Escherichia coli UTI89	60.2	60.2	1	4e-06	100.00%	5065741	CP062985.1
			Select seq CP062228.1	Escherichia coli strain UTI89 chromosome, complete genome	Escherichia coli	60.2	60.2	1	4e-06	100.00%	5065741	CP062228.1
			Select seq CP056867.1	Escherichia coli strain RHBSTW-00087 chromosome, complete genome	Escherichia coli	60.2	60.2	1	4e-06	100.00%	5074010	CP056867.1
			Select seq JF495983.1	Escherichia coli strain B4A1 CRISPR4 repeat region	Escherichia coli	60.2	60.2	1	4e-06	100.00%	328	JF495983.1
			Select seq JF495986.1	Escherichia coli strain IAI56 CRISPR4 repeat region	Escherichia coli	60.2	60.2	1	4e-06	100.00%	268	JF495986.1
			Select seq JF495982.1	Escherichia coli strain B3J4 CRISPR4 repeat region	Escherichia coli	60.2	60.2	1	4e-06	100.00%	268	JF495982.1
			Select seq CP002167.1	Escherichia coli UM146, complete genome	Escherichia coli UM146	60.2	60.2	1	4e-06	100.00%	4993013	CP002167.1
			Select seq GU260774.1	Escherichia coli strain ECOR61 CRISPR4.2 genomic sequence	Escherichia coli	60.2	60.2	1	4e-06	100.00%	389	GU260774.1
			Select seq CP001969.1	Escherichia coli IHE3034, complete genome	Escherichia coli IHE3034	60.2	60.2	1	4e-06	100.00%	5108383	CP001969.1
			Select seq CU651637.1	Escherichia coli LF82 chromosome, complete sequence	Escherichia coli LF82	60.2	60.2	1	4e-06	100.00%	4773108	CU651637.1
			Select seq CU928161.2	Escherichia coli S88 chromosome, complete genome	Escherichia coli S88	60.2	60.2	1	4e-06	100.00%	5032268	CU928161.2
			Select seq CP000468.1	Escherichia coli APEC O1, complete genome	Escherichia coli APEC O1	60.2	60.2	1	4e-06	100.00%	5082025	CP000468.1
			Select seq CP000243.1	Escherichia coli UTI89, complete genome	Escherichia coli UTI89	60.2	60.2	1	4e-06	100.00%	5065741	CP000243.1
			Select seq CP057104.1	Escherichia fergusonii strain RHB38-C01 chromosome, complete genome	Escherichia fergusonii	52.8	52.8	0.87	0.0007	100.00%	4737856	CP057104.1
	Pu1341_CRISPR1|1_1_329|1_5_269_300|32	GAATATTTTGGAAAAATAGCTATCAATCCGGG	Select seq CP054454.1	Escherichia coli strain SCU-487 chromosome, complete genome	Escherichia coli	60.2	60.2	1	4e-06	100.00%	4964641	CP054454.1
			Select seq CP054449.1	Escherichia coli strain SCU-488 chromosome, complete genome	Escherichia coli	60.2	60.2	1	4e-06	100.00%	5065998	CP054449.1
			Select seq CP053231.1	Escherichia coli strain SCU-306 chromosome, complete genome	Escherichia coli	60.2	60.2	1	4e-06	100.00%	5029448	CP053231.1
			Select seq CP052057.1	Escherichia coli strain SCAID URN1-2019 chromosome	Escherichia coli	60.2	120	1	4e-06	100.00%	4937450	CP052057.1
			Select seq CP051711.1	Escherichia coli strain SCU-123 chromosome, complete genome	Escherichia coli	60.2	60.2	1	4e-06	100.00%	5048496	CP051711.1
			Select seq CP051714.1	Escherichia coli strain SCU-122 chromosome, complete genome	Escherichia coli	60.2	60.2	1	4e-06	100.00%	4911026	CP051714.1
			Select seq CP051719.1	Escherichia coli strain SCU-116 chromosome, complete genome	Escherichia coli	60.2	60.2	1	4e-06	100.00%	5007984	CP051719.1
			Select seq CP051735.1	Escherichia coli strain SCU-108 chromosome, complete genome	Escherichia coli	60.2	60.2	1	4e-06	100.00%	5050588	CP051735.1
			Select seq CP051744.1	Escherichia coli strain SCU-484 chromosome, complete genome	Escherichia coli	60.2	60.2	1	4e-06	100.00%	5139277	CP051744.1
			Select seq LR740776.1	Escherichia coli strain BEN2908 genome assembly, chromosome: APEC2908	Escherichia coli	60.2	60.2	1	4e-06	100.00%	5061728	LR740776.1
			Select seq LR740758.1	Escherichia coli strain BEN5202 genome assembly, chromosome: APEC5202	Escherichia coli	60.2	60.2	1	4e-06	100.00%	5116815	LR740758.1
			Select seq CP043950.1	Escherichia coli strain ST95-32 chromosome, complete genome	Escherichia coli	60.2	60.2	1	4e-06	100.00%	5099311	CP043950.1
			Select seq CP042250.1	Escherichia coli strain BCE049 chromosome, complete genome	Escherichia coli	60.2	60.2	1	4e-06	100.00%	5084081	CP042250.1
			Select seq CP042246.1	Escherichia coli strain PU-1 chromosome, complete genome	Escherichia coli	60.2	60.2	1	4e-06	100.00%	5126272	CP042246.1
			Select seq CP041535.1	Escherichia coli strain GN03409 chromosome	Escherichia coli	60.2	60.2	1	4e-06	100.00%	5127303	CP041535.1
			Select seq CP041526.1	Escherichia coli strain GN05696 chromosome	Escherichia coli	60.2	60.2	1	4e-06	100.00%	4959127	CP041526.1
			Select seq LR607328.1	Escherichia coli strain 4928STDY7071353 genome assembly, chromosome: 1	Escherichia coli	60.2	60.2	1	4e-06	100.00%	5132864	LR607328.1
			Select seq CP020545.1	Escherichia coli strain ZJ3920 chromosome, complete genome	Escherichia coli	60.2	60.2	1	4e-06	100.00%	5020272	CP020545.1
			Select seq CP035498.1	Escherichia coli strain 04-00955 chromosome, complete genome	Escherichia coli	60.2	60.2	1	4e-06	100.00%	5349824	CP035498.1
			Select seq LR134031.1	Escherichia coli strain NCTC11151 genome assembly, chromosome: 1	Escherichia coli	60.2	60.2	1	4e-06	100.00%	4961426	LR134031.1
			Select seq CP033092.2	Escherichia coli DSM 30083 = JCM 1649 = ATCC 11775 chromosome, complete genome	Escherichia coli DSM 30083 = JCM 1649 = ATCC 11775	60.2	60.2	1	4e-06	100.00%	4903501	CP033092.2
			Select seq CP028714.1	Escherichia coli strain Mt1B1 chromosome	Escherichia coli	60.2	60.2	1	4e-06	100.00%	5115630	CP028714.1
			Select seq CP026853.1	Escherichia coli strain MS7163 chromosome, complete genome	Escherichia coli	60.2	60.2	1	4e-06	100.00%	5074586	CP026853.1
			Select seq CP027461.1	Escherichia coli strain 95-3322 chromosome, complete genome	Escherichia coli	60.2	60.2	1	4e-06	100.00%	5095223	CP027461.1
			Select seq CP026491.1	Escherichia coli strain HS13-1 chromosome, complete genome	Escherichia coli	60.2	60.2	1	4e-06	100.00%	5087117	CP026491.1
			Select seq CP025401.1	Escherichia coli strain MS8345 chromosome, complete genome	Escherichia coli	60.2	60.2	1	4e-06	100.00%	5220976	CP025401.1
			Select seq CP025328.1	Escherichia coli strain ExPEC XM chromosome, complete genome	Escherichia coli	60.2	60.2	1	4e-06	100.00%	5146765	CP025328.1
			Select seq CP159147.1	Escherichia coli strain 10035004-3 chromosome, complete genome	Escherichia coli	60.2	60.2	1	4e-06	100.00%	5141969	CP159147.1
			Select seq CP021288.1	Escherichia coli strain PA45B, complete genome	Escherichia coli	60.2	60.2	1	4e-06	100.00%	5074754	CP021288.1
			Select seq CP011915.1	Escherichia coli strain PSUO2 chromosome, complete genome	Escherichia coli	60.2	60.2	1	4e-06	100.00%	4924294	CP011915.1
			Select seq CP148566.1	Escherichia coli strain Z1322MEC0002 chromosome, complete genome	Escherichia coli	60.2	60.2	1	4e-06	100.00%	4880729	CP148566.1
			Select seq CP148423.1	Escherichia coli strain Z1323CEC0015 chromosome, complete genome	Escherichia coli	60.2	60.2	1	4e-06	100.00%	4881926	CP148423.1
			Select seq CP148371.1	Escherichia coli strain Z1323HEC0157 chromosome, complete genome	Escherichia coli	60.2	60.2	1	4e-06	100.00%	4996831	CP148371.1
			Select seq CP148318.1	Escherichia coli strain Z1323MEC0001 chromosome, complete genome	Escherichia coli	60.2	60.2	1	4e-06	100.00%	5220488	CP148318.1
			Select seq CP147608.1	Escherichia coli strain GN06489 chromosome, complete genome	Escherichia coli	60.2	60.2	1	4e-06	100.00%	5018131	CP147608.1
			Select seq CP147611.1	Escherichia coli strain GN06758 chromosome, complete genome	Escherichia coli	60.2	60.2	1	4e-06	100.00%	5018203	CP147611.1
			Select seq CP147555.1	Escherichia coli strain GN05064 chromosome, complete genome	Escherichia coli	60.2	60.2	1	4e-06	100.00%	5178916	CP147555.1
			Select seq CP147571.1	Escherichia coli strain GN04275 chromosome, complete genome	Escherichia coli	60.2	60.2	1	4e-06	100.00%	5091280	CP147571.1
			Select seq CP147551.1	Escherichia coli strain GN04979 chromosome, complete genome	Escherichia coli	60.2	60.2	1	4e-06	100.00%	5255581	CP147551.1
			Select seq CP147567.1	Escherichia coli strain GN02100 chromosome, complete genome	Escherichia coli	60.2	60.2	1	4e-06	100.00%	5042841	CP147567.1
			Select seq CP146663.1	Escherichia coli strain MS 110-3 chromosome, complete genome	Escherichia coli	60.2	60.2	1	4e-06	100.00%	4996128	CP146663.1
			Select seq CP019777.1	Escherichia coli NU14, complete genome	Escherichia coli NU14	60.2	60.2	1	4e-06	100.00%	5076615	CP019777.1
			Select seq CP128596.1	Escherichia coli strain muskdeer13-4 chromosome, complete genome	Escherichia coli	60.2	60.2	1	4e-06	100.00%	5098159	CP128596.1
			Select seq CP142930.1	Escherichia coli strain B20123 chromosome, complete genome	Escherichia coli	60.2	60.2	1	4e-06	100.00%	5138724	CP142930.1
			Select seq AP029000.1	Escherichia coli GU2018_CL13 DNA, complete genome	Escherichia coli	60.2	60.2	1	4e-06	100.00%	5069646	AP029000.1
			Select seq CP101741.1	Escherichia coli strain FY26 chromosome, complete genome	Escherichia coli	60.2	60.2	1	4e-06	100.00%	4828846	CP101741.1
			Select seq CP016007.1	Escherichia coli strain NGF1, complete genome	Escherichia coli	60.2	60.2	1	4e-06	100.00%	5026105	CP016007.1
			Select seq CP082097.1	Escherichia coli strain MS15052 chromosome, complete genome	Escherichia coli	60.2	60.2	1	4e-06	100.00%	5174067	CP082097.1
			Select seq CP082085.1	Escherichia coli strain MS20653 chromosome, complete genome	Escherichia coli	60.2	60.2	1	4e-06	100.00%	5189297	CP082085.1
			Select seq CP082083.1	Escherichia coli strain MS20654 chromosome, complete genome	Escherichia coli	60.2	60.2	1	4e-06	100.00%	5051478	CP082083.1
			Select seq CP082080.1	Escherichia coli strain MS20655 chromosome, complete genome	Escherichia coli	60.2	60.2	1	4e-06	100.00%	4834475	CP082080.1
			Select seq CP082077.1	Escherichia coli strain MS20657 chromosome, complete genome	Escherichia coli	60.2	60.2	1	4e-06	100.00%	4848979	CP082077.1
			Select seq CP082073.1	Escherichia coli strain MS20659 chromosome, complete genome	Escherichia coli	60.2	60.2	1	4e-06	100.00%	5115175	CP082073.1
			Select seq CP082067.1	Escherichia coli strain MS20673 chromosome, complete genome	Escherichia coli	60.2	60.2	1	4e-06	100.00%	4954933	CP082067.1
			Select seq CP082045.1	Escherichia coli strain MS21324 chromosome, complete genome	Escherichia coli	60.2	60.2	1	4e-06	100.00%	4942450	CP082045.1
			Select seq CP128912.1	Escherichia coli strain TUM13773 chromosome, complete genome	Escherichia coli	60.2	60.2	1	4e-06	100.00%	5120006	CP128912.1
			Select seq CP128578.1	Escherichia coli strain VG38-53E1 chromosome, complete genome	Escherichia coli	60.2	60.2	1	4e-06	100.00%	5299837	CP128578.1
			Select seq CP126926.1	Escherichia coli O2:K1:H5 strain APEC E19035 chromosome, complete genome	Escherichia coli O2:K1:H5	60.2	60.2	1	4e-06	100.00%	5311009	CP126926.1
			Select seq CP126937.1	Escherichia coli O2:K1:H4 strain APEC E19019 chromosome, complete genome	Escherichia coli O2:K1:H4	60.2	60.2	1	4e-06	100.00%	4917117	CP126937.1
			Select seq CP126940.1	Escherichia coli O2:K1:H7 strain APEC E18055 chromosome, complete genome	Escherichia coli O2:K1:H7	60.2	60.2	1	4e-06	100.00%	5133783	CP126940.1
			Select seq CP126942.1	Escherichia coli O1:K1:H7 strain APEC E18006 chromosome, complete genome	Escherichia coli O1:K1:H7	60.2	60.2	1	4e-06	100.00%	5173209	CP126942.1
			Select seq CP126944.1	Escherichia coli O1:K1:H7 strain APEC E16002 chromosome, complete genome	Escherichia coli O1:K1:H7	60.2	60.2	1	4e-06	100.00%	5173757	CP126944.1
			Select seq CP126928.1	Escherichia coli O2:K1:H4 strain APEC E12053 chromosome, complete genome	Escherichia coli O2:K1:H4	60.2	60.2	1	4e-06	100.00%	4904364	CP126928.1
			Select seq CP121347.1	Escherichia coli strain H1998 chromosome, complete genome	Escherichia coli	60.2	60.2	1	4e-06	100.00%	4986890	CP121347.1
			Select seq CP047057.1	Escherichia coli NC101 chromosome, complete genome	Escherichia coli NC101	60.2	60.2	1	4e-06	100.00%	5030182	CP047057.1
			Select seq CP120549.1	Escherichia coli strain B1172 chromosome, complete genome	Escherichia coli	60.2	60.2	1	4e-06	100.00%	5147947	CP120549.1
			Select seq CP012633.1	Escherichia coli strain SF-166, complete genome	Escherichia coli	60.2	60.2	1	4e-06	100.00%	4910962	CP012633.1
			Select seq CP012631.1	Escherichia coli strain SF-173, complete genome	Escherichia coli	60.2	60.2	1	4e-06	100.00%	5059732	CP012631.1
			Select seq CP012635.1	Escherichia coli strain SF-088, complete genome	Escherichia coli	60.2	60.2	1	4e-06	100.00%	5048243	CP012635.1
			Select seq CP012625.1	Escherichia coli strain SF-468, complete genome	Escherichia coli	60.2	60.2	1	4e-06	100.00%	5142799	CP012625.1
			Select seq CP087287.1	Escherichia coli strain APEC 16-1068 chromosome, complete genome	Escherichia coli	60.2	60.2	1	4e-06	100.00%	5079315	CP087287.1
			Select seq CP116071.1	Escherichia coli strain DETEC-S589 chromosome, complete genome	Escherichia coli	60.2	60.2	1	4e-06	100.00%	5226109	CP116071.1
			Select seq CP007275.1	Escherichia coli strain NMEC O18, complete genome	Escherichia coli	60.2	60.2	1	4e-06	100.00%	5002781	CP007275.1
			Select seq CP006830.1	Escherichia coli APEC O18, complete genome	Escherichia coli APEC O18	60.2	60.2	1	4e-06	100.00%	5006568	CP006830.1
			Select seq OX341604.1	Escherichia coli isolate EcAZ01 genome assembly, chromosome: c1	Escherichia coli	60.2	60.2	1	4e-06	100.00%	5011906	OX341604.1
			Select seq CP104503.1	Escherichia coli strain E1 chromosome, complete genome	Escherichia coli	60.2	60.2	1	4e-06	100.00%	4910007	CP104503.1
			Select seq CP104533.1	Escherichia coli strain E10 chromosome, complete genome	Escherichia coli	60.2	60.2	1	4e-06	100.00%	5084037	CP104533.1
			Select seq CP007149.1	Escherichia coli RS218, complete genome	Escherichia coli RS218	60.2	60.2	1	4e-06	100.00%	5087638	CP007149.1
			Select seq CP005930.1	Escherichia coli APEC IMT5155, complete genome	Escherichia coli APEC IMT5155	60.2	60.2	1	4e-06	100.00%	4929051	CP005930.1
			Select seq CP092531.1	Escherichia coli strain UTI89-1 chromosome	Escherichia coli	60.2	60.2	1	4e-06	100.00%	5065741	CP092531.1
			Select seq CP092530.1	Escherichia coli strain UTI89-2 chromosome	Escherichia coli	60.2	60.2	1	4e-06	100.00%	5065747	CP092530.1
			Select seq CP092529.1	Escherichia coli strain UTI89-3 chromosome	Escherichia coli	60.2	60.2	1	4e-06	100.00%	5065748	CP092529.1
			Select seq AP026510.1	Escherichia coli TUM13066 DNA, complete genome	Escherichia coli	60.2	60.2	1	4e-06	100.00%	4978077	AP026510.1
			Select seq CP099721.1	Escherichia coli strain EC21GDE043 chromosome, complete genome	Escherichia coli	60.2	60.2	1	4e-06	100.00%	4932147	CP099721.1
			Select seq CP098206.1	Escherichia coli strain Z0117EC0054 chromosome, complete genome	Escherichia coli	60.2	60.2	1	4e-06	100.00%	5072432	CP098206.1
			Select seq CP095271.1	Escherichia coli strain EC9682 chromosome, complete genome	Escherichia coli	60.2	60.2	1	4e-06	100.00%	5169503	CP095271.1
			Select seq CP094339.1	Escherichia coli strain W224N chromosome, complete genome	Escherichia coli	60.2	60.2	1	4e-06	100.00%	5162599	CP094339.1
			Select seq CP028770.1	Escherichia coli strain A4 chromosome, complete genome	Escherichia coli	60.2	60.2	1	4e-06	100.00%	4961568	CP028770.1
			Select seq CP028753.1	Escherichia coli strain A22 chromosome, complete genome	Escherichia coli	60.2	60.2	1	4e-06	100.00%	4727126	CP028753.1
			Select seq CP028743.1	Escherichia coli strain A32 chromosome, complete genome	Escherichia coli	60.2	60.2	1	4e-06	100.00%	4727511	CP028743.1
			Select seq CP028742.1	Escherichia coli strain A33 chromosome, complete genome	Escherichia coli	60.2	60.2	1	4e-06	100.00%	5117905	CP028742.1
			Select seq CP054965.1	Escherichia coli strain STIN_95 chromosome, complete genome	Escherichia coli	60.2	60.2	1	4e-06	100.00%	5088138	CP054965.1
			Select seq CP082771.1	Escherichia coli LF82 chromosome, complete genome	Escherichia coli LF82	60.2	60.2	1	4e-06	100.00%	4772884	CP082771.1
			Select seq CP088869.1	Escherichia coli strain A16EC0054 chromosome, complete genome	Escherichia coli	60.2	60.2	1	4e-06	100.00%	5159453	CP088869.1
			Select seq CP088740.1	Escherichia coli strain B16EC0986 chromosome, complete genome	Escherichia coli	60.2	60.2	1	4e-06	100.00%	4932088	CP088740.1
			Select seq CP088662.1	Escherichia coli strain C16EC0488 chromosome, complete genome	Escherichia coli	60.2	60.2	1	4e-06	100.00%	5161815	CP088662.1
			Select seq CP088421.1	Escherichia coli strain F16EC0267 chromosome, complete genome	Escherichia coli	60.2	60.2	1	4e-06	100.00%	5065051	CP088421.1
			Select seq CP083534.1	Escherichia coli strain elppa1 chromosome, complete genome	Escherichia coli	60.2	60.2	1	4e-06	100.00%	5219152	CP083534.1
			Select seq CP070227.1	Escherichia coli strain JA0072 chromosome, complete genome	Escherichia coli	60.2	60.2	1	4e-06	100.00%	5030087	CP070227.1
			Select seq CP072911.1	Escherichia coli strain C5 chromosome, complete genome	Escherichia coli	60.2	60.2	1	4e-06	100.00%	5040950	CP072911.1

## Sheet: Pu1343_CRISPR2
			Select for downloading or viewing reports	Description	Scientific Name	Max Score	Total Score	Query Cover	E value	Per. Ident	Acc. Len	Accession
	Pu1343_CRISPR2|1_1_149|1_1_29_60|32	AGCACTAATTCAGGAGTTATCTTTTCATTGAA	Select seq CP031215.1	Escherichia coli strain Es_ST80_L1_NDM_10_2017 chromosome, complete genome	Escherichia coli	60.2	60.2	1	4e-06	100.00%	5214712	CP031215.1
			Select seq CP151934.1	Escherichia coli strain 8178 isolate T4048 chromosome, complete genome	Escherichia coli	60.2	60.2	1	4e-06	100.00%	5178376	CP151934.1
			Select seq CP151931.1	Escherichia coli strain 8178 isolate T2213 chromosome, complete genome	Escherichia coli	60.2	60.2	1	4e-06	100.00%	5178382	CP151931.1
			Select seq CP151932.1	Escherichia coli strain 8178 isolate T4039 chromosome, complete genome	Escherichia coli	60.2	60.2	1	4e-06	100.00%	5178395	CP151932.1
			Select seq CP128255.1	Escherichia coli strain T309.Ta3 chromosome, complete genome	Escherichia coli	60.2	60.2	1	4e-06	100.00%	5191980	CP128255.1
			Select seq CP122451.1	Escherichia coli strain 82.0312 chromosome, complete genome	Escherichia coli	60.2	60.2	1	4e-06	100.00%	5207522	CP122451.1
			Select seq CP122454.1	Escherichia coli strain 82.0311 chromosome, complete genome	Escherichia coli	60.2	60.2	1	4e-06	100.00%	5166358	CP122454.1
			Select seq CP113091.1	Escherichia coli strain PNUSAE012694 chromosome, complete genome	Escherichia coli	60.2	60.2	1	4e-06	100.00%	5248255	CP113091.1
			Select seq CP056237.1	Escherichia coli strain RHBSTW-00941 chromosome, complete genome	Escherichia coli	60.2	60.2	1	4e-06	100.00%	4818203	CP056237.1
			Select seq CP057104.1	Escherichia fergusonii strain RHB38-C01 chromosome, complete genome	Escherichia fergusonii	54.7	54.7	1	0.0002	96.88%	4737856	CP057104.1
	Pu1343_CRISPR2|1_1_149|1_2_89_120|32	GCCACAGTTGAGGTTTTATCCCGGTTCGCTAC	Select seq CP031215.1	Escherichia coli strain Es_ST80_L1_NDM_10_2017 chromosome, complete genome	Escherichia coli	60.2	60.2	1	4e-06	100.00%	5214712	CP031215.1
			Select seq CP151934.1	Escherichia coli strain 8178 isolate T4048 chromosome, complete genome	Escherichia coli	60.2	60.2	1	4e-06	100.00%	5178376	CP151934.1
			Select seq CP151931.1	Escherichia coli strain 8178 isolate T2213 chromosome, complete genome	Escherichia coli	60.2	60.2	1	4e-06	100.00%	5178382	CP151931.1
			Select seq CP151932.1	Escherichia coli strain 8178 isolate T4039 chromosome, complete genome	Escherichia coli	60.2	60.2	1	4e-06	100.00%	5178395	CP151932.1
			Select seq CP128255.1	Escherichia coli strain T309.Ta3 chromosome, complete genome	Escherichia coli	60.2	60.2	1	4e-06	100.00%	5191980	CP128255.1
			Select seq CP122451.1	Escherichia coli strain 82.0312 chromosome, complete genome	Escherichia coli	60.2	60.2	1	4e-06	100.00%	5207522	CP122451.1
			Select seq CP122454.1	Escherichia coli strain 82.0311 chromosome, complete genome	Escherichia coli	60.2	60.2	1	4e-06	100.00%	5166358	CP122454.1
			Select seq CP113091.1	Escherichia coli strain PNUSAE012694 chromosome, complete genome	Escherichia coli	60.2	60.2	1	4e-06	100.00%	5248255	CP113091.1
			Select seq CP056237.1	Escherichia coli strain RHBSTW-00941 chromosome, complete genome	Escherichia coli	60.2	60.2	1	4e-06	100.00%	4818203	CP056237.1
			Select seq GU260777.1	Escherichia coli strain ECOR63 CRISPR4.1 genomic sequence	Escherichia coli	60.2	60.2	1	4e-06	100.00%	208	GU260777.1

## Sheet: Pu1340_CRISPR1
			Select for downloading or viewing reports	Description	Scientific Name	Max Score	Total Score	Query Cover	E value	Per. Ident	Acc. Len	Accession
	Pu1340_CRISPR1|1_1_331|1_1_29_60|32	AGCGAGAGCGGCCTCTATTTCCCTCATTGGGT	Select seq CP082077.1	Escherichia coli strain MS20657 chromosome, complete genome	Escherichia coli	60.2	60.2	1	4e-06	100.00%	4848979	CP082077.1
			Select seq LR134340.1	Escherichia marmotae strain NCTC11133 genome assembly, chromosome: 1	Escherichia marmotae	52.8	52.8	0.87	0.0007	100.00%	4450344	LR134340.1
	Pu1340_CRISPR1|1_1_331|1_2_89_120|32	GAACTCAATATCATCCTCGCCGGTAACGGTAT	Select seq CP082077.1	Escherichia coli strain MS20657 chromosome, complete genome	Escherichia coli	60.2	60.2	1	4e-06	100.00%	4848979	CP082077.1
	Pu1340_CRISPR1|1_1_331|1_3_149_182|34	TTCGCGAGAAATAACGCGAACCCCAGCGGCGTTT	Select seq CP082077.1	Escherichia coli strain MS20657 chromosome, complete genome	Escherichia coli	63.9	63.9	1	3e-07	100.00%	4848979	CP082077.1
	Pu1340_CRISPR1|1_1_331|1_4_211_242|32	CATGCCGCTCATTTCTGTTAATCCGTCGGTAG	Select seq CP082077.1	Escherichia coli strain MS20657 chromosome, complete genome	Escherichia coli	60.2	60.2	1	4e-06	100.00%	4848979	CP082077.1
	Pu1340_CRISPR1|1_1_331|1_5_271_302|32	TCAAGAGCCACCTGCTGGCACGCTACTTCTGC	Select seq CP082077.1	Escherichia coli strain MS20657 chromosome, complete genome	Escherichia coli	60.2	60.2	1	4e-06	100.00%	4848979	CP082077.1

## Sheet: Pu1264_CRISPR2
			Select for downloading or viewing reports	Description	Scientific Name	Max Score	Total Score	Query Cover	E value	Per. Ident	Acc. Len	Accession
	Pu1264_CRISPR2|1_1_390|1_1_29_61|33	TGGATTCCAAACCGCCCACCAACAAAAACAGGT	Select seq CP054449.1	Escherichia coli strain SCU-488 chromosome, complete genome	Escherichia coli	62.1	62.1	1	1e-06	100.00%	5065998	CP054449.1
			Select seq CP053231.1	Escherichia coli strain SCU-306 chromosome, complete genome	Escherichia coli	62.1	62.1	1	1e-06	100.00%	5029448	CP053231.1
			Select seq CP051711.1	Escherichia coli strain SCU-123 chromosome, complete genome	Escherichia coli	62.1	62.1	1	1e-06	100.00%	5048496	CP051711.1
			Select seq CP051714.1	Escherichia coli strain SCU-122 chromosome, complete genome	Escherichia coli	62.1	62.1	1	1e-06	100.00%	4911026	CP051714.1
			Select seq CP051719.1	Escherichia coli strain SCU-116 chromosome, complete genome	Escherichia coli	62.1	62.1	1	1e-06	100.00%	5007984	CP051719.1
			Select seq CP051735.1	Escherichia coli strain SCU-108 chromosome, complete genome	Escherichia coli	62.1	62.1	1	1e-06	100.00%	5050588	CP051735.1
			Select seq LR740776.1	Escherichia coli strain BEN2908 genome assembly, chromosome: APEC2908	Escherichia coli	62.1	62.1	1	1e-06	100.00%	5061728	LR740776.1
			Select seq LR740758.1	Escherichia coli strain BEN5202 genome assembly, chromosome: APEC5202	Escherichia coli	62.1	62.1	1	1e-06	100.00%	5116815	LR740758.1
			Select seq CP042246.1	Escherichia coli strain PU-1 chromosome, complete genome	Escherichia coli	62.1	62.1	1	1e-06	100.00%	5126272	CP042246.1
			Select seq CP041535.1	Escherichia coli strain GN03409 chromosome	Escherichia coli	62.1	62.1	1	1e-06	100.00%	5127303	CP041535.1
			Select seq CP041526.1	Escherichia coli strain GN05696 chromosome	Escherichia coli	62.1	62.1	1	1e-06	100.00%	4959127	CP041526.1
			Select seq LR607328.1	Escherichia coli strain 4928STDY7071353 genome assembly, chromosome: 1	Escherichia coli	62.1	62.1	1	1e-06	100.00%	5132864	LR607328.1
			Select seq CP020545.1	Escherichia coli strain ZJ3920 chromosome, complete genome	Escherichia coli	62.1	62.1	1	1e-06	100.00%	5020272	CP020545.1
			Select seq LR134031.1	Escherichia coli strain NCTC11151 genome assembly, chromosome: 1	Escherichia coli	62.1	62.1	1	1e-06	100.00%	4961426	LR134031.1
			Select seq CP033092.2	Escherichia coli DSM 30083 = JCM 1649 = ATCC 11775 chromosome, complete genome	Escherichia coli DSM 30083 = JCM 1649 = ATCC 11775	62.1	62.1	1	1e-06	100.00%	4903501	CP033092.2
			Select seq CP026853.1	Escherichia coli strain MS7163 chromosome, complete genome	Escherichia coli	62.1	62.1	1	1e-06	100.00%	5074586	CP026853.1
			Select seq CP027461.1	Escherichia coli strain 95-3322 chromosome, complete genome	Escherichia coli	62.1	62.1	1	1e-06	100.00%	5095223	CP027461.1
			Select seq CP026491.1	Escherichia coli strain HS13-1 chromosome, complete genome	Escherichia coli	62.1	62.1	1	1e-06	100.00%	5087117	CP026491.1
			Select seq CP025401.1	Escherichia coli strain MS8345 chromosome, complete genome	Escherichia coli	62.1	62.1	1	1e-06	100.00%	5220976	CP025401.1
			Select seq CP025328.1	Escherichia coli strain ExPEC XM chromosome, complete genome	Escherichia coli	62.1	62.1	1	1e-06	100.00%	5146765	CP025328.1
			Select seq CP159147.1	Escherichia coli strain 10035004-3 chromosome, complete genome	Escherichia coli	62.1	62.1	1	1e-06	100.00%	5141969	CP159147.1
			Select seq CP021288.1	Escherichia coli strain PA45B, complete genome	Escherichia coli	62.1	62.1	1	1e-06	100.00%	5074754	CP021288.1
			Select seq CP147608.1	Escherichia coli strain GN06489 chromosome, complete genome	Escherichia coli	62.1	62.1	1	1e-06	100.00%	5018131	CP147608.1
			Select seq CP147611.1	Escherichia coli strain GN06758 chromosome, complete genome	Escherichia coli	62.1	62.1	1	1e-06	100.00%	5018203	CP147611.1
			Select seq CP147555.1	Escherichia coli strain GN05064 chromosome, complete genome	Escherichia coli	62.1	62.1	1	1e-06	100.00%	5178916	CP147555.1
			Select seq CP147571.1	Escherichia coli strain GN04275 chromosome, complete genome	Escherichia coli	62.1	62.1	1	1e-06	100.00%	5091280	CP147571.1
			Select seq CP147551.1	Escherichia coli strain GN04979 chromosome, complete genome	Escherichia coli	62.1	62.1	1	1e-06	100.00%	5255581	CP147551.1
			Select seq CP147567.1	Escherichia coli strain GN02100 chromosome, complete genome	Escherichia coli	62.1	62.1	1	1e-06	100.00%	5042841	CP147567.1
			Select seq CP146663.1	Escherichia coli strain MS 110-3 chromosome, complete genome	Escherichia coli	62.1	62.1	1	1e-06	100.00%	4996128	CP146663.1
			Select seq CP019777.1	Escherichia coli NU14, complete genome	Escherichia coli NU14	62.1	62.1	1	1e-06	100.00%	5076615	CP019777.1
			Select seq CP142930.1	Escherichia coli strain B20123 chromosome, complete genome	Escherichia coli	62.1	62.1	1	1e-06	100.00%	5138724	CP142930.1
			Select seq AP029000.1	Escherichia coli GU2018_CL13 DNA, complete genome	Escherichia coli	62.1	62.1	1	1e-06	100.00%	5069646	AP029000.1
			Select seq CP101741.1	Escherichia coli strain FY26 chromosome, complete genome	Escherichia coli	62.1	62.1	1	1e-06	100.00%	4828846	CP101741.1
			Select seq CP082097.1	Escherichia coli strain MS15052 chromosome, complete genome	Escherichia coli	62.1	62.1	1	1e-06	100.00%	5174067	CP082097.1
			Select seq CP082085.1	Escherichia coli strain MS20653 chromosome, complete genome	Escherichia coli	62.1	62.1	1	1e-06	100.00%	5189297	CP082085.1
			Select seq CP082083.1	Escherichia coli strain MS20654 chromosome, complete genome	Escherichia coli	62.1	62.1	1	1e-06	100.00%	5051478	CP082083.1
			Select seq CP082080.1	Escherichia coli strain MS20655 chromosome, complete genome	Escherichia coli	62.1	62.1	1	1e-06	100.00%	4834475	CP082080.1
			Select seq CP082045.1	Escherichia coli strain MS21324 chromosome, complete genome	Escherichia coli	62.1	62.1	1	1e-06	100.00%	4942450	CP082045.1
			Select seq CP126926.1	Escherichia coli O2:K1:H5 strain APEC E19035 chromosome, complete genome	Escherichia coli O2:K1:H5	62.1	62.1	1	1e-06	100.00%	5311009	CP126926.1
			Select seq CP126937.1	Escherichia coli O2:K1:H4 strain APEC E19019 chromosome, complete genome	Escherichia coli O2:K1:H4	62.1	62.1	1	1e-06	100.00%	4917117	CP126937.1
			Select seq CP126940.1	Escherichia coli O2:K1:H7 strain APEC E18055 chromosome, complete genome	Escherichia coli O2:K1:H7	62.1	62.1	1	1e-06	100.00%	5133783	CP126940.1
			Select seq CP126942.1	Escherichia coli O1:K1:H7 strain APEC E18006 chromosome, complete genome	Escherichia coli O1:K1:H7	62.1	62.1	1	1e-06	100.00%	5173209	CP126942.1
			Select seq CP126944.1	Escherichia coli O1:K1:H7 strain APEC E16002 chromosome, complete genome	Escherichia coli O1:K1:H7	62.1	62.1	1	1e-06	100.00%	5173757	CP126944.1
			Select seq CP126928.1	Escherichia coli O2:K1:H4 strain APEC E12053 chromosome, complete genome	Escherichia coli O2:K1:H4	62.1	62.1	1	1e-06	100.00%	4904364	CP126928.1
			Select seq CP121347.1	Escherichia coli strain H1998 chromosome, complete genome	Escherichia coli	62.1	62.1	1	1e-06	100.00%	4986890	CP121347.1
			Select seq CP012633.1	Escherichia coli strain SF-166, complete genome	Escherichia coli	62.1	62.1	1	1e-06	100.00%	4910962	CP012633.1
			Select seq CP012631.1	Escherichia coli strain SF-173, complete genome	Escherichia coli	62.1	62.1	1	1e-06	100.00%	5059732	CP012631.1
			Select seq CP012625.1	Escherichia coli strain SF-468, complete genome	Escherichia coli	62.1	62.1	1	1e-06	100.00%	5142799	CP012625.1
			Select seq CP087287.1	Escherichia coli strain APEC 16-1068 chromosome, complete genome	Escherichia coli	62.1	62.1	1	1e-06	100.00%	5079315	CP087287.1
			Select seq CP116071.1	Escherichia coli strain DETEC-S589 chromosome, complete genome	Escherichia coli	62.1	62.1	1	1e-06	100.00%	5226109	CP116071.1
			Select seq CP007275.1	Escherichia coli strain NMEC O18, complete genome	Escherichia coli	62.1	62.1	1	1e-06	100.00%	5002781	CP007275.1
			Select seq CP006830.1	Escherichia coli APEC O18, complete genome	Escherichia coli APEC O18	62.1	62.1	1	1e-06	100.00%	5006568	CP006830.1
			Select seq CP007149.1	Escherichia coli RS218, complete genome	Escherichia coli RS218	62.1	62.1	1	1e-06	100.00%	5087638	CP007149.1
			Select seq CP005930.1	Escherichia coli APEC IMT5155, complete genome	Escherichia coli APEC IMT5155	62.1	62.1	1	1e-06	100.00%	4929051	CP005930.1
			Select seq CP092531.1	Escherichia coli strain UTI89-1 chromosome	Escherichia coli	62.1	62.1	1	1e-06	100.00%	5065741	CP092531.1
			Select seq CP092530.1	Escherichia coli strain UTI89-2 chromosome	Escherichia coli	62.1	62.1	1	1e-06	100.00%	5065747	CP092530.1
			Select seq CP092529.1	Escherichia coli strain UTI89-3 chromosome	Escherichia coli	62.1	62.1	1	1e-06	100.00%	5065748	CP092529.1
			Select seq CP099721.1	Escherichia coli strain EC21GDE043 chromosome, complete genome	Escherichia coli	62.1	62.1	1	1e-06	100.00%	4932147	CP099721.1
			Select seq CP098206.1	Escherichia coli strain Z0117EC0054 chromosome, complete genome	Escherichia coli	62.1	62.1	1	1e-06	100.00%	5072432	CP098206.1
			Select seq CP095271.1	Escherichia coli strain EC9682 chromosome, complete genome	Escherichia coli	62.1	62.1	1	1e-06	100.00%	5169503	CP095271.1
			Select seq CP094339.1	Escherichia coli strain W224N chromosome, complete genome	Escherichia coli	62.1	62.1	1	1e-06	100.00%	5162599	CP094339.1
			Select seq CP028753.1	Escherichia coli strain A22 chromosome, complete genome	Escherichia coli	62.1	62.1	1	1e-06	100.00%	4727126	CP028753.1
			Select seq CP028743.1	Escherichia coli strain A32 chromosome, complete genome	Escherichia coli	62.1	62.1	1	1e-06	100.00%	4727511	CP028743.1
			Select seq CP082771.1	Escherichia coli LF82 chromosome, complete genome	Escherichia coli LF82	62.1	62.1	1	1e-06	100.00%	4772884	CP082771.1
			Select seq CP088869.1	Escherichia coli strain A16EC0054 chromosome, complete genome	Escherichia coli	62.1	62.1	1	1e-06	100.00%	5159453	CP088869.1
			Select seq CP088662.1	Escherichia coli strain C16EC0488 chromosome, complete genome	Escherichia coli	62.1	62.1	1	1e-06	100.00%	5161815	CP088662.1
			Select seq CP088421.1	Escherichia coli strain F16EC0267 chromosome, complete genome	Escherichia coli	62.1	62.1	1	1e-06	100.00%	5065051	CP088421.1
			Select seq CP083534.1	Escherichia coli strain elppa1 chromosome, complete genome	Escherichia coli	62.1	62.1	1	1e-06	100.00%	5219152	CP083534.1
			Select seq KF523053.1	Escherichia coli strain 95.3322c4 CRISPR4 repeat region	Escherichia coli	62.1	62.1	1	1e-06	100.00%	1147	KF523053.1
			Select seq HG428755.1	Escherichia coli PMV-1 main chromosome, complete genome	Escherichia coli PMV-1	62.1	62.1	1	1e-06	100.00%	4984940	HG428755.1
			Select seq CP077294.1	Escherichia coli strain FDAARGOS 1386 chromosome, complete genome	Escherichia coli	62.1	62.1	1	1e-06	100.00%	5044147	CP077294.1
			Select seq CP072911.1	Escherichia coli strain C5 chromosome, complete genome	Escherichia coli	62.1	62.1	1	1e-06	100.00%	5040950	CP072911.1
			Select seq CP071522.1	Escherichia coli strain UPEC129 chromosome, complete genome	Escherichia coli	62.1	62.1	1	1e-06	100.00%	5078748	CP071522.1
			Select seq AP024131.1	Escherichia coli SP15 DNA, complete genome	Escherichia coli	62.1	62.1	1	1e-06	100.00%	5073631	AP024131.1
			Select seq CP070148.1	Escherichia coli strain FDAARGOS_1297 chromosome, complete genome	Escherichia coli	62.1	62.1	1	1e-06	100.00%	5032882	CP070148.1
			Select seq CP070115.1	Escherichia coli strain FDAARGOS_1298 chromosome, complete genome	Escherichia coli	62.1	62.1	1	1e-06	100.00%	5105031	CP070115.1
			Select seq CP070124.1	Escherichia coli strain FDAARGOS_1292 chromosome, complete genome	Escherichia coli	62.1	62.1	1	1e-06	100.00%	4982306	CP070124.1
			Select seq CP070111.1	Escherichia coli strain FDAARGOS_1301 chromosome, complete genome	Escherichia coli	62.1	62.1	1	1e-06	100.00%	5030370	CP070111.1
			Select seq CP070066.1	Escherichia coli strain FDAARGOS_1296 chromosome, complete genome	Escherichia coli	62.1	62.1	1	1e-06	100.00%	4876119	CP070066.1
			Select seq CP070045.1	Escherichia coli strain FDAARGOS_1303 chromosome, complete genome	Escherichia coli	62.1	62.1	1	1e-06	100.00%	5205669	CP070045.1
			Select seq CP069996.1	Escherichia coli strain FDAARGOS_1300 chromosome, complete genome	Escherichia coli	62.1	62.1	1	1e-06	100.00%	5171181	CP069996.1
			Select seq CP069978.1	Escherichia coli strain FDAARGOS_1299 chromosome, complete genome	Escherichia coli	62.1	62.1	1	1e-06	100.00%	5071446	CP069978.1
			Select seq CP069990.1	Escherichia coli strain FDAARGOS_1304 chromosome, complete genome	Escherichia coli	62.1	62.1	1	1e-06	100.00%	5141076	CP069990.1
			Select seq CP069890.1	Escherichia coli strain FDAARGOS_1295 chromosome, complete genome	Escherichia coli	62.1	124	1	1e-06	100.00%	5028114	CP069890.1
			Select seq CP069935.1	Escherichia coli strain FDAARGOS_1302 chromosome, complete genome	Escherichia coli	62.1	62.1	1	1e-06	100.00%	4986352	CP069935.1
			Select seq CP045206.1	Escherichia coli strain DE17 chromosome, complete genome	Escherichia coli	62.1	62.1	1	1e-06	100.00%	4944436	CP045206.1
			Select seq CP064825.1	Escherichia coli UTI89 chromosome, complete genome	Escherichia coli UTI89	62.1	62.1	1	1e-06	100.00%	5065741	CP064825.1
			Select seq CP062985.1	Escherichia coli UTI89 chromosome, complete genome	Escherichia coli UTI89	62.1	62.1	1	1e-06	100.00%	5065741	CP062985.1
			Select seq CP062228.1	Escherichia coli strain UTI89 chromosome, complete genome	Escherichia coli	62.1	62.1	1	1e-06	100.00%	5065741	CP062228.1
			Select seq CP056867.1	Escherichia coli strain RHBSTW-00087 chromosome, complete genome	Escherichia coli	62.1	62.1	1	1e-06	100.00%	5074010	CP056867.1
			Select seq JF495982.1	Escherichia coli strain B3J4 CRISPR4 repeat region	Escherichia coli	62.1	62.1	1	1e-06	100.00%	268	JF495982.1
			Select seq JF495981.1	Escherichia coli strain B11F16 CRISPR4 repeat region	Escherichia coli	62.1	62.1	1	1e-06	100.00%	385	JF495981.1
			Select seq CP001855.1	Escherichia coli O83:H1 str. NRG 857C, complete genome	Escherichia coli O83:H1 str. NRG 857C	62.1	62.1	1	1e-06	100.00%	4747819	CP001855.1
			Select seq CP002167.1	Escherichia coli UM146, complete genome	Escherichia coli UM146	62.1	62.1	1	1e-06	100.00%	4993013	CP002167.1
			Select seq GU260774.1	Escherichia coli strain ECOR61 CRISPR4.2 genomic sequence	Escherichia coli	62.1	62.1	1	1e-06	100.00%	389	GU260774.1
			Select seq CP001969.1	Escherichia coli IHE3034, complete genome	Escherichia coli IHE3034	62.1	62.1	1	1e-06	100.00%	5108383	CP001969.1
			Select seq CU651637.1	Escherichia coli LF82 chromosome, complete sequence	Escherichia coli LF82	62.1	62.1	1	1e-06	100.00%	4773108	CU651637.1
			Select seq CU928161.2	Escherichia coli S88 chromosome, complete genome	Escherichia coli S88	62.1	62.1	1	1e-06	100.00%	5032268	CU928161.2
			Select seq CP000468.1	Escherichia coli APEC O1, complete genome	Escherichia coli APEC O1	62.1	62.1	1	1e-06	100.00%	5082025	CP000468.1
			Select seq CP000243.1	Escherichia coli UTI89, complete genome	Escherichia coli UTI89	62.1	62.1	1	1e-06	100.00%	5065741	CP000243.1
	Pu1264_CRISPR2|1_1_390|1_2_90_121|32	GATACGATCGAATTTAGTCACTGAATACCCCC	Select seq CP054449.1	Escherichia coli strain SCU-488 chromosome, complete genome	Escherichia coli	60.2	60.2	1	4e-06	100.00%	5065998	CP054449.1
			Select seq CP053231.1	Escherichia coli strain SCU-306 chromosome, complete genome	Escherichia coli	60.2	60.2	1	4e-06	100.00%	5029448	CP053231.1
			Select seq CP051711.1	Escherichia coli strain SCU-123 chromosome, complete genome	Escherichia coli	60.2	60.2	1	4e-06	100.00%	5048496	CP051711.1
			Select seq CP051714.1	Escherichia coli strain SCU-122 chromosome, complete genome	Escherichia coli	60.2	60.2	1	4e-06	100.00%	4911026	CP051714.1
			Select seq CP051719.1	Escherichia coli strain SCU-116 chromosome, complete genome	Escherichia coli	60.2	60.2	1	4e-06	100.00%	5007984	CP051719.1
			Select seq CP051735.1	Escherichia coli strain SCU-108 chromosome, complete genome	Escherichia coli	60.2	60.2	1	4e-06	100.00%	5050588	CP051735.1
			Select seq LR740776.1	Escherichia coli strain BEN2908 genome assembly, chromosome: APEC2908	Escherichia coli	60.2	60.2	1	4e-06	100.00%	5061728	LR740776.1
			Select seq LR740758.1	Escherichia coli strain BEN5202 genome assembly, chromosome: APEC5202	Escherichia coli	60.2	60.2	1	4e-06	100.00%	5116815	LR740758.1
			Select seq CP042250.1	Escherichia coli strain BCE049 chromosome, complete genome	Escherichia coli	60.2	60.2	1	4e-06	100.00%	5084081	CP042250.1
			Select seq CP042246.1	Escherichia coli strain PU-1 chromosome, complete genome	Escherichia coli	60.2	60.2	1	4e-06	100.00%	5126272	CP042246.1
			Select seq CP041535.1	Escherichia coli strain GN03409 chromosome	Escherichia coli	60.2	60.2	1	4e-06	100.00%	5127303	CP041535.1
			Select seq CP041526.1	Escherichia coli strain GN05696 chromosome	Escherichia coli	60.2	60.2	1	4e-06	100.00%	4959127	CP041526.1
			Select seq LR607328.1	Escherichia coli strain 4928STDY7071353 genome assembly, chromosome: 1	Escherichia coli	60.2	60.2	1	4e-06	100.00%	5132864	LR607328.1
			Select seq CP020545.1	Escherichia coli strain ZJ3920 chromosome, complete genome	Escherichia coli	60.2	60.2	1	4e-06	100.00%	5020272	CP020545.1
			Select seq LR134031.1	Escherichia coli strain NCTC11151 genome assembly, chromosome: 1	Escherichia coli	60.2	60.2	1	4e-06	100.00%	4961426	LR134031.1
			Select seq CP033092.2	Escherichia coli DSM 30083 = JCM 1649 = ATCC 11775 chromosome, complete genome	Escherichia coli DSM 30083 = JCM 1649 = ATCC 11775	60.2	60.2	1	4e-06	100.00%	4903501	CP033092.2
			Select seq CP026853.1	Escherichia coli strain MS7163 chromosome, complete genome	Escherichia coli	60.2	60.2	1	4e-06	100.00%	5074586	CP026853.1
			Select seq CP027461.1	Escherichia coli strain 95-3322 chromosome, complete genome	Escherichia coli	60.2	120	1	4e-06	100.00%	5095223	CP027461.1
			Select seq CP026491.1	Escherichia coli strain HS13-1 chromosome, complete genome	Escherichia coli	60.2	60.2	1	4e-06	100.00%	5087117	CP026491.1
			Select seq CP025401.1	Escherichia coli strain MS8345 chromosome, complete genome	Escherichia coli	60.2	60.2	1	4e-06	100.00%	5220976	CP025401.1
			Select seq CP025328.1	Escherichia coli strain ExPEC XM chromosome, complete genome	Escherichia coli	60.2	60.2	1	4e-06	100.00%	5146765	CP025328.1
			Select seq CP159147.1	Escherichia coli strain 10035004-3 chromosome, complete genome	Escherichia coli	60.2	60.2	1	4e-06	100.00%	5141969	CP159147.1
			Select seq CP021288.1	Escherichia coli strain PA45B, complete genome	Escherichia coli	60.2	60.2	1	4e-06	100.00%	5074754	CP021288.1
			Select seq CP147608.1	Escherichia coli strain GN06489 chromosome, complete genome	Escherichia coli	60.2	60.2	1	4e-06	100.00%	5018131	CP147608.1
			Select seq CP147611.1	Escherichia coli strain GN06758 chromosome, complete genome	Escherichia coli	60.2	60.2	1	4e-06	100.00%	5018203	CP147611.1
			Select seq CP147555.1	Escherichia coli strain GN05064 chromosome, complete genome	Escherichia coli	60.2	60.2	1	4e-06	100.00%	5178916	CP147555.1
			Select seq CP147571.1	Escherichia coli strain GN04275 chromosome, complete genome	Escherichia coli	60.2	60.2	1	4e-06	100.00%	5091280	CP147571.1
			Select seq CP147551.1	Escherichia coli strain GN04979 chromosome, complete genome	Escherichia coli	60.2	60.2	1	4e-06	100.00%	5255581	CP147551.1
			Select seq CP147567.1	Escherichia coli strain GN02100 chromosome, complete genome	Escherichia coli	60.2	60.2	1	4e-06	100.00%	5042841	CP147567.1
			Select seq CP146663.1	Escherichia coli strain MS 110-3 chromosome, complete genome	Escherichia coli	60.2	60.2	1	4e-06	100.00%	4996128	CP146663.1
			Select seq CP019777.1	Escherichia coli NU14, complete genome	Escherichia coli NU14	60.2	60.2	1	4e-06	100.00%	5076615	CP019777.1
			Select seq CP142930.1	Escherichia coli strain B20123 chromosome, complete genome	Escherichia coli	60.2	60.2	1	4e-06	100.00%	5138724	CP142930.1
			Select seq AP029000.1	Escherichia coli GU2018_CL13 DNA, complete genome	Escherichia coli	60.2	60.2	1	4e-06	100.00%	5069646	AP029000.1
			Select seq CP101741.1	Escherichia coli strain FY26 chromosome, complete genome	Escherichia coli	60.2	60.2	1	4e-06	100.00%	4828846	CP101741.1
			Select seq CP082097.1	Escherichia coli strain MS15052 chromosome, complete genome	Escherichia coli	60.2	60.2	1	4e-06	100.00%	5174067	CP082097.1
			Select seq CP082085.1	Escherichia coli strain MS20653 chromosome, complete genome	Escherichia coli	60.2	60.2	1	4e-06	100.00%	5189297	CP082085.1
			Select seq CP082083.1	Escherichia coli strain MS20654 chromosome, complete genome	Escherichia coli	60.2	60.2	1	4e-06	100.00%	5051478	CP082083.1
			Select seq CP082080.1	Escherichia coli strain MS20655 chromosome, complete genome	Escherichia coli	60.2	60.2	1	4e-06	100.00%	4834475	CP082080.1
			Select seq CP082045.1	Escherichia coli strain MS21324 chromosome, complete genome	Escherichia coli	60.2	60.2	1	4e-06	100.00%	4942450	CP082045.1
			Select seq CP126926.1	Escherichia coli O2:K1:H5 strain APEC E19035 chromosome, complete genome	Escherichia coli O2:K1:H5	60.2	60.2	1	4e-06	100.00%	5311009	CP126926.1
			Select seq CP126937.1	Escherichia coli O2:K1:H4 strain APEC E19019 chromosome, complete genome	Escherichia coli O2:K1:H4	60.2	60.2	1	4e-06	100.00%	4917117	CP126937.1
			Select seq CP126940.1	Escherichia coli O2:K1:H7 strain APEC E18055 chromosome, complete genome	Escherichia coli O2:K1:H7	60.2	60.2	1	4e-06	100.00%	5133783	CP126940.1
			Select seq CP126942.1	Escherichia coli O1:K1:H7 strain APEC E18006 chromosome, complete genome	Escherichia coli O1:K1:H7	60.2	60.2	1	4e-06	100.00%	5173209	CP126942.1
			Select seq CP126944.1	Escherichia coli O1:K1:H7 strain APEC E16002 chromosome, complete genome	Escherichia coli O1:K1:H7	60.2	60.2	1	4e-06	100.00%	5173757	CP126944.1
			Select seq CP126928.1	Escherichia coli O2:K1:H4 strain APEC E12053 chromosome, complete genome	Escherichia coli O2:K1:H4	60.2	60.2	1	4e-06	100.00%	4904364	CP126928.1
			Select seq CP121347.1	Escherichia coli strain H1998 chromosome, complete genome	Escherichia coli	60.2	60.2	1	4e-06	100.00%	4986890	CP121347.1
			Select seq CP012633.1	Escherichia coli strain SF-166, complete genome	Escherichia coli	60.2	60.2	1	4e-06	100.00%	4910962	CP012633.1
			Select seq CP012631.1	Escherichia coli strain SF-173, complete genome	Escherichia coli	60.2	60.2	1	4e-06	100.00%	5059732	CP012631.1
			Select seq CP012625.1	Escherichia coli strain SF-468, complete genome	Escherichia coli	60.2	60.2	1	4e-06	100.00%	5142799	CP012625.1
			Select seq CP087287.1	Escherichia coli strain APEC 16-1068 chromosome, complete genome	Escherichia coli	60.2	120	1	4e-06	100.00%	5079315	CP087287.1
			Select seq CP116071.1	Escherichia coli strain DETEC-S589 chromosome, complete genome	Escherichia coli	60.2	60.2	1	4e-06	100.00%	5226109	CP116071.1
			Select seq CP007275.1	Escherichia coli strain NMEC O18, complete genome	Escherichia coli	60.2	60.2	1	4e-06	100.00%	5002781	CP007275.1
			Select seq CP006830.1	Escherichia coli APEC O18, complete genome	Escherichia coli APEC O18	60.2	60.2	1	4e-06	100.00%	5006568	CP006830.1
			Select seq CP007149.1	Escherichia coli RS218, complete genome	Escherichia coli RS218	60.2	60.2	1	4e-06	100.00%	5087638	CP007149.1
			Select seq CP005930.1	Escherichia coli APEC IMT5155, complete genome	Escherichia coli APEC IMT5155	60.2	60.2	1	4e-06	100.00%	4929051	CP005930.1
			Select seq CP092531.1	Escherichia coli strain UTI89-1 chromosome	Escherichia coli	60.2	60.2	1	4e-06	100.00%	5065741	CP092531.1
			Select seq CP092530.1	Escherichia coli strain UTI89-2 chromosome	Escherichia coli	60.2	60.2	1	4e-06	100.00%	5065747	CP092530.1
			Select seq CP092529.1	Escherichia coli strain UTI89-3 chromosome	Escherichia coli	60.2	60.2	1	4e-06	100.00%	5065748	CP092529.1
			Select seq CP098206.1	Escherichia coli strain Z0117EC0054 chromosome, complete genome	Escherichia coli	60.2	60.2	1	4e-06	100.00%	5072432	CP098206.1
			Select seq CP095271.1	Escherichia coli strain EC9682 chromosome, complete genome	Escherichia coli	60.2	60.2	1	4e-06	100.00%	5169503	CP095271.1
			Select seq CP094339.1	Escherichia coli strain W224N chromosome, complete genome	Escherichia coli	60.2	60.2	1	4e-06	100.00%	5162599	CP094339.1
			Select seq CP028753.1	Escherichia coli strain A22 chromosome, complete genome	Escherichia coli	60.2	60.2	1	4e-06	100.00%	4727126	CP028753.1
			Select seq CP028743.1	Escherichia coli strain A32 chromosome, complete genome	Escherichia coli	60.2	60.2	1	4e-06	100.00%	4727511	CP028743.1
			Select seq CP082771.1	Escherichia coli LF82 chromosome, complete genome	Escherichia coli LF82	60.2	60.2	1	4e-06	100.00%	4772884	CP082771.1
			Select seq CP088869.1	Escherichia coli strain A16EC0054 chromosome, complete genome	Escherichia coli	60.2	60.2	1	4e-06	100.00%	5159453	CP088869.1
			Select seq CP088662.1	Escherichia coli strain C16EC0488 chromosome, complete genome	Escherichia coli	60.2	60.2	1	4e-06	100.00%	5161815	CP088662.1
			Select seq CP088421.1	Escherichia coli strain F16EC0267 chromosome, complete genome	Escherichia coli	60.2	60.2	1	4e-06	100.00%	5065051	CP088421.1
			Select seq CP083534.1	Escherichia coli strain elppa1 chromosome, complete genome	Escherichia coli	60.2	60.2	1	4e-06	100.00%	5219152	CP083534.1
			Select seq KF523053.1	Escherichia coli strain 95.3322c4 CRISPR4 repeat region	Escherichia coli	60.2	120	1	4e-06	100.00%	1147	KF523053.1
			Select seq HG428755.1	Escherichia coli PMV-1 main chromosome, complete genome	Escherichia coli PMV-1	60.2	60.2	1	4e-06	100.00%	4984940	HG428755.1
			Select seq CP077294.1	Escherichia coli strain FDAARGOS 1386 chromosome, complete genome	Escherichia coli	60.2	60.2	1	4e-06	100.00%	5044147	CP077294.1
			Select seq CP072911.1	Escherichia coli strain C5 chromosome, complete genome	Escherichia coli	60.2	60.2	1	4e-06	100.00%	5040950	CP072911.1
			Select seq CP071522.1	Escherichia coli strain UPEC129 chromosome, complete genome	Escherichia coli	60.2	60.2	1	4e-06	100.00%	5078748	CP071522.1
			Select seq AP024131.1	Escherichia coli SP15 DNA, complete genome	Escherichia coli	60.2	60.2	1	4e-06	100.00%	5073631	AP024131.1
			Select seq CP070148.1	Escherichia coli strain FDAARGOS_1297 chromosome, complete genome	Escherichia coli	60.2	60.2	1	4e-06	100.00%	5032882	CP070148.1
			Select seq CP070115.1	Escherichia coli strain FDAARGOS_1298 chromosome, complete genome	Escherichia coli	60.2	60.2	1	4e-06	100.00%	5105031	CP070115.1
			Select seq CP070124.1	Escherichia coli strain FDAARGOS_1292 chromosome, complete genome	Escherichia coli	60.2	60.2	1	4e-06	100.00%	4982306	CP070124.1
			Select seq CP070111.1	Escherichia coli strain FDAARGOS_1301 chromosome, complete genome	Escherichia coli	60.2	60.2	1	4e-06	100.00%	5030370	CP070111.1
			Select seq CP070066.1	Escherichia coli strain FDAARGOS_1296 chromosome, complete genome	Escherichia coli	60.2	60.2	1	4e-06	100.00%	4876119	CP070066.1
			Select seq CP070045.1	Escherichia coli strain FDAARGOS_1303 chromosome, complete genome	Escherichia coli	60.2	60.2	1	4e-06	100.00%	5205669	CP070045.1
			Select seq CP069996.1	Escherichia coli strain FDAARGOS_1300 chromosome, complete genome	Escherichia coli	60.2	60.2	1	4e-06	100.00%	5171181	CP069996.1
			Select seq CP069978.1	Escherichia coli strain FDAARGOS_1299 chromosome, complete genome	Escherichia coli	60.2	60.2	1	4e-06	100.00%	5071446	CP069978.1
			Select seq CP069990.1	Escherichia coli strain FDAARGOS_1304 chromosome, complete genome	Escherichia coli	60.2	60.2	1	4e-06	100.00%	5141076	CP069990.1
			Select seq CP069890.1	Escherichia coli strain FDAARGOS_1295 chromosome, complete genome	Escherichia coli	60.2	60.2	1	4e-06	100.00%	5028114	CP069890.1
			Select seq CP069935.1	Escherichia coli strain FDAARGOS_1302 chromosome, complete genome	Escherichia coli	60.2	60.2	1	4e-06	100.00%	4986352	CP069935.1
			Select seq CP045206.1	Escherichia coli strain DE17 chromosome, complete genome	Escherichia coli	60.2	60.2	1	4e-06	100.00%	4944436	CP045206.1
			Select seq CP064825.1	Escherichia coli UTI89 chromosome, complete genome	Escherichia coli UTI89	60.2	60.2	1	4e-06	100.00%	5065741	CP064825.1
			Select seq CP062985.1	Escherichia coli UTI89 chromosome, complete genome	Escherichia coli UTI89	60.2	60.2	1	4e-06	100.00%	5065741	CP062985.1
			Select seq CP062228.1	Escherichia coli strain UTI89 chromosome, complete genome	Escherichia coli	60.2	60.2	1	4e-06	100.00%	5065741	CP062228.1
			Select seq CP056867.1	Escherichia coli strain RHBSTW-00087 chromosome, complete genome	Escherichia coli	60.2	60.2	1	4e-06	100.00%	5074010	CP056867.1
			Select seq JF495983.1	Escherichia coli strain B4A1 CRISPR4 repeat region	Escherichia coli	60.2	60.2	1	4e-06	100.00%	328	JF495983.1
			Select seq JF495982.1	Escherichia coli strain B3J4 CRISPR4 repeat region	Escherichia coli	60.2	60.2	1	4e-06	100.00%	268	JF495982.1
			Select seq JF495981.1	Escherichia coli strain B11F16 CRISPR4 repeat region	Escherichia coli	60.2	60.2	1	4e-06	100.00%	385	JF495981.1
			Select seq CP001855.1	Escherichia coli O83:H1 str. NRG 857C, complete genome	Escherichia coli O83:H1 str. NRG 857C	60.2	60.2	1	4e-06	100.00%	4747819	CP001855.1
			Select seq CP002167.1	Escherichia coli UM146, complete genome	Escherichia coli UM146	60.2	60.2	1	4e-06	100.00%	4993013	CP002167.1
			Select seq GU260774.1	Escherichia coli strain ECOR61 CRISPR4.2 genomic sequence	Escherichia coli	60.2	60.2	1	4e-06	100.00%	389	GU260774.1
			Select seq CP001969.1	Escherichia coli IHE3034, complete genome	Escherichia coli IHE3034	60.2	60.2	1	4e-06	100.00%	5108383	CP001969.1
			Select seq CU651637.1	Escherichia coli LF82 chromosome, complete sequence	Escherichia coli LF82	60.2	60.2	1	4e-06	100.00%	4773108	CU651637.1
			Select seq CU928161.2	Escherichia coli S88 chromosome, complete genome	Escherichia coli S88	60.2	60.2	1	4e-06	100.00%	5032268	CU928161.2
			Select seq CP000468.1	Escherichia coli APEC O1, complete genome	Escherichia coli APEC O1	60.2	60.2	1	4e-06	100.00%	5082025	CP000468.1
	Pu1264_CRISPR2|1_1_390|1_3_150_181|32	GGGTTGCGCAATGGGCTGGCCGACGAACGCGG	Select seq CP054449.1	Escherichia coli strain SCU-488 chromosome, complete genome	Escherichia coli	60.2	60.2	1	4e-06	100.00%	5065998	CP054449.1
			Select seq CP051711.1	Escherichia coli strain SCU-123 chromosome, complete genome	Escherichia coli	60.2	60.2	1	4e-06	100.00%	5048496	CP051711.1
			Select seq CP051714.1	Escherichia coli strain SCU-122 chromosome, complete genome	Escherichia coli	60.2	60.2	1	4e-06	100.00%	4911026	CP051714.1
			Select seq CP051719.1	Escherichia coli strain SCU-116 chromosome, complete genome	Escherichia coli	60.2	60.2	1	4e-06	100.00%	5007984	CP051719.1
			Select seq CP051735.1	Escherichia coli strain SCU-108 chromosome, complete genome	Escherichia coli	60.2	60.2	1	4e-06	100.00%	5050588	CP051735.1
			Select seq LR740758.1	Escherichia coli strain BEN5202 genome assembly, chromosome: APEC5202	Escherichia coli	60.2	60.2	1	4e-06	100.00%	5116815	LR740758.1
			Select seq CP042246.1	Escherichia coli strain PU-1 chromosome, complete genome	Escherichia coli	60.2	60.2	1	4e-06	100.00%	5126272	CP042246.1
			Select seq CP041535.1	Escherichia coli strain GN03409 chromosome	Escherichia coli	60.2	60.2	1	4e-06	100.00%	5127303	CP041535.1
			Select seq CP041526.1	Escherichia coli strain GN05696 chromosome	Escherichia coli	60.2	60.2	1	4e-06	100.00%	4959127	CP041526.1
			Select seq LR607328.1	Escherichia coli strain 4928STDY7071353 genome assembly, chromosome: 1	Escherichia coli	60.2	60.2	1	4e-06	100.00%	5132864	LR607328.1
			Select seq CP020545.1	Escherichia coli strain ZJ3920 chromosome, complete genome	Escherichia coli	60.2	60.2	1	4e-06	100.00%	5020272	CP020545.1
			Select seq LR134031.1	Escherichia coli strain NCTC11151 genome assembly, chromosome: 1	Escherichia coli	60.2	60.2	1	4e-06	100.00%	4961426	LR134031.1
			Select seq CP033092.2	Escherichia coli DSM 30083 = JCM 1649 = ATCC 11775 chromosome, complete genome	Escherichia coli DSM 30083 = JCM 1649 = ATCC 11775	60.2	60.2	1	4e-06	100.00%	4903501	CP033092.2
			Select seq CP026853.1	Escherichia coli strain MS7163 chromosome, complete genome	Escherichia coli	60.2	60.2	1	4e-06	100.00%	5074586	CP026853.1
			Select seq CP026491.1	Escherichia coli strain HS13-1 chromosome, complete genome	Escherichia coli	60.2	60.2	1	4e-06	100.00%	5087117	CP026491.1
			Select seq CP025401.1	Escherichia coli strain MS8345 chromosome, complete genome	Escherichia coli	60.2	60.2	1	4e-06	100.00%	5220976	CP025401.1
			Select seq CP025328.1	Escherichia coli strain ExPEC XM chromosome, complete genome	Escherichia coli	60.2	60.2	1	4e-06	100.00%	5146765	CP025328.1
			Select seq CP159147.1	Escherichia coli strain 10035004-3 chromosome, complete genome	Escherichia coli	60.2	60.2	1	4e-06	100.00%	5141969	CP159147.1
			Select seq CP021288.1	Escherichia coli strain PA45B, complete genome	Escherichia coli	60.2	60.2	1	4e-06	100.00%	5074754	CP021288.1
			Select seq CP147608.1	Escherichia coli strain GN06489 chromosome, complete genome	Escherichia coli	60.2	60.2	1	4e-06	100.00%	5018131	CP147608.1
			Select seq CP147611.1	Escherichia coli strain GN06758 chromosome, complete genome	Escherichia coli	60.2	60.2	1	4e-06	100.00%	5018203	CP147611.1
			Select seq CP147555.1	Escherichia coli strain GN05064 chromosome, complete genome	Escherichia coli	60.2	60.2	1	4e-06	100.00%	5178916	CP147555.1
			Select seq CP147571.1	Escherichia coli strain GN04275 chromosome, complete genome	Escherichia coli	60.2	60.2	1	4e-06	100.00%	5091280	CP147571.1
			Select seq CP147551.1	Escherichia coli strain GN04979 chromosome, complete genome	Escherichia coli	60.2	60.2	1	4e-06	100.00%	5255581	CP147551.1
			Select seq CP147567.1	Escherichia coli strain GN02100 chromosome, complete genome	Escherichia coli	60.2	60.2	1	4e-06	100.00%	5042841	CP147567.1
			Select seq CP146663.1	Escherichia coli strain MS 110-3 chromosome, complete genome	Escherichia coli	60.2	60.2	1	4e-06	100.00%	4996128	CP146663.1
			Select seq CP019777.1	Escherichia coli NU14, complete genome	Escherichia coli NU14	60.2	60.2	1	4e-06	100.00%	5076615	CP019777.1
			Select seq CP142930.1	Escherichia coli strain B20123 chromosome, complete genome	Escherichia coli	60.2	60.2	1	4e-06	100.00%	5138724	CP142930.1
			Select seq AP029000.1	Escherichia coli GU2018_CL13 DNA, complete genome	Escherichia coli	60.2	60.2	1	4e-06	100.00%	5069646	AP029000.1
			Select seq CP101741.1	Escherichia coli strain FY26 chromosome, complete genome	Escherichia coli	60.2	60.2	1	4e-06	100.00%	4828846	CP101741.1
			Select seq CP082097.1	Escherichia coli strain MS15052 chromosome, complete genome	Escherichia coli	60.2	60.2	1	4e-06	100.00%	5174067	CP082097.1
			Select seq CP082085.1	Escherichia coli strain MS20653 chromosome, complete genome	Escherichia coli	60.2	60.2	1	4e-06	100.00%	5189297	CP082085.1
			Select seq CP082083.1	Escherichia coli strain MS20654 chromosome, complete genome	Escherichia coli	60.2	60.2	1	4e-06	100.00%	5051478	CP082083.1
			Select seq CP082080.1	Escherichia coli strain MS20655 chromosome, complete genome	Escherichia coli	60.2	60.2	1	4e-06	100.00%	4834475	CP082080.1
			Select seq CP082045.1	Escherichia coli strain MS21324 chromosome, complete genome	Escherichia coli	60.2	60.2	1	4e-06	100.00%	4942450	CP082045.1
			Select seq CP126937.1	Escherichia coli O2:K1:H4 strain APEC E19019 chromosome, complete genome	Escherichia coli O2:K1:H4	60.2	60.2	1	4e-06	100.00%	4917117	CP126937.1
			Select seq CP126940.1	Escherichia coli O2:K1:H7 strain APEC E18055 chromosome, complete genome	Escherichia coli O2:K1:H7	60.2	60.2	1	4e-06	100.00%	5133783	CP126940.1
			Select seq CP126942.1	Escherichia coli O1:K1:H7 strain APEC E18006 chromosome, complete genome	Escherichia coli O1:K1:H7	60.2	60.2	1	4e-06	100.00%	5173209	CP126942.1
			Select seq CP126944.1	Escherichia coli O1:K1:H7 strain APEC E16002 chromosome, complete genome	Escherichia coli O1:K1:H7	60.2	60.2	1	4e-06	100.00%	5173757	CP126944.1
			Select seq CP126928.1	Escherichia coli O2:K1:H4 strain APEC E12053 chromosome, complete genome	Escherichia coli O2:K1:H4	60.2	60.2	1	4e-06	100.00%	4904364	CP126928.1
			Select seq CP121347.1	Escherichia coli strain H1998 chromosome, complete genome	Escherichia coli	60.2	60.2	1	4e-06	100.00%	4986890	CP121347.1
			Select seq CP012633.1	Escherichia coli strain SF-166, complete genome	Escherichia coli	60.2	60.2	1	4e-06	100.00%	4910962	CP012633.1
			Select seq CP012631.1	Escherichia coli strain SF-173, complete genome	Escherichia coli	60.2	60.2	1	4e-06	100.00%	5059732	CP012631.1
			Select seq CP012625.1	Escherichia coli strain SF-468, complete genome	Escherichia coli	60.2	60.2	1	4e-06	100.00%	5142799	CP012625.1
			Select seq CP087287.1	Escherichia coli strain APEC 16-1068 chromosome, complete genome	Escherichia coli	60.2	60.2	1	4e-06	100.00%	5079315	CP087287.1
			Select seq CP116071.1	Escherichia coli strain DETEC-S589 chromosome, complete genome	Escherichia coli	60.2	60.2	1	4e-06	100.00%	5226109	CP116071.1
			Select seq CP007275.1	Escherichia coli strain NMEC O18, complete genome	Escherichia coli	60.2	60.2	1	4e-06	100.00%	5002781	CP007275.1
			Select seq CP006830.1	Escherichia coli APEC O18, complete genome	Escherichia coli APEC O18	60.2	60.2	1	4e-06	100.00%	5006568	CP006830.1
			Select seq CP007149.1	Escherichia coli RS218, complete genome	Escherichia coli RS218	60.2	60.2	1	4e-06	100.00%	5087638	CP007149.1
			Select seq CP092531.1	Escherichia coli strain UTI89-1 chromosome	Escherichia coli	60.2	60.2	1	4e-06	100.00%	5065741	CP092531.1
			Select seq CP092530.1	Escherichia coli strain UTI89-2 chromosome	Escherichia coli	60.2	60.2	1	4e-06	100.00%	5065747	CP092530.1
			Select seq CP092529.1	Escherichia coli strain UTI89-3 chromosome	Escherichia coli	60.2	60.2	1	4e-06	100.00%	5065748	CP092529.1
			Select seq CP099721.1	Escherichia coli strain EC21GDE043 chromosome, complete genome	Escherichia coli	60.2	60.2	1	4e-06	100.00%	4932147	CP099721.1
			Select seq CP098206.1	Escherichia coli strain Z0117EC0054 chromosome, complete genome	Escherichia coli	60.2	60.2	1	4e-06	100.00%	5072432	CP098206.1
			Select seq CP095271.1	Escherichia coli strain EC9682 chromosome, complete genome	Escherichia coli	60.2	60.2	1	4e-06	100.00%	5169503	CP095271.1
			Select seq CP094339.1	Escherichia coli strain W224N chromosome, complete genome	Escherichia coli	60.2	60.2	1	4e-06	100.00%	5162599	CP094339.1
			Select seq CP082771.1	Escherichia coli LF82 chromosome, complete genome	Escherichia coli LF82	60.2	60.2	1	4e-06	100.00%	4772884	CP082771.1
			Select seq CP088869.1	Escherichia coli strain A16EC0054 chromosome, complete genome	Escherichia coli	60.2	60.2	1	4e-06	100.00%	5159453	CP088869.1
			Select seq CP088662.1	Escherichia coli strain C16EC0488 chromosome, complete genome	Escherichia coli	60.2	60.2	1	4e-06	100.00%	5161815	CP088662.1
			Select seq CP088421.1	Escherichia coli strain F16EC0267 chromosome, complete genome	Escherichia coli	60.2	60.2	1	4e-06	100.00%	5065051	CP088421.1
			Select seq CP083534.1	Escherichia coli strain elppa1 chromosome, complete genome	Escherichia coli	60.2	60.2	1	4e-06	100.00%	5219152	CP083534.1
			Select seq HG428755.1	Escherichia coli PMV-1 main chromosome, complete genome	Escherichia coli PMV-1	60.2	60.2	1	4e-06	100.00%	4984940	HG428755.1
			Select seq CP077294.1	Escherichia coli strain FDAARGOS 1386 chromosome, complete genome	Escherichia coli	60.2	60.2	1	4e-06	100.00%	5044147	CP077294.1
			Select seq CP072911.1	Escherichia coli strain C5 chromosome, complete genome	Escherichia coli	60.2	60.2	1	4e-06	100.00%	5040950	CP072911.1
			Select seq CP071522.1	Escherichia coli strain UPEC129 chromosome, complete genome	Escherichia coli	60.2	60.2	1	4e-06	100.00%	5078748	CP071522.1
			Select seq AP024131.1	Escherichia coli SP15 DNA, complete genome	Escherichia coli	60.2	60.2	1	4e-06	100.00%	5073631	AP024131.1
			Select seq CP070148.1	Escherichia coli strain FDAARGOS_1297 chromosome, complete genome	Escherichia coli	60.2	60.2	1	4e-06	100.00%	5032882	CP070148.1
			Select seq CP070115.1	Escherichia coli strain FDAARGOS_1298 chromosome, complete genome	Escherichia coli	60.2	60.2	1	4e-06	100.00%	5105031	CP070115.1
			Select seq CP070124.1	Escherichia coli strain FDAARGOS_1292 chromosome, complete genome	Escherichia coli	60.2	60.2	1	4e-06	100.00%	4982306	CP070124.1
			Select seq CP070111.1	Escherichia coli strain FDAARGOS_1301 chromosome, complete genome	Escherichia coli	60.2	60.2	1	4e-06	100.00%	5030370	CP070111.1
			Select seq CP070066.1	Escherichia coli strain FDAARGOS_1296 chromosome, complete genome	Escherichia coli	60.2	60.2	1	4e-06	100.00%	4876119	CP070066.1
			Select seq CP070045.1	Escherichia coli strain FDAARGOS_1303 chromosome, complete genome	Escherichia coli	60.2	60.2	1	4e-06	100.00%	5205669	CP070045.1
			Select seq CP069996.1	Escherichia coli strain FDAARGOS_1300 chromosome, complete genome	Escherichia coli	60.2	60.2	1	4e-06	100.00%	5171181	CP069996.1
			Select seq CP069978.1	Escherichia coli strain FDAARGOS_1299 chromosome, complete genome	Escherichia coli	60.2	60.2	1	4e-06	100.00%	5071446	CP069978.1
			Select seq CP069990.1	Escherichia coli strain FDAARGOS_1304 chromosome, complete genome	Escherichia coli	60.2	60.2	1	4e-06	100.00%	5141076	CP069990.1
			Select seq CP069890.1	Escherichia coli strain FDAARGOS_1295 chromosome, complete genome	Escherichia coli	60.2	60.2	1	4e-06	100.00%	5028114	CP069890.1
			Select seq CP069935.1	Escherichia coli strain FDAARGOS_1302 chromosome, complete genome	Escherichia coli	60.2	60.2	1	4e-06	100.00%	4986352	CP069935.1
			Select seq CP064825.1	Escherichia coli UTI89 chromosome, complete genome	Escherichia coli UTI89	60.2	60.2	1	4e-06	100.00%	5065741	CP064825.1
			Select seq CP062985.1	Escherichia coli UTI89 chromosome, complete genome	Escherichia coli UTI89	60.2	60.2	1	4e-06	100.00%	5065741	CP062985.1
			Select seq CP062228.1	Escherichia coli strain UTI89 chromosome, complete genome	Escherichia coli	60.2	60.2	1	4e-06	100.00%	5065741	CP062228.1
			Select seq CP056867.1	Escherichia coli strain RHBSTW-00087 chromosome, complete genome	Escherichia coli	60.2	60.2	1	4e-06	100.00%	5074010	CP056867.1
			Select seq JF495983.1	Escherichia coli strain B4A1 CRISPR4 repeat region	Escherichia coli	60.2	60.2	1	4e-06	100.00%	328	JF495983.1
			Select seq JF495986.1	Escherichia coli strain IAI56 CRISPR4 repeat region	Escherichia coli	60.2	60.2	1	4e-06	100.00%	268	JF495986.1
			Select seq JF495981.1	Escherichia coli strain B11F16 CRISPR4 repeat region	Escherichia coli	60.2	60.2	1	4e-06	100.00%	385	JF495981.1
			Select seq CP002167.1	Escherichia coli UM146, complete genome	Escherichia coli UM146	60.2	60.2	1	4e-06	100.00%	4993013	CP002167.1
			Select seq GU260774.1	Escherichia coli strain ECOR61 CRISPR4.2 genomic sequence	Escherichia coli	60.2	60.2	1	4e-06	100.00%	389	GU260774.1
			Select seq CP001969.1	Escherichia coli IHE3034, complete genome	Escherichia coli IHE3034	60.2	60.2	1	4e-06	100.00%	5108383	CP001969.1
			Select seq CU651637.1	Escherichia coli LF82 chromosome, complete sequence	Escherichia coli LF82	60.2	60.2	1	4e-06	100.00%	4773108	CU651637.1
			Select seq CU928161.2	Escherichia coli S88 chromosome, complete genome	Escherichia coli S88	60.2	60.2	1	4e-06	100.00%	5032268	CU928161.2
			Select seq CP000468.1	Escherichia coli APEC O1, complete genome	Escherichia coli APEC O1	60.2	60.2	1	4e-06	100.00%	5082025	CP000468.1
			Select seq CP000243.1	Escherichia coli UTI89, complete genome	Escherichia coli UTI89	60.2	60.2	1	4e-06	100.00%	5065741	CP000243.1
	Pu1264_CRISPR2|1_1_390|1_4_210_241|32	TGTGGCGCTGATGCGTCTGGGCGTCTTTGTAC	Select seq CP013192.1	Escherichia coli strain FORC_031 plasmid pFORC31.2, complete sequence	Escherichia coli	60.2	60.2	1	4e-06	100.00%	57478	CP013192.1
			Select seq AP027866.1	Escherichia coli 2017.20.01CC plasmid p2017.20.01CC_1 DNA, complete sequence	Escherichia coli	60.2	60.2	1	4e-06	100.00%	126684	AP027866.1
			Select seq AP027849.1	Escherichia coli 2017.18.03CC plasmid p2017.18.03CC_2 DNA, complete sequence	Escherichia coli	60.2	60.2	1	4e-06	100.00%	79107	AP027849.1
			Select seq AP027789.1	Escherichia coli 2017.04.02CC plasmid p2017.04.02CC_1 DNA, complete sequence	Escherichia coli	60.2	60.2	1	4e-06	100.00%	101380	AP027789.1
			Select seq AP027765.1	Escherichia coli 2017-02-2CC plasmid p2017-02-2CC_1 DNA, complete sequence	Escherichia coli	60.2	60.2	1	4e-06	100.00%	99974	AP027765.1
			Select seq AP027717.1	Escherichia coli TBU0218_10-1CC plasmid pTBU0218_10-1CC_1 DNA, complete sequence	Escherichia coli	60.2	60.2	1	4e-06	100.00%	123192	AP027717.1
			Select seq AP027710.1	Escherichia coli PSS-15 plasmid pPSS-15_1 DNA, complete sequence	Escherichia coli	60.2	60.2	1	4e-06	100.00%	79507	AP027710.1
			Select seq AP027687.1	Escherichia coli PSS-10 plasmid pPSS-10_2 DNA, complete sequence	Escherichia coli	60.2	60.2	1	4e-06	100.00%	114901	AP027687.1
			Select seq AP027564.1	Escherichia coli LR-58-2 plasmid pLR-58-2_1 DNA, complete sequence	Escherichia coli	60.2	60.2	1	4e-06	100.00%	205671	AP027564.1
			Select seq AP027495.1	Escherichia coli LR-24 plasmid pLR-24_1 DNA, complete sequence	Escherichia coli	60.2	60.2	1	4e-06	100.00%	91106	AP027495.1
			Select seq AP027489.1	Escherichia coli LR-21-1 plasmid pLR-21-1_2 DNA, complete sequence	Escherichia coli	60.2	60.2	1	4e-06	100.00%	142006	AP027489.1
			Select seq CP136994.1	Escherichia coli strain HH35 plasmid pHH35, complete sequence	Escherichia coli	60.2	60.2	1	4e-06	100.00%	104880	CP136994.1
			Select seq CP136915.1	Escherichia coli strain 2023JQ-00025 plasmid unnamed2, complete sequence	Escherichia coli	60.2	60.2	1	4e-06	100.00%	142943	CP136915.1
			Select seq OY754456.1	Escherichia coli isolate F95 genome assembly, plasmid: pF95-2	Escherichia coli	60.2	60.2	1	4e-06	100.00%	109347	OY754456.1
			Select seq OY754438.1	Escherichia coli isolate S142 genome assembly, plasmid: pS142-2	Escherichia coli	60.2	60.2	1	4e-06	100.00%	87275	OY754438.1
			Select seq CP135958.1	Escherichia coli strain MS1657 plasmid pAPEC-O2-MS1657-1, complete sequence	Escherichia coli	60.2	60.2	1	4e-06	100.00%	191500	CP135958.1
			Select seq AP014654.2	Escherichia coli O169:H41 plasmid pEntYN10 DNA, complete sequence	Escherichia coli O169:H41	60.2	60.2	1	4e-06	100.00%	145082	AP014654.2
			Select seq CP016498.1	Escherichia coli strain UPEC 26-1 plasmid unnamed1, complete sequence	Escherichia coli	60.2	60.2	1	4e-06	100.00%	151033	CP016498.1
			Select seq CP135686.1	Escherichia coli strain TUM2830 plasmid pMTY2830_IncF, complete sequence	Escherichia coli	60.2	60.2	1	4e-06	100.00%	123440	CP135686.1
			Select seq CP135668.1	Escherichia coli strain TUM9975 plasmid pMTY9975_IncF, complete sequence	Escherichia coli	60.2	60.2	1	4e-06	100.00%	37040	CP135668.1
			Select seq CP135698.1	Escherichia coli strain TUM2367 plasmid pMTY2367_IncF, complete sequence	Escherichia coli	60.2	60.2	1	4e-06	100.00%	160742	CP135698.1
			Select seq CP135654.1	Escherichia coli strain TUM13064 plasmid pMTY13064_IncF, complete sequence	Escherichia coli	60.2	60.2	1	4e-06	100.00%	97567	CP135654.1
			Select seq CP135692.1	Escherichia coli strain TUM2802 plasmid pMTY2802_IncF, complete sequence	Escherichia coli	60.2	60.2	1	4e-06	100.00%	160056	CP135692.1
			Select seq CP135657.1	Escherichia coli strain TUM11356 plasmid pMTY11356_IncF, complete sequence	Escherichia coli	60.2	60.2	1	4e-06	100.00%	160382	CP135657.1
			Select seq CP135647.1	Escherichia coli strain TUM14668 plasmid pMTY14668_IncF, complete sequence	Escherichia coli	60.2	60.2	1	4e-06	100.00%	147576	CP135647.1
			Select seq CP127031.1	Escherichia coli strain TW10690 plasmid pTW10690_70.6k, complete sequence	Escherichia coli	60.2	60.2	1	4e-06	100.00%	70582	CP127031.1
			Select seq CP135489.1	Escherichia coli strain isolateD plasmid pIsolateD_A, complete sequence	Escherichia coli	60.2	60.2	1	4e-06	100.00%	148746	CP135489.1
			Select seq CP135213.1	Escherichia coli strain Escherichia coli EC12401 plasmid pEC12401-2, complete sequence	Escherichia coli	60.2	60.2	1	4e-06	100.00%	51361	CP135213.1
			Select seq CP135218.1	Escherichia coli strain Escherichia coli EC16019 plasmid pEC16019-1, complete sequence	Escherichia coli	60.2	60.2	1	4e-06	100.00%	79420	CP135218.1
			Select seq CP135226.1	Escherichia coli strain Escherichia coli EC16409 plasmid pEC16409-1, complete sequence	Escherichia coli	60.2	60.2	1	4e-06	100.00%	113567	CP135226.1
			Select seq CP135220.1	Escherichia coli strain Escherichia coli EC16256 plasmid pEC16256-1, complete sequence	Escherichia coli	60.2	60.2	1	4e-06	100.00%	108010	CP135220.1
			Select seq CP135234.1	Escherichia coli strain Escherichia coli EC16639 plasmid pEC16639-1, complete sequence	Escherichia coli	60.2	60.2	1	4e-06	100.00%	137178	CP135234.1
			Select seq CP134899.1	Escherichia coli strain 3797 plasmid pMB3565_1, complete sequence	Escherichia coli	60.2	60.2	1	4e-06	100.00%	122370	CP134899.1
			Select seq CP134371.1	Escherichia coli strain TUM12357 plasmid pMTY12357_IncF-Q1, complete sequence	Escherichia coli	60.2	60.2	1	4e-06	100.00%	146353	CP134371.1
			Select seq CP134364.1	Escherichia coli strain TUM13754 plasmid pMTY13754_IncF-Col156, complete sequence	Escherichia coli	60.2	60.2	1	4e-06	100.00%	115630	CP134364.1
			Select seq CP133945.1	Escherichia coli strain M23312 plasmid pEco_M23312_157, complete sequence	Escherichia coli	60.2	60.2	1	4e-06	100.00%	157572	CP133945.1
			Select seq AP028871.1	Escherichia coli JBEHAAB-19-0176 plasmid pJBEHAAB-19-0176_1 DNA, complete sequence	Escherichia coli	60.2	60.2	1	4e-06	100.00%	151726	AP028871.1
			Select seq CP133423.1	Salmonella enterica subsp. enterica serovar Kedougou strain SA613 plasmid unnamed2, complete sequence	Salmonella enterica subsp. enterica serovar Kedougou	60.2	60.2	1	4e-06	100.00%	101760	CP133423.1
			Select seq CP015914.1	Escherichia coli strain 210205630 isolate 210205630 plasmid pSLy2, complete sequence	Escherichia coli	60.2	60.2	1	4e-06	100.00%	129035	CP015914.1
			Select seq CP012499.1	Escherichia coli strain GB089 plasmid pCFSAN004181P, complete sequence	Escherichia coli	60.2	60.2	1	4e-06	100.00%	223952	CP012499.1
			Select seq CP012500.1	Escherichia coli strain 09-00049 plasmid pCFSAN004180G, complete sequence	Escherichia coli	60.2	60.2	1	4e-06	100.00%	225292	CP012500.1
			Select seq CP012501.1	Escherichia coli strain 08-00022 plasmid pCFSAN004179G, complete sequence	Escherichia coli	60.2	60.2	1	4e-06	100.00%	242187	CP012501.1
			Select seq CP012498.1	Escherichia coli strain 06-00048 isolate CFSAN004178 plasmid pCFSAN004178P_02, complete sequence	Escherichia coli	60.2	60.2	1	4e-06	100.00%	213847	CP012498.1
			Select seq CP065102.1	Salmonella enterica subsp. enterica strain SENT0058 plasmid pS58-CMY-105k, complete sequence	Salmonella enterica subsp. enterica	60.2	60.2	1	4e-06	100.00%	105084	CP065102.1
			Select seq CP115391.1	Escherichia coli strain CUVET20-PYO1 plasmid pCUVET20-PYO1.1, complete sequence	Escherichia coli	60.2	60.2	1	4e-06	100.00%	146827	CP115391.1
			Select seq CP115359.1	Escherichia coli strain CUVET19-1704 plasmid pCUVET19-1704.1, complete sequence	Escherichia coli	60.2	60.2	1	4e-06	100.00%	149951	CP115359.1
			Select seq CP115331.1	Escherichia coli strain CUVET16-394 plasmid pCUVET16-394.1, complete sequence	Escherichia coli	60.2	60.2	1	4e-06	100.00%	157054	CP115331.1
			Select seq CP115321.1	Escherichia coli strain CUVET18-565 plasmid pCUVET18-565.1, complete sequence	Escherichia coli	60.2	60.2	1	4e-06	100.00%	98809	CP115321.1
			Select seq CP115314.1	Escherichia coli strain CUVET18-789 plasmid pCUVET18-789.2, complete sequence	Escherichia coli	60.2	60.2	1	4e-06	100.00%	96320	CP115314.1
			Select seq CP059340.1	Escherichia coli strain MS8320 plasmid pMS8320A, complete sequence	Escherichia coli	60.2	60.2	1	4e-06	100.00%	181199	CP059340.1
			Select seq CP059333.1	Escherichia coli strain MS10860 plasmid pMS10860A, complete sequence	Escherichia coli	60.2	60.2	1	4e-06	100.00%	104838	CP059333.1
			Select seq CP058923.1	Escherichia coli strain MS10711 plasmid pMS10711A, complete sequence	Escherichia coli	60.2	60.2	1	4e-06	100.00%	98451	CP058923.1
			Select seq CP058918.1	Escherichia coli strain MS8324 plasmid pMS8324A, complete sequence	Escherichia coli	60.2	60.2	1	4e-06	100.00%	89795	CP058918.1
			Select seq CP058898.1	Escherichia coli strain MS10858 plasmid pMS10858A, complete sequence	Escherichia coli	60.2	60.2	1	4e-06	100.00%	93277	CP058898.1
			Select seq CP107115.1	Escherichia coli strain S14 plasmid pS14-1129-1, complete sequence	Escherichia coli	60.2	60.2	1	4e-06	100.00%	119061	CP107115.1
			Select seq CP107189.1	Escherichia coli strain R2 plasmid pR2-1030-1, complete sequence	Escherichia coli	60.2	60.2	1	4e-06	100.00%	162472	CP107189.1
			Select seq CP101741.1	Escherichia coli strain FY26 chromosome, complete genome	Escherichia coli	60.2	60.2	1	4e-06	100.00%	4828846	CP101741.1
			Select seq CP097474.1	Klebsiella pneumoniae strain 16HN-12 plasmid p16HN-12_5, complete sequence	Klebsiella pneumoniae	60.2	60.2	1	4e-06	100.00%	21755	CP097474.1
			Select seq OQ281831.1	Klebsiella pneumoniae strain Kp4710 plasmid p4710_2020, complete sequence	Klebsiella pneumoniae	60.2	60.2	1	4e-06	100.00%	177995	OQ281831.1
			Select seq OQ281830.1	Klebsiella pneumoniae strain Kp4710 plasmid p4710_2, complete sequence	Klebsiella pneumoniae	60.2	60.2	1	4e-06	100.00%	206733	OQ281830.1
			Select seq CP015160.1	Escherichia coli strain Eco889 plasmid pECO-fce, complete sequence	Escherichia coli	60.2	60.2	1	4e-06	100.00%	212180	CP015160.1
			Select seq CP015131.1	Klebsiella pneumoniae strain Kpn555 plasmid pKPN-7c3, complete sequence	Klebsiella pneumoniae	60.2	60.2	1	4e-06	100.00%	142858	CP015131.1
			Select seq CP014668.1	Escherichia coli strain ECONIH2 plasmid pECO-bc6, complete sequence	Escherichia coli	60.2	60.2	1	4e-06	100.00%	101201	CP014668.1
			Select seq CP015242.1	Escherichia coli strain 2013C-4465 plasmid unnamed1, complete sequence	Escherichia coli	60.2	60.2	1	4e-06	100.00%	66029	CP015242.1
			Select seq CP015239.1	Escherichia coli strain 2011C-3911 plasmid unnamed1, complete sequence	Escherichia coli	60.2	60.2	1	4e-06	100.00%	125977	CP015239.1
			Select seq KT992796.1	Escherichia coli strain 7v plasmid p7v, complete sequence	Escherichia coli	60.2	60.2	1	4e-06	100.00%	229275	KT992796.1
			Select seq CP126911.1	Escherichia albertii strain 2014EL-1348 plasmid p2014EL-1348-3, complete sequence	Escherichia albertii	60.2	60.2	1	4e-06	100.00%	136695	CP126911.1
			Select seq CP130496.1	Klebsiella pneumoniae strain MAKM-54909 plasmid pMAKM-5490_p4, complete sequence	Klebsiella pneumoniae	60.2	60.2	1	4e-06	100.00%	345101	CP130496.1
			Select seq CP082104.1	Escherichia coli strain MS15046 plasmid pMS15046A, complete sequence	Escherichia coli	60.2	60.2	1	4e-06	100.00%	137906	CP082104.1
			Select seq CP082097.1	Escherichia coli strain MS15052 chromosome, complete genome	Escherichia coli	60.2	60.2	1	4e-06	100.00%	5174067	CP082097.1
			Select seq CP082095.1	Escherichia coli strain MS15236 plasmid pMS15236A, complete sequence	Escherichia coli	60.2	60.2	1	4e-06	100.00%	125677	CP082095.1
			Select seq CP082085.1	Escherichia coli strain MS20653 chromosome, complete genome	Escherichia coli	60.2	60.2	1	4e-06	100.00%	5189297	CP082085.1
			Select seq CP082080.1	Escherichia coli strain MS20655 chromosome, complete genome	Escherichia coli	60.2	60.2	1	4e-06	100.00%	4834475	CP082080.1
			Select seq CP082067.1	Escherichia coli strain MS20673 chromosome, complete genome	Escherichia coli	60.2	60.2	1	4e-06	100.00%	4954933	CP082067.1
			Select seq CP082063.1	Escherichia coli strain MS20674 plasmid pMS20674A, complete sequence	Escherichia coli	60.2	60.2	1	4e-06	100.00%	87055	CP082063.1
			Select seq CP082057.1	Escherichia coli strain MS20675 plasmid pMS20675A, complete sequence	Escherichia coli	60.2	60.2	1	4e-06	100.00%	128293	CP082057.1
			Select seq CP082054.1	Escherichia coli strain MS20677 plasmid pMS20677A, complete sequence	Escherichia coli	60.2	60.2	1	4e-06	100.00%	57922	CP082054.1
			Select seq CP082048.1	Escherichia coli strain MS21199 plasmid pMS21199A, complete sequence	Escherichia coli	60.2	60.2	1	4e-06	100.00%	93061	CP082048.1
			Select seq AP027449.1	Escherichia coli SME173 plasmid pSME173_1 DNA, complete sequence	Escherichia coli	60.2	60.2	1	4e-06	100.00%	94528	AP027449.1
			Select seq AP027425.1	Escherichia coli B27 plasmid pB27_1 DNA, complete sequence	Escherichia coli	60.2	60.2	1	4e-06	100.00%	133820	AP027425.1
			Select seq CP119745.1	Escherichia coli strain E94 plasmid pE94-5, complete sequence	Escherichia coli	60.2	60.2	1	4e-06	100.00%	80662	CP119745.1
			Select seq CP119739.1	Escherichia coli strain E92 plasmid pE92-5, complete sequence	Escherichia coli	60.2	60.2	1	4e-06	100.00%	80658	CP119739.1
			Select seq CP074368.1	Escherichia coli strain ZYB62 plasmid unnamed2, complete sequence	Escherichia coli	60.2	60.2	1	4e-06	100.00%	87829	CP074368.1
			Select seq OX359181.1	Escherichia coli isolate KresCPE0313 genome assembly, plasmid: 1	Escherichia coli	60.2	60.2	1	4e-06	100.00%	146380	OX359181.1
			Select seq OX359170.1	Escherichia coli isolate KresCPE0301 genome assembly, plasmid: 1	Escherichia coli	60.2	60.2	1	4e-06	100.00%	147973	OX359170.1
			Select seq OX359169.1	Escherichia coli isolate KresCPE0307 genome assembly, plasmid: 1	Escherichia coli	60.2	60.2	1	4e-06	100.00%	146523	OX359169.1
			Select seq OX359168.1	Escherichia coli isolate KresCPE0310 genome assembly, plasmid: 1	Escherichia coli	60.2	60.2	1	4e-06	100.00%	148022	OX359168.1
			Select seq OX359164.1	Escherichia coli isolate KresCPE0314 genome assembly, plasmid: 1	Escherichia coli	60.2	60.2	1	4e-06	100.00%	148015	OX359164.1
			Select seq OX359163.1	Escherichia coli isolate KresCPE0308 genome assembly, plasmid: 1	Escherichia coli	60.2	60.2	1	4e-06	100.00%	146461	OX359163.1
			Select seq OX359162.1	Escherichia coli isolate KresCPE0297 genome assembly, plasmid: 1	Escherichia coli	60.2	60.2	1	4e-06	100.00%	157265	OX359162.1
			Select seq OX352318.1	Escherichia coli isolate KresCPE0296 genome assembly, plasmid: 1	Escherichia coli	60.2	60.2	1	4e-06	100.00%	147967	OX352318.1
			Select seq CP107016.1	Klebsiella pneumoniae strain K30821 plasmid pSul1-K28074, complete sequence	Klebsiella pneumoniae	60.2	60.2	1	4e-06	100.00%	124616	CP107016.1
			Select seq CP096903.1	Escherichia coli strain RSHH22 plasmid pEC_RSHH22_1, complete sequence	Escherichia coli	60.2	60.2	1	4e-06	100.00%	161535	CP096903.1
			Select seq AP026905.1	Escherichia coli MY504 plasmid pMY504-3 DNA, nearly complete sequence	Escherichia coli	60.2	60.2	1	4e-06	100.00%	82743	AP026905.1
			Select seq CP106930.1	Escherichia coli strain MFDS1001074 plasmid pMFDS1001074, complete sequence	Escherichia coli	60.2	60.2	1	4e-06	100.00%	59536	CP106930.1
			Select seq CP104951.1	Escherichia coli strain NRZ-32009 plasmid pEC32009-KPC2	Escherichia coli	60.2	60.2	1	4e-06	100.00%	195038	CP104951.1
			Select seq CP104849.1	Escherichia coli strain DFK.1 plasmid unnamed1, complete sequence	Escherichia coli	60.2	60.2	1	4e-06	100.00%	85007	CP104849.1
			Select seq CP104847.1	Escherichia coli strain DFS.1 plasmid unnamed1, complete sequence	Escherichia coli	60.2	60.2	1	4e-06	100.00%	92732	CP104847.1
			Select seq CP104501.1	Escherichia coli strain E9 plasmid p1, complete sequence	Escherichia coli	60.2	60.2	1	4e-06	100.00%	281548	CP104501.1
			Select seq CP104473.1	Escherichia coli strain UC4224 plasmid pUC4224_1, complete sequence	Escherichia coli	60.2	60.2	1	4e-06	100.00%	111840	CP104473.1
	Pu1264_CRISPR2|1_1_390|1_5_270_301|32	GCGCGCAGTGCCTGATAATCAATTTTGCTCAT	Select seq CP054454.1	Escherichia coli strain SCU-487 chromosome, complete genome	Escherichia coli	60.2	60.2	1	4e-06	100.00%	4964641	CP054454.1
			Select seq CP054449.1	Escherichia coli strain SCU-488 chromosome, complete genome	Escherichia coli	60.2	60.2	1	4e-06	100.00%	5065998	CP054449.1
			Select seq CP051711.1	Escherichia coli strain SCU-123 chromosome, complete genome	Escherichia coli	60.2	60.2	1	4e-06	100.00%	5048496	CP051711.1
			Select seq CP051714.1	Escherichia coli strain SCU-122 chromosome, complete genome	Escherichia coli	60.2	60.2	1	4e-06	100.00%	4911026	CP051714.1
			Select seq CP051719.1	Escherichia coli strain SCU-116 chromosome, complete genome	Escherichia coli	60.2	60.2	1	4e-06	100.00%	5007984	CP051719.1
			Select seq CP051735.1	Escherichia coli strain SCU-108 chromosome, complete genome	Escherichia coli	60.2	60.2	1	4e-06	100.00%	5050588	CP051735.1
			Select seq LR740776.1	Escherichia coli strain BEN2908 genome assembly, chromosome: APEC2908	Escherichia coli	60.2	60.2	1	4e-06	100.00%	5061728	LR740776.1
			Select seq LR740758.1	Escherichia coli strain BEN5202 genome assembly, chromosome: APEC5202	Escherichia coli	60.2	60.2	1	4e-06	100.00%	5116815	LR740758.1
			Select seq CP043950.1	Escherichia coli strain ST95-32 chromosome, complete genome	Escherichia coli	60.2	60.2	1	4e-06	100.00%	5099311	CP043950.1
			Select seq CP042246.1	Escherichia coli strain PU-1 chromosome, complete genome	Escherichia coli	60.2	60.2	1	4e-06	100.00%	5126272	CP042246.1
			Select seq CP041535.1	Escherichia coli strain GN03409 chromosome	Escherichia coli	60.2	60.2	1	4e-06	100.00%	5127303	CP041535.1
			Select seq CP041526.1	Escherichia coli strain GN05696 chromosome	Escherichia coli	60.2	60.2	1	4e-06	100.00%	4959127	CP041526.1
			Select seq LR607328.1	Escherichia coli strain 4928STDY7071353 genome assembly, chromosome: 1	Escherichia coli	60.2	60.2	1	4e-06	100.00%	5132864	LR607328.1
			Select seq CP020545.1	Escherichia coli strain ZJ3920 chromosome, complete genome	Escherichia coli	60.2	60.2	1	4e-06	100.00%	5020272	CP020545.1
			Select seq LR134031.1	Escherichia coli strain NCTC11151 genome assembly, chromosome: 1	Escherichia coli	60.2	60.2	1	4e-06	100.00%	4961426	LR134031.1
			Select seq CP033092.2	Escherichia coli DSM 30083 = JCM 1649 = ATCC 11775 chromosome, complete genome	Escherichia coli DSM 30083 = JCM 1649 = ATCC 11775	60.2	60.2	1	4e-06	100.00%	4903501	CP033092.2
			Select seq CP026853.1	Escherichia coli strain MS7163 chromosome, complete genome	Escherichia coli	60.2	60.2	1	4e-06	100.00%	5074586	CP026853.1
			Select seq CP026491.1	Escherichia coli strain HS13-1 chromosome, complete genome	Escherichia coli	60.2	60.2	1	4e-06	100.00%	5087117	CP026491.1
			Select seq CP025401.1	Escherichia coli strain MS8345 chromosome, complete genome	Escherichia coli	60.2	60.2	1	4e-06	100.00%	5220976	CP025401.1
			Select seq CP025328.1	Escherichia coli strain ExPEC XM chromosome, complete genome	Escherichia coli	60.2	60.2	1	4e-06	100.00%	5146765	CP025328.1
			Select seq CP159147.1	Escherichia coli strain 10035004-3 chromosome, complete genome	Escherichia coli	60.2	60.2	1	4e-06	100.00%	5141969	CP159147.1
			Select seq CP021288.1	Escherichia coli strain PA45B, complete genome	Escherichia coli	60.2	60.2	1	4e-06	100.00%	5074754	CP021288.1
			Select seq CP147608.1	Escherichia coli strain GN06489 chromosome, complete genome	Escherichia coli	60.2	60.2	1	4e-06	100.00%	5018131	CP147608.1
			Select seq CP147611.1	Escherichia coli strain GN06758 chromosome, complete genome	Escherichia coli	60.2	60.2	1	4e-06	100.00%	5018203	CP147611.1
			Select seq CP147555.1	Escherichia coli strain GN05064 chromosome, complete genome	Escherichia coli	60.2	60.2	1	4e-06	100.00%	5178916	CP147555.1
			Select seq CP147571.1	Escherichia coli strain GN04275 chromosome, complete genome	Escherichia coli	60.2	60.2	1	4e-06	100.00%	5091280	CP147571.1
			Select seq CP147551.1	Escherichia coli strain GN04979 chromosome, complete genome	Escherichia coli	60.2	60.2	1	4e-06	100.00%	5255581	CP147551.1
			Select seq CP147567.1	Escherichia coli strain GN02100 chromosome, complete genome	Escherichia coli	60.2	60.2	1	4e-06	100.00%	5042841	CP147567.1
			Select seq CP146663.1	Escherichia coli strain MS 110-3 chromosome, complete genome	Escherichia coli	60.2	60.2	1	4e-06	100.00%	4996128	CP146663.1
			Select seq CP019777.1	Escherichia coli NU14, complete genome	Escherichia coli NU14	60.2	60.2	1	4e-06	100.00%	5076615	CP019777.1
			Select seq CP142930.1	Escherichia coli strain B20123 chromosome, complete genome	Escherichia coli	60.2	60.2	1	4e-06	100.00%	5138724	CP142930.1
			Select seq AP029000.1	Escherichia coli GU2018_CL13 DNA, complete genome	Escherichia coli	60.2	60.2	1	4e-06	100.00%	5069646	AP029000.1
			Select seq CP101741.1	Escherichia coli strain FY26 chromosome, complete genome	Escherichia coli	60.2	60.2	1	4e-06	100.00%	4828846	CP101741.1
			Select seq CP082097.1	Escherichia coli strain MS15052 chromosome, complete genome	Escherichia coli	60.2	60.2	1	4e-06	100.00%	5174067	CP082097.1
			Select seq CP082085.1	Escherichia coli strain MS20653 chromosome, complete genome	Escherichia coli	60.2	60.2	1	4e-06	100.00%	5189297	CP082085.1
			Select seq CP082080.1	Escherichia coli strain MS20655 chromosome, complete genome	Escherichia coli	60.2	60.2	1	4e-06	100.00%	4834475	CP082080.1
			Select seq CP082067.1	Escherichia coli strain MS20673 chromosome, complete genome	Escherichia coli	60.2	60.2	1	4e-06	100.00%	4954933	CP082067.1
			Select seq CP082045.1	Escherichia coli strain MS21324 chromosome, complete genome	Escherichia coli	60.2	60.2	1	4e-06	100.00%	4942450	CP082045.1
			Select seq CP126926.1	Escherichia coli O2:K1:H5 strain APEC E19035 chromosome, complete genome	Escherichia coli O2:K1:H5	60.2	60.2	1	4e-06	100.00%	5311009	CP126926.1
			Select seq CP126937.1	Escherichia coli O2:K1:H4 strain APEC E19019 chromosome, complete genome	Escherichia coli O2:K1:H4	60.2	60.2	1	4e-06	100.00%	4917117	CP126937.1
			Select seq CP126940.1	Escherichia coli O2:K1:H7 strain APEC E18055 chromosome, complete genome	Escherichia coli O2:K1:H7	60.2	60.2	1	4e-06	100.00%	5133783	CP126940.1
			Select seq CP126942.1	Escherichia coli O1:K1:H7 strain APEC E18006 chromosome, complete genome	Escherichia coli O1:K1:H7	60.2	60.2	1	4e-06	100.00%	5173209	CP126942.1
			Select seq CP126944.1	Escherichia coli O1:K1:H7 strain APEC E16002 chromosome, complete genome	Escherichia coli O1:K1:H7	60.2	60.2	1	4e-06	100.00%	5173757	CP126944.1
			Select seq CP126928.1	Escherichia coli O2:K1:H4 strain APEC E12053 chromosome, complete genome	Escherichia coli O2:K1:H4	60.2	60.2	1	4e-06	100.00%	4904364	CP126928.1
			Select seq CP121347.1	Escherichia coli strain H1998 chromosome, complete genome	Escherichia coli	60.2	60.2	1	4e-06	100.00%	4986890	CP121347.1
			Select seq CP012633.1	Escherichia coli strain SF-166, complete genome	Escherichia coli	60.2	60.2	1	4e-06	100.00%	4910962	CP012633.1
			Select seq CP012631.1	Escherichia coli strain SF-173, complete genome	Escherichia coli	60.2	60.2	1	4e-06	100.00%	5059732	CP012631.1
			Select seq CP012635.1	Escherichia coli strain SF-088, complete genome	Escherichia coli	60.2	60.2	1	4e-06	100.00%	5048243	CP012635.1
			Select seq CP012625.1	Escherichia coli strain SF-468, complete genome	Escherichia coli	60.2	60.2	1	4e-06	100.00%	5142799	CP012625.1
			Select seq CP087287.1	Escherichia coli strain APEC 16-1068 chromosome, complete genome	Escherichia coli	60.2	60.2	1	4e-06	100.00%	5079315	CP087287.1
			Select seq CP007275.1	Escherichia coli strain NMEC O18, complete genome	Escherichia coli	60.2	60.2	1	4e-06	100.00%	5002781	CP007275.1
			Select seq CP006830.1	Escherichia coli APEC O18, complete genome	Escherichia coli APEC O18	60.2	60.2	1	4e-06	100.00%	5006568	CP006830.1
			Select seq CP007149.1	Escherichia coli RS218, complete genome	Escherichia coli RS218	60.2	60.2	1	4e-06	100.00%	5087638	CP007149.1
			Select seq CP005930.1	Escherichia coli APEC IMT5155, complete genome	Escherichia coli APEC IMT5155	60.2	60.2	1	4e-06	100.00%	4929051	CP005930.1
			Select seq CP092531.1	Escherichia coli strain UTI89-1 chromosome	Escherichia coli	60.2	60.2	1	4e-06	100.00%	5065741	CP092531.1
			Select seq CP092530.1	Escherichia coli strain UTI89-2 chromosome	Escherichia coli	60.2	60.2	1	4e-06	100.00%	5065747	CP092530.1
			Select seq CP092529.1	Escherichia coli strain UTI89-3 chromosome	Escherichia coli	60.2	60.2	1	4e-06	100.00%	5065748	CP092529.1
			Select seq CP099721.1	Escherichia coli strain EC21GDE043 chromosome, complete genome	Escherichia coli	60.2	60.2	1	4e-06	100.00%	4932147	CP099721.1
			Select seq CP098206.1	Escherichia coli strain Z0117EC0054 chromosome, complete genome	Escherichia coli	60.2	60.2	1	4e-06	100.00%	5072432	CP098206.1
			Select seq CP028753.1	Escherichia coli strain A22 chromosome, complete genome	Escherichia coli	60.2	60.2	1	4e-06	100.00%	4727126	CP028753.1
			Select seq CP028743.1	Escherichia coli strain A32 chromosome, complete genome	Escherichia coli	60.2	60.2	1	4e-06	100.00%	4727511	CP028743.1
			Select seq CP082771.1	Escherichia coli LF82 chromosome, complete genome	Escherichia coli LF82	60.2	60.2	1	4e-06	100.00%	4772884	CP082771.1
			Select seq CP088869.1	Escherichia coli strain A16EC0054 chromosome, complete genome	Escherichia coli	60.2	60.2	1	4e-06	100.00%	5159453	CP088869.1
			Select seq CP088740.1	Escherichia coli strain B16EC0986 chromosome, complete genome	Escherichia coli	60.2	60.2	1	4e-06	100.00%	4932088	CP088740.1
			Select seq CP088662.1	Escherichia coli strain C16EC0488 chromosome, complete genome	Escherichia coli	60.2	60.2	1	4e-06	100.00%	5161815	CP088662.1
			Select seq CP088421.1	Escherichia coli strain F16EC0267 chromosome, complete genome	Escherichia coli	60.2	60.2	1	4e-06	100.00%	5065051	CP088421.1
			Select seq CP083534.1	Escherichia coli strain elppa1 chromosome, complete genome	Escherichia coli	60.2	60.2	1	4e-06	100.00%	5219152	CP083534.1
			Select seq HG428755.1	Escherichia coli PMV-1 main chromosome, complete genome	Escherichia coli PMV-1	60.2	60.2	1	4e-06	100.00%	4984940	HG428755.1
			Select seq CP077294.1	Escherichia coli strain FDAARGOS 1386 chromosome, complete genome	Escherichia coli	60.2	60.2	1	4e-06	100.00%	5044147	CP077294.1
			Select seq CP072911.1	Escherichia coli strain C5 chromosome, complete genome	Escherichia coli	60.2	60.2	1	4e-06	100.00%	5040950	CP072911.1
			Select seq CP071522.1	Escherichia coli strain UPEC129 chromosome, complete genome	Escherichia coli	60.2	60.2	1	4e-06	100.00%	5078748	CP071522.1
			Select seq AP024131.1	Escherichia coli SP15 DNA, complete genome	Escherichia coli	60.2	60.2	1	4e-06	100.00%	5073631	AP024131.1
			Select seq CP070148.1	Escherichia coli strain FDAARGOS_1297 chromosome, complete genome	Escherichia coli	60.2	60.2	1	4e-06	100.00%	5032882	CP070148.1
			Select seq CP070115.1	Escherichia coli strain FDAARGOS_1298 chromosome, complete genome	Escherichia coli	60.2	60.2	1	4e-06	100.00%	5105031	CP070115.1
			Select seq CP070124.1	Escherichia coli strain FDAARGOS_1292 chromosome, complete genome	Escherichia coli	60.2	60.2	1	4e-06	100.00%	4982306	CP070124.1
			Select seq CP070111.1	Escherichia coli strain FDAARGOS_1301 chromosome, complete genome	Escherichia coli	60.2	60.2	1	4e-06	100.00%	5030370	CP070111.1
			Select seq CP070066.1	Escherichia coli strain FDAARGOS_1296 chromosome, complete genome	Escherichia coli	60.2	60.2	1	4e-06	100.00%	4876119	CP070066.1
			Select seq CP070045.1	Escherichia coli strain FDAARGOS_1303 chromosome, complete genome	Escherichia coli	60.2	60.2	1	4e-06	100.00%	5205669	CP070045.1
			Select seq CP069996.1	Escherichia coli strain FDAARGOS_1300 chromosome, complete genome	Escherichia coli	60.2	60.2	1	4e-06	100.00%	5171181	CP069996.1
			Select seq CP069978.1	Escherichia coli strain FDAARGOS_1299 chromosome, complete genome	Escherichia coli	60.2	60.2	1	4e-06	100.00%	5071446	CP069978.1
			Select seq CP069990.1	Escherichia coli strain FDAARGOS_1304 chromosome, complete genome	Escherichia coli	60.2	60.2	1	4e-06	100.00%	5141076	CP069990.1
			Select seq CP069890.1	Escherichia coli strain FDAARGOS_1295 chromosome, complete genome	Escherichia coli	60.2	60.2	1	4e-06	100.00%	5028114	CP069890.1
			Select seq CP069935.1	Escherichia coli strain FDAARGOS_1302 chromosome, complete genome	Escherichia coli	60.2	60.2	1	4e-06	100.00%	4986352	CP069935.1
			Select seq CP045206.1	Escherichia coli strain DE17 chromosome, complete genome	Escherichia coli	60.2	60.2	1	4e-06	100.00%	4944436	CP045206.1
			Select seq CP064825.1	Escherichia coli UTI89 chromosome, complete genome	Escherichia coli UTI89	60.2	60.2	1	4e-06	100.00%	5065741	CP064825.1
			Select seq CP062985.1	Escherichia coli UTI89 chromosome, complete genome	Escherichia coli UTI89	60.2	60.2	1	4e-06	100.00%	5065741	CP062985.1
			Select seq CP062228.1	Escherichia coli strain UTI89 chromosome, complete genome	Escherichia coli	60.2	60.2	1	4e-06	100.00%	5065741	CP062228.1
			Select seq CP056867.1	Escherichia coli strain RHBSTW-00087 chromosome, complete genome	Escherichia coli	60.2	60.2	1	4e-06	100.00%	5074010	CP056867.1
			Select seq JF495983.1	Escherichia coli strain B4A1 CRISPR4 repeat region	Escherichia coli	60.2	60.2	1	4e-06	100.00%	328	JF495983.1
			Select seq JF495986.1	Escherichia coli strain IAI56 CRISPR4 repeat region	Escherichia coli	60.2	60.2	1	4e-06	100.00%	268	JF495986.1
			Select seq JF495982.1	Escherichia coli strain B3J4 CRISPR4 repeat region	Escherichia coli	60.2	60.2	1	4e-06	100.00%	268	JF495982.1
			Select seq CP002167.1	Escherichia coli UM146, complete genome	Escherichia coli UM146	60.2	60.2	1	4e-06	100.00%	4993013	CP002167.1
			Select seq GU260774.1	Escherichia coli strain ECOR61 CRISPR4.2 genomic sequence	Escherichia coli	60.2	60.2	1	4e-06	100.00%	389	GU260774.1
			Select seq CP001969.1	Escherichia coli IHE3034, complete genome	Escherichia coli IHE3034	60.2	60.2	1	4e-06	100.00%	5108383	CP001969.1
			Select seq CU651637.1	Escherichia coli LF82 chromosome, complete sequence	Escherichia coli LF82	60.2	60.2	1	4e-06	100.00%	4773108	CU651637.1
			Select seq CU928161.2	Escherichia coli S88 chromosome, complete genome	Escherichia coli S88	60.2	60.2	1	4e-06	100.00%	5032268	CU928161.2
			Select seq CP000468.1	Escherichia coli APEC O1, complete genome	Escherichia coli APEC O1	60.2	60.2	1	4e-06	100.00%	5082025	CP000468.1
			Select seq CP000243.1	Escherichia coli UTI89, complete genome	Escherichia coli UTI89	60.2	60.2	1	4e-06	100.00%	5065741	CP000243.1
			Select seq CP057104.1	Escherichia fergusonii strain RHB38-C01 chromosome, complete genome	Escherichia fergusonii	52.8	52.8	0.87	0.0007	100.00%	4737856	CP057104.1
	Pu1264_CRISPR2|1_1_390|1_6_330_361|32	GAATATTTTGGAAAAATAGCTATCAATCCGGG	Select seq CP054454.1	Escherichia coli strain SCU-487 chromosome, complete genome	Escherichia coli	60.2	60.2	1	4e-06	100.00%	4964641	CP054454.1
			Select seq CP054449.1	Escherichia coli strain SCU-488 chromosome, complete genome	Escherichia coli	60.2	60.2	1	4e-06	100.00%	5065998	CP054449.1
			Select seq CP053231.1	Escherichia coli strain SCU-306 chromosome, complete genome	Escherichia coli	60.2	60.2	1	4e-06	100.00%	5029448	CP053231.1
			Select seq CP052057.1	Escherichia coli strain SCAID URN1-2019 chromosome	Escherichia coli	60.2	120	1	4e-06	100.00%	4937450	CP052057.1
			Select seq CP051711.1	Escherichia coli strain SCU-123 chromosome, complete genome	Escherichia coli	60.2	60.2	1	4e-06	100.00%	5048496	CP051711.1
			Select seq CP051714.1	Escherichia coli strain SCU-122 chromosome, complete genome	Escherichia coli	60.2	60.2	1	4e-06	100.00%	4911026	CP051714.1
			Select seq CP051719.1	Escherichia coli strain SCU-116 chromosome, complete genome	Escherichia coli	60.2	60.2	1	4e-06	100.00%	5007984	CP051719.1
			Select seq CP051735.1	Escherichia coli strain SCU-108 chromosome, complete genome	Escherichia coli	60.2	60.2	1	4e-06	100.00%	5050588	CP051735.1
			Select seq CP051744.1	Escherichia coli strain SCU-484 chromosome, complete genome	Escherichia coli	60.2	60.2	1	4e-06	100.00%	5139277	CP051744.1
			Select seq LR740776.1	Escherichia coli strain BEN2908 genome assembly, chromosome: APEC2908	Escherichia coli	60.2	60.2	1	4e-06	100.00%	5061728	LR740776.1
			Select seq LR740758.1	Escherichia coli strain BEN5202 genome assembly, chromosome: APEC5202	Escherichia coli	60.2	60.2	1	4e-06	100.00%	5116815	LR740758.1
			Select seq CP043950.1	Escherichia coli strain ST95-32 chromosome, complete genome	Escherichia coli	60.2	60.2	1	4e-06	100.00%	5099311	CP043950.1
			Select seq CP042250.1	Escherichia coli strain BCE049 chromosome, complete genome	Escherichia coli	60.2	60.2	1	4e-06	100.00%	5084081	CP042250.1
			Select seq CP042246.1	Escherichia coli strain PU-1 chromosome, complete genome	Escherichia coli	60.2	60.2	1	4e-06	100.00%	5126272	CP042246.1
			Select seq CP041535.1	Escherichia coli strain GN03409 chromosome	Escherichia coli	60.2	60.2	1	4e-06	100.00%	5127303	CP041535.1
			Select seq CP041526.1	Escherichia coli strain GN05696 chromosome	Escherichia coli	60.2	60.2	1	4e-06	100.00%	4959127	CP041526.1
			Select seq LR607328.1	Escherichia coli strain 4928STDY7071353 genome assembly, chromosome: 1	Escherichia coli	60.2	60.2	1	4e-06	100.00%	5132864	LR607328.1
			Select seq CP020545.1	Escherichia coli strain ZJ3920 chromosome, complete genome	Escherichia coli	60.2	60.2	1	4e-06	100.00%	5020272	CP020545.1
			Select seq CP035498.1	Escherichia coli strain 04-00955 chromosome, complete genome	Escherichia coli	60.2	60.2	1	4e-06	100.00%	5349824	CP035498.1
			Select seq LR134031.1	Escherichia coli strain NCTC11151 genome assembly, chromosome: 1	Escherichia coli	60.2	60.2	1	4e-06	100.00%	4961426	LR134031.1
			Select seq CP033092.2	Escherichia coli DSM 30083 = JCM 1649 = ATCC 11775 chromosome, complete genome	Escherichia coli DSM 30083 = JCM 1649 = ATCC 11775	60.2	60.2	1	4e-06	100.00%	4903501	CP033092.2
			Select seq CP028714.1	Escherichia coli strain Mt1B1 chromosome	Escherichia coli	60.2	60.2	1	4e-06	100.00%	5115630	CP028714.1
			Select seq CP026853.1	Escherichia coli strain MS7163 chromosome, complete genome	Escherichia coli	60.2	60.2	1	4e-06	100.00%	5074586	CP026853.1
			Select seq CP027461.1	Escherichia coli strain 95-3322 chromosome, complete genome	Escherichia coli	60.2	60.2	1	4e-06	100.00%	5095223	CP027461.1
			Select seq CP026491.1	Escherichia coli strain HS13-1 chromosome, complete genome	Escherichia coli	60.2	60.2	1	4e-06	100.00%	5087117	CP026491.1
			Select seq CP025401.1	Escherichia coli strain MS8345 chromosome, complete genome	Escherichia coli	60.2	60.2	1	4e-06	100.00%	5220976	CP025401.1
			Select seq CP025328.1	Escherichia coli strain ExPEC XM chromosome, complete genome	Escherichia coli	60.2	60.2	1	4e-06	100.00%	5146765	CP025328.1
			Select seq CP159147.1	Escherichia coli strain 10035004-3 chromosome, complete genome	Escherichia coli	60.2	60.2	1	4e-06	100.00%	5141969	CP159147.1
			Select seq CP021288.1	Escherichia coli strain PA45B, complete genome	Escherichia coli	60.2	60.2	1	4e-06	100.00%	5074754	CP021288.1
			Select seq CP011915.1	Escherichia coli strain PSUO2 chromosome, complete genome	Escherichia coli	60.2	60.2	1	4e-06	100.00%	4924294	CP011915.1
			Select seq CP148566.1	Escherichia coli strain Z1322MEC0002 chromosome, complete genome	Escherichia coli	60.2	60.2	1	4e-06	100.00%	4880729	CP148566.1
			Select seq CP148423.1	Escherichia coli strain Z1323CEC0015 chromosome, complete genome	Escherichia coli	60.2	60.2	1	4e-06	100.00%	4881926	CP148423.1
			Select seq CP148371.1	Escherichia coli strain Z1323HEC0157 chromosome, complete genome	Escherichia coli	60.2	60.2	1	4e-06	100.00%	4996831	CP148371.1
			Select seq CP148318.1	Escherichia coli strain Z1323MEC0001 chromosome, complete genome	Escherichia coli	60.2	60.2	1	4e-06	100.00%	5220488	CP148318.1
			Select seq CP147608.1	Escherichia coli strain GN06489 chromosome, complete genome	Escherichia coli	60.2	60.2	1	4e-06	100.00%	5018131	CP147608.1
			Select seq CP147611.1	Escherichia coli strain GN06758 chromosome, complete genome	Escherichia coli	60.2	60.2	1	4e-06	100.00%	5018203	CP147611.1
			Select seq CP147555.1	Escherichia coli strain GN05064 chromosome, complete genome	Escherichia coli	60.2	60.2	1	4e-06	100.00%	5178916	CP147555.1
			Select seq CP147571.1	Escherichia coli strain GN04275 chromosome, complete genome	Escherichia coli	60.2	60.2	1	4e-06	100.00%	5091280	CP147571.1
			Select seq CP147551.1	Escherichia coli strain GN04979 chromosome, complete genome	Escherichia coli	60.2	60.2	1	4e-06	100.00%	5255581	CP147551.1
			Select seq CP147567.1	Escherichia coli strain GN02100 chromosome, complete genome	Escherichia coli	60.2	60.2	1	4e-06	100.00%	5042841	CP147567.1
			Select seq CP146663.1	Escherichia coli strain MS 110-3 chromosome, complete genome	Escherichia coli	60.2	60.2	1	4e-06	100.00%	4996128	CP146663.1
			Select seq CP019777.1	Escherichia coli NU14, complete genome	Escherichia coli NU14	60.2	60.2	1	4e-06	100.00%	5076615	CP019777.1
			Select seq CP128596.1	Escherichia coli strain muskdeer13-4 chromosome, complete genome	Escherichia coli	60.2	60.2	1	4e-06	100.00%	5098159	CP128596.1
			Select seq CP142930.1	Escherichia coli strain B20123 chromosome, complete genome	Escherichia coli	60.2	60.2	1	4e-06	100.00%	5138724	CP142930.1
			Select seq AP029000.1	Escherichia coli GU2018_CL13 DNA, complete genome	Escherichia coli	60.2	60.2	1	4e-06	100.00%	5069646	AP029000.1
			Select seq CP101741.1	Escherichia coli strain FY26 chromosome, complete genome	Escherichia coli	60.2	60.2	1	4e-06	100.00%	4828846	CP101741.1
			Select seq CP016007.1	Escherichia coli strain NGF1, complete genome	Escherichia coli	60.2	60.2	1	4e-06	100.00%	5026105	CP016007.1
			Select seq CP082097.1	Escherichia coli strain MS15052 chromosome, complete genome	Escherichia coli	60.2	60.2	1	4e-06	100.00%	5174067	CP082097.1
			Select seq CP082085.1	Escherichia coli strain MS20653 chromosome, complete genome	Escherichia coli	60.2	60.2	1	4e-06	100.00%	5189297	CP082085.1
			Select seq CP082083.1	Escherichia coli strain MS20654 chromosome, complete genome	Escherichia coli	60.2	60.2	1	4e-06	100.00%	5051478	CP082083.1
			Select seq CP082080.1	Escherichia coli strain MS20655 chromosome, complete genome	Escherichia coli	60.2	60.2	1	4e-06	100.00%	4834475	CP082080.1
			Select seq CP082077.1	Escherichia coli strain MS20657 chromosome, complete genome	Escherichia coli	60.2	60.2	1	4e-06	100.00%	4848979	CP082077.1
			Select seq CP082073.1	Escherichia coli strain MS20659 chromosome, complete genome	Escherichia coli	60.2	60.2	1	4e-06	100.00%	5115175	CP082073.1
			Select seq CP082067.1	Escherichia coli strain MS20673 chromosome, complete genome	Escherichia coli	60.2	60.2	1	4e-06	100.00%	4954933	CP082067.1
			Select seq CP082045.1	Escherichia coli strain MS21324 chromosome, complete genome	Escherichia coli	60.2	60.2	1	4e-06	100.00%	4942450	CP082045.1
			Select seq CP128912.1	Escherichia coli strain TUM13773 chromosome, complete genome	Escherichia coli	60.2	60.2	1	4e-06	100.00%	5120006	CP128912.1
			Select seq CP128578.1	Escherichia coli strain VG38-53E1 chromosome, complete genome	Escherichia coli	60.2	60.2	1	4e-06	100.00%	5299837	CP128578.1
			Select seq CP126926.1	Escherichia coli O2:K1:H5 strain APEC E19035 chromosome, complete genome	Escherichia coli O2:K1:H5	60.2	60.2	1	4e-06	100.00%	5311009	CP126926.1
			Select seq CP126937.1	Escherichia coli O2:K1:H4 strain APEC E19019 chromosome, complete genome	Escherichia coli O2:K1:H4	60.2	60.2	1	4e-06	100.00%	4917117	CP126937.1
			Select seq CP126940.1	Escherichia coli O2:K1:H7 strain APEC E18055 chromosome, complete genome	Escherichia coli O2:K1:H7	60.2	60.2	1	4e-06	100.00%	5133783	CP126940.1
			Select seq CP126942.1	Escherichia coli O1:K1:H7 strain APEC E18006 chromosome, complete genome	Escherichia coli O1:K1:H7	60.2	60.2	1	4e-06	100.00%	5173209	CP126942.1
			Select seq CP126944.1	Escherichia coli O1:K1:H7 strain APEC E16002 chromosome, complete genome	Escherichia coli O1:K1:H7	60.2	60.2	1	4e-06	100.00%	5173757	CP126944.1
			Select seq CP126928.1	Escherichia coli O2:K1:H4 strain APEC E12053 chromosome, complete genome	Escherichia coli O2:K1:H4	60.2	60.2	1	4e-06	100.00%	4904364	CP126928.1
			Select seq CP121347.1	Escherichia coli strain H1998 chromosome, complete genome	Escherichia coli	60.2	60.2	1	4e-06	100.00%	4986890	CP121347.1
			Select seq CP047057.1	Escherichia coli NC101 chromosome, complete genome	Escherichia coli NC101	60.2	60.2	1	4e-06	100.00%	5030182	CP047057.1
			Select seq CP120549.1	Escherichia coli strain B1172 chromosome, complete genome	Escherichia coli	60.2	60.2	1	4e-06	100.00%	5147947	CP120549.1
			Select seq CP012633.1	Escherichia coli strain SF-166, complete genome	Escherichia coli	60.2	60.2	1	4e-06	100.00%	4910962	CP012633.1
			Select seq CP012631.1	Escherichia coli strain SF-173, complete genome	Escherichia coli	60.2	60.2	1	4e-06	100.00%	5059732	CP012631.1
			Select seq CP012635.1	Escherichia coli strain SF-088, complete genome	Escherichia coli	60.2	60.2	1	4e-06	100.00%	5048243	CP012635.1
			Select seq CP012625.1	Escherichia coli strain SF-468, complete genome	Escherichia coli	60.2	60.2	1	4e-06	100.00%	5142799	CP012625.1
			Select seq CP087287.1	Escherichia coli strain APEC 16-1068 chromosome, complete genome	Escherichia coli	60.2	60.2	1	4e-06	100.00%	5079315	CP087287.1
			Select seq CP116071.1	Escherichia coli strain DETEC-S589 chromosome, complete genome	Escherichia coli	60.2	60.2	1	4e-06	100.00%	5226109	CP116071.1
			Select seq CP007275.1	Escherichia coli strain NMEC O18, complete genome	Escherichia coli	60.2	60.2	1	4e-06	100.00%	5002781	CP007275.1
			Select seq CP006830.1	Escherichia coli APEC O18, complete genome	Escherichia coli APEC O18	60.2	60.2	1	4e-06	100.00%	5006568	CP006830.1
			Select seq OX341604.1	Escherichia coli isolate EcAZ01 genome assembly, chromosome: c1	Escherichia coli	60.2	60.2	1	4e-06	100.00%	5011906	OX341604.1
			Select seq CP104503.1	Escherichia coli strain E1 chromosome, complete genome	Escherichia coli	60.2	60.2	1	4e-06	100.00%	4910007	CP104503.1
			Select seq CP104533.1	Escherichia coli strain E10 chromosome, complete genome	Escherichia coli	60.2	60.2	1	4e-06	100.00%	5084037	CP104533.1
			Select seq CP007149.1	Escherichia coli RS218, complete genome	Escherichia coli RS218	60.2	60.2	1	4e-06	100.00%	5087638	CP007149.1
			Select seq CP005930.1	Escherichia coli APEC IMT5155, complete genome	Escherichia coli APEC IMT5155	60.2	60.2	1	4e-06	100.00%	4929051	CP005930.1
			Select seq CP092531.1	Escherichia coli strain UTI89-1 chromosome	Escherichia coli	60.2	60.2	1	4e-06	100.00%	5065741	CP092531.1
			Select seq CP092530.1	Escherichia coli strain UTI89-2 chromosome	Escherichia coli	60.2	60.2	1	4e-06	100.00%	5065747	CP092530.1
			Select seq CP092529.1	Escherichia coli strain UTI89-3 chromosome	Escherichia coli	60.2	60.2	1	4e-06	100.00%	5065748	CP092529.1
			Select seq AP026510.1	Escherichia coli TUM13066 DNA, complete genome	Escherichia coli	60.2	60.2	1	4e-06	100.00%	4978077	AP026510.1
			Select seq CP099721.1	Escherichia coli strain EC21GDE043 chromosome, complete genome	Escherichia coli	60.2	60.2	1	4e-06	100.00%	4932147	CP099721.1
			Select seq CP098206.1	Escherichia coli strain Z0117EC0054 chromosome, complete genome	Escherichia coli	60.2	60.2	1	4e-06	100.00%	5072432	CP098206.1
			Select seq CP095271.1	Escherichia coli strain EC9682 chromosome, complete genome	Escherichia coli	60.2	60.2	1	4e-06	100.00%	5169503	CP095271.1
			Select seq CP094339.1	Escherichia coli strain W224N chromosome, complete genome	Escherichia coli	60.2	60.2	1	4e-06	100.00%	5162599	CP094339.1
			Select seq CP028770.1	Escherichia coli strain A4 chromosome, complete genome	Escherichia coli	60.2	60.2	1	4e-06	100.00%	4961568	CP028770.1
			Select seq CP028753.1	Escherichia coli strain A22 chromosome, complete genome	Escherichia coli	60.2	60.2	1	4e-06	100.00%	4727126	CP028753.1
			Select seq CP028743.1	Escherichia coli strain A32 chromosome, complete genome	Escherichia coli	60.2	60.2	1	4e-06	100.00%	4727511	CP028743.1
			Select seq CP028742.1	Escherichia coli strain A33 chromosome, complete genome	Escherichia coli	60.2	60.2	1	4e-06	100.00%	5117905	CP028742.1
			Select seq CP054965.1	Escherichia coli strain STIN_95 chromosome, complete genome	Escherichia coli	60.2	60.2	1	4e-06	100.00%	5088138	CP054965.1
			Select seq CP082771.1	Escherichia coli LF82 chromosome, complete genome	Escherichia coli LF82	60.2	60.2	1	4e-06	100.00%	4772884	CP082771.1
			Select seq CP088869.1	Escherichia coli strain A16EC0054 chromosome, complete genome	Escherichia coli	60.2	60.2	1	4e-06	100.00%	5159453	CP088869.1
			Select seq CP088740.1	Escherichia coli strain B16EC0986 chromosome, complete genome	Escherichia coli	60.2	60.2	1	4e-06	100.00%	4932088	CP088740.1
			Select seq CP088662.1	Escherichia coli strain C16EC0488 chromosome, complete genome	Escherichia coli	60.2	60.2	1	4e-06	100.00%	5161815	CP088662.1
			Select seq CP088421.1	Escherichia coli strain F16EC0267 chromosome, complete genome	Escherichia coli	60.2	60.2	1	4e-06	100.00%	5065051	CP088421.1
			Select seq CP083534.1	Escherichia coli strain elppa1 chromosome, complete genome	Escherichia coli	60.2	60.2	1	4e-06	100.00%	5219152	CP083534.1
			Select seq CP070227.1	Escherichia coli strain JA0072 chromosome, complete genome	Escherichia coli	60.2	60.2	1	4e-06	100.00%	5030087	CP070227.1
			Select seq CP072911.1	Escherichia coli strain C5 chromosome, complete genome	Escherichia coli	60.2	60.2	1	4e-06	100.00%	5040950	CP072911.1

## Sheet: Pu1257_CRISPR1
			Select for downloading or viewing reports	Description	Scientific Name	Max Score	Total Score	Query Cover	E value	Per. Ident	Acc. Len	Accession
	Pu1257_CRISPR1|1_1_929|1_1_29_60|32	AGTTGGAGTATGCGCGTGGGCTTAAAGATCGC	Select seq CP052057.1	Escherichia coli strain SCAID URN1-2019 chromosome	Escherichia coli	60.2	120	1	4e-06	100.00%	4937450	CP052057.1
			Select seq CP051744.1	Escherichia coli strain SCU-484 chromosome, complete genome	Escherichia coli	60.2	60.2	1	4e-06	100.00%	5139277	CP051744.1
			Select seq CP043181.1	Escherichia coli O2:H6 strain PG20180057 chromosome, complete genome	Escherichia coli O2:H6	60.2	60.2	1	4e-06	100.00%	5044633	CP043181.1
			Select seq CP035498.1	Escherichia coli strain 04-00955 chromosome, complete genome	Escherichia coli	60.2	60.2	1	4e-06	100.00%	5349824	CP035498.1
			Select seq CP028714.1	Escherichia coli strain Mt1B1 chromosome	Escherichia coli	60.2	60.2	1	4e-06	100.00%	5115630	CP028714.1
			Select seq CP011915.1	Escherichia coli strain PSUO2 chromosome, complete genome	Escherichia coli	60.2	60.2	1	4e-06	100.00%	4924294	CP011915.1
			Select seq CP148318.1	Escherichia coli strain Z1323MEC0001 chromosome, complete genome	Escherichia coli	60.2	60.2	1	4e-06	100.00%	5220488	CP148318.1
			Select seq CP128596.1	Escherichia coli strain muskdeer13-4 chromosome, complete genome	Escherichia coli	60.2	60.2	1	4e-06	100.00%	5098159	CP128596.1
			Select seq CP016007.1	Escherichia coli strain NGF1, complete genome	Escherichia coli	60.2	60.2	1	4e-06	100.00%	5026105	CP016007.1
			Select seq CP082073.1	Escherichia coli strain MS20659 chromosome, complete genome	Escherichia coli	60.2	60.2	1	4e-06	100.00%	5115175	CP082073.1
			Select seq CP128912.1	Escherichia coli strain TUM13773 chromosome, complete genome	Escherichia coli	60.2	60.2	1	4e-06	100.00%	5120006	CP128912.1
			Select seq CP128578.1	Escherichia coli strain VG38-53E1 chromosome, complete genome	Escherichia coli	60.2	60.2	1	4e-06	100.00%	5299837	CP128578.1
			Select seq CP047057.1	Escherichia coli NC101 chromosome, complete genome	Escherichia coli NC101	60.2	60.2	1	4e-06	100.00%	5030182	CP047057.1
			Select seq CP120549.1	Escherichia coli strain B1172 chromosome, complete genome	Escherichia coli	60.2	60.2	1	4e-06	100.00%	5147947	CP120549.1
			Select seq OX341604.1	Escherichia coli isolate EcAZ01 genome assembly, chromosome: c1	Escherichia coli	60.2	60.2	1	4e-06	100.00%	5011906	OX341604.1
			Select seq AP026510.1	Escherichia coli TUM13066 DNA, complete genome	Escherichia coli	60.2	60.2	1	4e-06	100.00%	4978077	AP026510.1
			Select seq CP028753.1	Escherichia coli strain A22 chromosome, complete genome	Escherichia coli	60.2	60.2	1	4e-06	100.00%	4727126	CP028753.1
			Select seq CP028743.1	Escherichia coli strain A32 chromosome, complete genome	Escherichia coli	60.2	60.2	1	4e-06	100.00%	4727511	CP028743.1
			Select seq CP028742.1	Escherichia coli strain A33 chromosome, complete genome	Escherichia coli	60.2	60.2	1	4e-06	100.00%	5117905	CP028742.1
			Select seq CP054965.1	Escherichia coli strain STIN_95 chromosome, complete genome	Escherichia coli	60.2	60.2	1	4e-06	100.00%	5088138	CP054965.1
			Select seq CP070227.1	Escherichia coli strain JA0072 chromosome, complete genome	Escherichia coli	60.2	60.2	1	4e-06	100.00%	5030087	CP070227.1
			Select seq CP072787.1	Escherichia coli strain NC101 chromosome, complete genome	Escherichia coli	60.2	60.2	1	4e-06	100.00%	5030087	CP072787.1
			Select seq CP072786.1	Escherichia coli strain JA0257 chromosome, complete genome	Escherichia coli	60.2	60.2	1	4e-06	100.00%	5030087	CP072786.1
			Select seq CP072784.1	Escherichia coli strain JA0266 chromosome, complete genome	Escherichia coli	60.2	60.2	1	4e-06	100.00%	5030087	CP072784.1
			Select seq CP072785.1	Escherichia coli strain JA0265 chromosome, complete genome	Escherichia coli	60.2	60.2	1	4e-06	100.00%	5030087	CP072785.1
			Select seq CP069522.1	Escherichia coli strain FDAARGOS_1267 chromosome, complete genome	Escherichia coli	60.2	60.2	1	4e-06	100.00%	5363683	CP069522.1
			Select seq CP069445.1	Escherichia coli strain FDAARGOS_1251 chromosome, complete genome	Escherichia coli	60.2	60.2	1	4e-06	100.00%	5201262	CP069445.1
			Select seq CP068394.1	Escherichia coli strain M-17 chromosome, complete genome	Escherichia coli	60.2	60.2	1	4e-06	100.00%	5028010	CP068394.1
			Select seq LR890198.1	Escherichia coli isolate MINF_1D-sc-2280456 genome assembly, chromosome: 1	Escherichia coli	60.2	60.2	1	4e-06	100.00%	5092209	LR890198.1
			Select seq CP056816.1	Escherichia coli strain RHBSTW-00147 chromosome, complete genome	Escherichia coli	60.2	60.2	1	4e-06	100.00%	5279096	CP056816.1
			Select seq CP056237.1	Escherichia coli strain RHBSTW-00941 chromosome, complete genome	Escherichia coli	60.2	60.2	1	4e-06	100.00%	4818203	CP056237.1
			Select seq JF495989.1	Escherichia coli strain R79 CRISPR4 repeat region	Escherichia coli	60.2	60.2	1	4e-06	100.00%	1228	JF495989.1
			Select seq JF495985.1	Escherichia coli strain IAI51 CRISPR4 repeat region	Escherichia coli	60.2	60.2	1	4e-06	100.00%	747	JF495985.1
			Select seq JF495980.1	Escherichia coli strain 711 CRISPR4 repeat region	Escherichia coli	60.2	60.2	1	4e-06	100.00%	923	JF495980.1
			Select seq JF495976.1	Escherichia coli strain 364 CRISPR4 repeat region	Escherichia coli	54.7	54.7	1	0.0002	96.88%	927	JF495976.1
	Pu1257_CRISPR1|1_1_929|1_2_89_120|32	AGCAAAAACCGGATATAGACAATCTCACTAAA	Select seq CP052057.1	Escherichia coli strain SCAID URN1-2019 chromosome	Escherichia coli	60.2	120	1	4e-06	100.00%	4937450	CP052057.1
			Select seq CP051744.1	Escherichia coli strain SCU-484 chromosome, complete genome	Escherichia coli	60.2	60.2	1	4e-06	100.00%	5139277	CP051744.1
			Select seq CP043181.1	Escherichia coli O2:H6 strain PG20180057 chromosome, complete genome	Escherichia coli O2:H6	60.2	60.2	1	4e-06	100.00%	5044633	CP043181.1
			Select seq CP035498.1	Escherichia coli strain 04-00955 chromosome, complete genome	Escherichia coli	60.2	60.2	1	4e-06	100.00%	5349824	CP035498.1
			Select seq CP028714.1	Escherichia coli strain Mt1B1 chromosome	Escherichia coli	60.2	60.2	1	4e-06	100.00%	5115630	CP028714.1
			Select seq CP011915.1	Escherichia coli strain PSUO2 chromosome, complete genome	Escherichia coli	60.2	60.2	1	4e-06	100.00%	4924294	CP011915.1
			Select seq CP148318.1	Escherichia coli strain Z1323MEC0001 chromosome, complete genome	Escherichia coli	60.2	60.2	1	4e-06	100.00%	5220488	CP148318.1
			Select seq CP128596.1	Escherichia coli strain muskdeer13-4 chromosome, complete genome	Escherichia coli	60.2	60.2	1	4e-06	100.00%	5098159	CP128596.1
			Select seq CP016007.1	Escherichia coli strain NGF1, complete genome	Escherichia coli	60.2	60.2	1	4e-06	100.00%	5026105	CP016007.1
			Select seq CP128912.1	Escherichia coli strain TUM13773 chromosome, complete genome	Escherichia coli	60.2	60.2	1	4e-06	100.00%	5120006	CP128912.1
			Select seq CP128578.1	Escherichia coli strain VG38-53E1 chromosome, complete genome	Escherichia coli	60.2	60.2	1	4e-06	100.00%	5299837	CP128578.1
			Select seq CP047057.1	Escherichia coli NC101 chromosome, complete genome	Escherichia coli NC101	60.2	60.2	1	4e-06	100.00%	5030182	CP047057.1
			Select seq CP120549.1	Escherichia coli strain B1172 chromosome, complete genome	Escherichia coli	60.2	60.2	1	4e-06	100.00%	5147947	CP120549.1
			Select seq OX341604.1	Escherichia coli isolate EcAZ01 genome assembly, chromosome: c1	Escherichia coli	60.2	60.2	1	4e-06	100.00%	5011906	OX341604.1
			Select seq CP104503.1	Escherichia coli strain E1 chromosome, complete genome	Escherichia coli	60.2	60.2	1	4e-06	100.00%	4910007	CP104503.1
			Select seq AP026510.1	Escherichia coli TUM13066 DNA, complete genome	Escherichia coli	60.2	60.2	1	4e-06	100.00%	4978077	AP026510.1
			Select seq CP028753.1	Escherichia coli strain A22 chromosome, complete genome	Escherichia coli	60.2	60.2	1	4e-06	100.00%	4727126	CP028753.1
			Select seq CP028743.1	Escherichia coli strain A32 chromosome, complete genome	Escherichia coli	60.2	60.2	1	4e-06	100.00%	4727511	CP028743.1
			Select seq CP028742.1	Escherichia coli strain A33 chromosome, complete genome	Escherichia coli	60.2	60.2	1	4e-06	100.00%	5117905	CP028742.1
			Select seq CP054965.1	Escherichia coli strain STIN_95 chromosome, complete genome	Escherichia coli	60.2	60.2	1	4e-06	100.00%	5088138	CP054965.1
			Select seq CP070227.1	Escherichia coli strain JA0072 chromosome, complete genome	Escherichia coli	60.2	60.2	1	4e-06	100.00%	5030087	CP070227.1
			Select seq CP072787.1	Escherichia coli strain NC101 chromosome, complete genome	Escherichia coli	60.2	60.2	1	4e-06	100.00%	5030087	CP072787.1
			Select seq CP072786.1	Escherichia coli strain JA0257 chromosome, complete genome	Escherichia coli	60.2	60.2	1	4e-06	100.00%	5030087	CP072786.1
			Select seq CP072784.1	Escherichia coli strain JA0266 chromosome, complete genome	Escherichia coli	60.2	60.2	1	4e-06	100.00%	5030087	CP072784.1
			Select seq CP072785.1	Escherichia coli strain JA0265 chromosome, complete genome	Escherichia coli	60.2	60.2	1	4e-06	100.00%	5030087	CP072785.1
			Select seq CP069522.1	Escherichia coli strain FDAARGOS_1267 chromosome, complete genome	Escherichia coli	60.2	60.2	1	4e-06	100.00%	5363683	CP069522.1
			Select seq CP069445.1	Escherichia coli strain FDAARGOS_1251 chromosome, complete genome	Escherichia coli	60.2	60.2	1	4e-06	100.00%	5201262	CP069445.1
			Select seq CP068394.1	Escherichia coli strain M-17 chromosome, complete genome	Escherichia coli	60.2	60.2	1	4e-06	100.00%	5028010	CP068394.1
			Select seq LR890198.1	Escherichia coli isolate MINF_1D-sc-2280456 genome assembly, chromosome: 1	Escherichia coli	60.2	60.2	1	4e-06	100.00%	5092209	LR890198.1
			Select seq CP056816.1	Escherichia coli strain RHBSTW-00147 chromosome, complete genome	Escherichia coli	60.2	60.2	1	4e-06	100.00%	5279096	CP056816.1
			Select seq JF495989.1	Escherichia coli strain R79 CRISPR4 repeat region	Escherichia coli	60.2	60.2	1	4e-06	100.00%	1228	JF495989.1
			Select seq JF495980.1	Escherichia coli strain 711 CRISPR4 repeat region	Escherichia coli	60.2	60.2	1	4e-06	100.00%	923	JF495980.1
	Pu1257_CRISPR1|1_1_929|1_3_149_180|32	GCGCACGGCGTGGCGACAGAGAGCACGCCCGC	Select seq CP051744.1	Escherichia coli strain SCU-484 chromosome, complete genome	Escherichia coli	60.2	60.2	1	4e-06	100.00%	5139277	CP051744.1
			Select seq CP043181.1	Escherichia coli O2:H6 strain PG20180057 chromosome, complete genome	Escherichia coli O2:H6	60.2	60.2	1	4e-06	100.00%	5044633	CP043181.1
			Select seq CP035498.1	Escherichia coli strain 04-00955 chromosome, complete genome	Escherichia coli	60.2	60.2	1	4e-06	100.00%	5349824	CP035498.1
			Select seq CP028714.1	Escherichia coli strain Mt1B1 chromosome	Escherichia coli	60.2	60.2	1	4e-06	100.00%	5115630	CP028714.1
			Select seq CP011915.1	Escherichia coli strain PSUO2 chromosome, complete genome	Escherichia coli	60.2	60.2	1	4e-06	100.00%	4924294	CP011915.1
			Select seq CP148318.1	Escherichia coli strain Z1323MEC0001 chromosome, complete genome	Escherichia coli	60.2	60.2	1	4e-06	100.00%	5220488	CP148318.1
			Select seq CP128596.1	Escherichia coli strain muskdeer13-4 chromosome, complete genome	Escherichia coli	60.2	60.2	1	4e-06	100.00%	5098159	CP128596.1
			Select seq CP016007.1	Escherichia coli strain NGF1, complete genome	Escherichia coli	60.2	60.2	1	4e-06	100.00%	5026105	CP016007.1
			Select seq CP128912.1	Escherichia coli strain TUM13773 chromosome, complete genome	Escherichia coli	60.2	60.2	1	4e-06	100.00%	5120006	CP128912.1
			Select seq CP128578.1	Escherichia coli strain VG38-53E1 chromosome, complete genome	Escherichia coli	60.2	60.2	1	4e-06	100.00%	5299837	CP128578.1
			Select seq CP047057.1	Escherichia coli NC101 chromosome, complete genome	Escherichia coli NC101	60.2	60.2	1	4e-06	100.00%	5030182	CP047057.1
			Select seq CP120549.1	Escherichia coli strain B1172 chromosome, complete genome	Escherichia coli	60.2	60.2	1	4e-06	100.00%	5147947	CP120549.1
			Select seq OX341604.1	Escherichia coli isolate EcAZ01 genome assembly, chromosome: c1	Escherichia coli	60.2	60.2	1	4e-06	100.00%	5011906	OX341604.1
			Select seq CP104503.1	Escherichia coli strain E1 chromosome, complete genome	Escherichia coli	60.2	60.2	1	4e-06	100.00%	4910007	CP104503.1
			Select seq AP026510.1	Escherichia coli TUM13066 DNA, complete genome	Escherichia coli	60.2	60.2	1	4e-06	100.00%	4978077	AP026510.1
			Select seq CP028753.1	Escherichia coli strain A22 chromosome, complete genome	Escherichia coli	60.2	60.2	1	4e-06	100.00%	4727126	CP028753.1
			Select seq CP028743.1	Escherichia coli strain A32 chromosome, complete genome	Escherichia coli	60.2	60.2	1	4e-06	100.00%	4727511	CP028743.1
			Select seq CP028742.1	Escherichia coli strain A33 chromosome, complete genome	Escherichia coli	60.2	60.2	1	4e-06	100.00%	5117905	CP028742.1
			Select seq CP054965.1	Escherichia coli strain STIN_95 chromosome, complete genome	Escherichia coli	60.2	60.2	1	4e-06	100.00%	5088138	CP054965.1
			Select seq CP082771.1	Escherichia coli LF82 chromosome, complete genome	Escherichia coli LF82	60.2	60.2	1	4e-06	100.00%	4772884	CP082771.1
			Select seq CP070227.1	Escherichia coli strain JA0072 chromosome, complete genome	Escherichia coli	60.2	60.2	1	4e-06	100.00%	5030087	CP070227.1
			Select seq CP072787.1	Escherichia coli strain NC101 chromosome, complete genome	Escherichia coli	60.2	60.2	1	4e-06	100.00%	5030087	CP072787.1
			Select seq CP072786.1	Escherichia coli strain JA0257 chromosome, complete genome	Escherichia coli	60.2	60.2	1	4e-06	100.00%	5030087	CP072786.1
			Select seq CP072784.1	Escherichia coli strain JA0266 chromosome, complete genome	Escherichia coli	60.2	60.2	1	4e-06	100.00%	5030087	CP072784.1
			Select seq CP072785.1	Escherichia coli strain JA0265 chromosome, complete genome	Escherichia coli	60.2	60.2	1	4e-06	100.00%	5030087	CP072785.1
			Select seq CP069522.1	Escherichia coli strain FDAARGOS_1267 chromosome, complete genome	Escherichia coli	60.2	60.2	1	4e-06	100.00%	5363683	CP069522.1
			Select seq CP069445.1	Escherichia coli strain FDAARGOS_1251 chromosome, complete genome	Escherichia coli	60.2	60.2	1	4e-06	100.00%	5201262	CP069445.1
			Select seq CP068394.1	Escherichia coli strain M-17 chromosome, complete genome	Escherichia coli	60.2	60.2	1	4e-06	100.00%	5028010	CP068394.1
			Select seq LR890198.1	Escherichia coli isolate MINF_1D-sc-2280456 genome assembly, chromosome: 1	Escherichia coli	60.2	60.2	1	4e-06	100.00%	5092209	LR890198.1
			Select seq CP056816.1	Escherichia coli strain RHBSTW-00147 chromosome, complete genome	Escherichia coli	60.2	60.2	1	4e-06	100.00%	5279096	CP056816.1
			Select seq JF495989.1	Escherichia coli strain R79 CRISPR4 repeat region	Escherichia coli	60.2	60.2	1	4e-06	100.00%	1228	JF495989.1
			Select seq CP001855.1	Escherichia coli O83:H1 str. NRG 857C, complete genome	Escherichia coli O83:H1 str. NRG 857C	60.2	60.2	1	4e-06	100.00%	4747819	CP001855.1
			Select seq CU651637.1	Escherichia coli LF82 chromosome, complete sequence	Escherichia coli LF82	60.2	60.2	1	4e-06	100.00%	4773108	CU651637.1
			Select seq JF495976.1	Escherichia coli strain 364 CRISPR4 repeat region	Escherichia coli	58.4	58.4	0.96	1e-05	100.00%	927	JF495976.1
	Pu1257_CRISPR1|1_1_929|1_4_209_240|32	AGTTCGGCATGAGCAGCTCCTCTGTAGTCAGA	Select seq CP043181.1	Escherichia coli O2:H6 strain PG20180057 chromosome, complete genome	Escherichia coli O2:H6	60.2	60.2	1	4e-06	100.00%	5044633	CP043181.1
			Select seq CP035498.1	Escherichia coli strain 04-00955 chromosome, complete genome	Escherichia coli	60.2	60.2	1	4e-06	100.00%	5349824	CP035498.1
			Select seq CP028714.1	Escherichia coli strain Mt1B1 chromosome	Escherichia coli	60.2	60.2	1	4e-06	100.00%	5115630	CP028714.1
			Select seq CP011915.1	Escherichia coli strain PSUO2 chromosome, complete genome	Escherichia coli	60.2	60.2	1	4e-06	100.00%	4924294	CP011915.1
			Select seq CP148318.1	Escherichia coli strain Z1323MEC0001 chromosome, complete genome	Escherichia coli	60.2	60.2	1	4e-06	100.00%	5220488	CP148318.1
			Select seq CP128596.1	Escherichia coli strain muskdeer13-4 chromosome, complete genome	Escherichia coli	60.2	60.2	1	4e-06	100.00%	5098159	CP128596.1
			Select seq CP016007.1	Escherichia coli strain NGF1, complete genome	Escherichia coli	60.2	60.2	1	4e-06	100.00%	5026105	CP016007.1
			Select seq CP128912.1	Escherichia coli strain TUM13773 chromosome, complete genome	Escherichia coli	60.2	60.2	1	4e-06	100.00%	5120006	CP128912.1
			Select seq CP128578.1	Escherichia coli strain VG38-53E1 chromosome, complete genome	Escherichia coli	60.2	60.2	1	4e-06	100.00%	5299837	CP128578.1
			Select seq CP047057.1	Escherichia coli NC101 chromosome, complete genome	Escherichia coli NC101	60.2	60.2	1	4e-06	100.00%	5030182	CP047057.1
			Select seq CP120549.1	Escherichia coli strain B1172 chromosome, complete genome	Escherichia coli	60.2	60.2	1	4e-06	100.00%	5147947	CP120549.1
			Select seq OX341604.1	Escherichia coli isolate EcAZ01 genome assembly, chromosome: c1	Escherichia coli	60.2	60.2	1	4e-06	100.00%	5011906	OX341604.1
			Select seq CP104503.1	Escherichia coli strain E1 chromosome, complete genome	Escherichia coli	60.2	60.2	1	4e-06	100.00%	4910007	CP104503.1
			Select seq AP026510.1	Escherichia coli TUM13066 DNA, complete genome	Escherichia coli	60.2	60.2	1	4e-06	100.00%	4978077	AP026510.1
			Select seq CP028770.1	Escherichia coli strain A4 chromosome, complete genome	Escherichia coli	60.2	60.2	1	4e-06	100.00%	4961568	CP028770.1
			Select seq CP028742.1	Escherichia coli strain A33 chromosome, complete genome	Escherichia coli	60.2	60.2	1	4e-06	100.00%	5117905	CP028742.1
			Select seq CP082771.1	Escherichia coli LF82 chromosome, complete genome	Escherichia coli LF82	60.2	60.2	1	4e-06	100.00%	4772884	CP082771.1
			Select seq CP070227.1	Escherichia coli strain JA0072 chromosome, complete genome	Escherichia coli	60.2	60.2	1	4e-06	100.00%	5030087	CP070227.1
			Select seq CP072787.1	Escherichia coli strain NC101 chromosome, complete genome	Escherichia coli	60.2	60.2	1	4e-06	100.00%	5030087	CP072787.1
			Select seq CP072786.1	Escherichia coli strain JA0257 chromosome, complete genome	Escherichia coli	60.2	60.2	1	4e-06	100.00%	5030087	CP072786.1
			Select seq CP072784.1	Escherichia coli strain JA0266 chromosome, complete genome	Escherichia coli	60.2	60.2	1	4e-06	100.00%	5030087	CP072784.1
			Select seq CP072785.1	Escherichia coli strain JA0265 chromosome, complete genome	Escherichia coli	60.2	60.2	1	4e-06	100.00%	5030087	CP072785.1
			Select seq CP069522.1	Escherichia coli strain FDAARGOS_1267 chromosome, complete genome	Escherichia coli	60.2	60.2	1	4e-06	100.00%	5363683	CP069522.1
			Select seq CP069445.1	Escherichia coli strain FDAARGOS_1251 chromosome, complete genome	Escherichia coli	60.2	60.2	1	4e-06	100.00%	5201262	CP069445.1
			Select seq CP068394.1	Escherichia coli strain M-17 chromosome, complete genome	Escherichia coli	60.2	120	1	4e-06	100.00%	5028010	CP068394.1
			Select seq LR890198.1	Escherichia coli isolate MINF_1D-sc-2280456 genome assembly, chromosome: 1	Escherichia coli	60.2	60.2	1	4e-06	100.00%	5092209	LR890198.1
			Select seq CP056816.1	Escherichia coli strain RHBSTW-00147 chromosome, complete genome	Escherichia coli	60.2	60.2	1	4e-06	100.00%	5279096	CP056816.1
			Select seq JF495991.1	Escherichia coli strain R89 CRISPR4 repeat region	Escherichia coli	60.2	60.2	1	4e-06	100.00%	148	JF495991.1
			Select seq JF495990.1	Escherichia coli strain R85 CRISPR4 repeat region	Escherichia coli	60.2	60.2	1	4e-06	100.00%	747	JF495990.1
			Select seq JF495989.1	Escherichia coli strain R79 CRISPR4 repeat region	Escherichia coli	60.2	60.2	1	4e-06	100.00%	1228	JF495989.1
			Select seq JF495976.1	Escherichia coli strain 364 CRISPR4 repeat region	Escherichia coli	60.2	60.2	1	4e-06	100.00%	927	JF495976.1
			Select seq CU651637.1	Escherichia coli LF82 chromosome, complete sequence	Escherichia coli LF82	60.2	60.2	1	4e-06	100.00%	4773108	CU651637.1
	Pu1257_CRISPR1|1_1_929|1_5_269_300|32	AGCCAAAATAATGCGTCGCTTTCTGACATTTT	Select seq CP051744.1	Escherichia coli strain SCU-484 chromosome, complete genome	Escherichia coli	60.2	60.2	1	4e-06	100.00%	5139277	CP051744.1
			Select seq CP043181.1	Escherichia coli O2:H6 strain PG20180057 chromosome, complete genome	Escherichia coli O2:H6	60.2	60.2	1	4e-06	100.00%	5044633	CP043181.1
			Select seq CP035498.1	Escherichia coli strain 04-00955 chromosome, complete genome	Escherichia coli	60.2	60.2	1	4e-06	100.00%	5349824	CP035498.1
			Select seq CP028714.1	Escherichia coli strain Mt1B1 chromosome	Escherichia coli	60.2	60.2	1	4e-06	100.00%	5115630	CP028714.1
			Select seq CP011915.1	Escherichia coli strain PSUO2 chromosome, complete genome	Escherichia coli	60.2	60.2	1	4e-06	100.00%	4924294	CP011915.1
			Select seq CP128596.1	Escherichia coli strain muskdeer13-4 chromosome, complete genome	Escherichia coli	60.2	60.2	1	4e-06	100.00%	5098159	CP128596.1
			Select seq CP016007.1	Escherichia coli strain NGF1, complete genome	Escherichia coli	60.2	60.2	1	4e-06	100.00%	5026105	CP016007.1
			Select seq CP128912.1	Escherichia coli strain TUM13773 chromosome, complete genome	Escherichia coli	60.2	60.2	1	4e-06	100.00%	5120006	CP128912.1
			Select seq CP128578.1	Escherichia coli strain VG38-53E1 chromosome, complete genome	Escherichia coli	60.2	60.2	1	4e-06	100.00%	5299837	CP128578.1
			Select seq CP047057.1	Escherichia coli NC101 chromosome, complete genome	Escherichia coli NC101	60.2	60.2	1	4e-06	100.00%	5030182	CP047057.1
			Select seq CP120549.1	Escherichia coli strain B1172 chromosome, complete genome	Escherichia coli	60.2	60.2	1	4e-06	100.00%	5147947	CP120549.1
			Select seq OX341604.1	Escherichia coli isolate EcAZ01 genome assembly, chromosome: c1	Escherichia coli	60.2	60.2	1	4e-06	100.00%	5011906	OX341604.1
			Select seq CP104503.1	Escherichia coli strain E1 chromosome, complete genome	Escherichia coli	60.2	60.2	1	4e-06	100.00%	4910007	CP104503.1
			Select seq AP026510.1	Escherichia coli TUM13066 DNA, complete genome	Escherichia coli	60.2	60.2	1	4e-06	100.00%	4978077	AP026510.1
			Select seq CP028770.1	Escherichia coli strain A4 chromosome, complete genome	Escherichia coli	60.2	60.2	1	4e-06	100.00%	4961568	CP028770.1
			Select seq CP028742.1	Escherichia coli strain A33 chromosome, complete genome	Escherichia coli	60.2	60.2	1	4e-06	100.00%	5117905	CP028742.1
			Select seq CP054965.1	Escherichia coli strain STIN_95 chromosome, complete genome	Escherichia coli	60.2	60.2	1	4e-06	100.00%	5088138	CP054965.1
			Select seq CP082771.1	Escherichia coli LF82 chromosome, complete genome	Escherichia coli LF82	60.2	60.2	1	4e-06	100.00%	4772884	CP082771.1
			Select seq CP070227.1	Escherichia coli strain JA0072 chromosome, complete genome	Escherichia coli	60.2	60.2	1	4e-06	100.00%	5030087	CP070227.1
			Select seq CP072787.1	Escherichia coli strain NC101 chromosome, complete genome	Escherichia coli	60.2	60.2	1	4e-06	100.00%	5030087	CP072787.1
			Select seq CP072786.1	Escherichia coli strain JA0257 chromosome, complete genome	Escherichia coli	60.2	60.2	1	4e-06	100.00%	5030087	CP072786.1
			Select seq CP072784.1	Escherichia coli strain JA0266 chromosome, complete genome	Escherichia coli	60.2	60.2	1	4e-06	100.00%	5030087	CP072784.1
			Select seq CP072785.1	Escherichia coli strain JA0265 chromosome, complete genome	Escherichia coli	60.2	60.2	1	4e-06	100.00%	5030087	CP072785.1
			Select seq CP069522.1	Escherichia coli strain FDAARGOS_1267 chromosome, complete genome	Escherichia coli	60.2	60.2	1	4e-06	100.00%	5363683	CP069522.1
			Select seq CP069445.1	Escherichia coli strain FDAARGOS_1251 chromosome, complete genome	Escherichia coli	60.2	60.2	1	4e-06	100.00%	5201262	CP069445.1
			Select seq CP068394.1	Escherichia coli strain M-17 chromosome, complete genome	Escherichia coli	60.2	60.2	1	4e-06	100.00%	5028010	CP068394.1
			Select seq LR890198.1	Escherichia coli isolate MINF_1D-sc-2280456 genome assembly, chromosome: 1	Escherichia coli	60.2	60.2	1	4e-06	100.00%	5092209	LR890198.1
			Select seq CP056816.1	Escherichia coli strain RHBSTW-00147 chromosome, complete genome	Escherichia coli	60.2	60.2	1	4e-06	100.00%	5279096	CP056816.1
			Select seq JF495991.1	Escherichia coli strain R89 CRISPR4 repeat region	Escherichia coli	60.2	60.2	1	4e-06	100.00%	148	JF495991.1
			Select seq JF495990.1	Escherichia coli strain R85 CRISPR4 repeat region	Escherichia coli	60.2	60.2	1	4e-06	100.00%	747	JF495990.1
			Select seq JF495989.1	Escherichia coli strain R79 CRISPR4 repeat region	Escherichia coli	60.2	60.2	1	4e-06	100.00%	1228	JF495989.1
			Select seq CU651637.1	Escherichia coli LF82 chromosome, complete sequence	Escherichia coli LF82	60.2	60.2	1	4e-06	100.00%	4773108	CU651637.1
			Select seq JF495980.1	Escherichia coli strain 711 CRISPR4 repeat region	Escherichia coli	58.4	58.4	0.96	1e-05	100.00%	923	JF495980.1
	Pu1257_CRISPR1|1_1_929|1_6_329_360|32	ACATTTCCGCCGTTATGAATCGGTATTCCATA	Select seq CP052057.1	Escherichia coli strain SCAID URN1-2019 chromosome	Escherichia coli	60.2	113	1	4e-06	100.00%	4937450	CP052057.1
			Select seq CP011915.1	Escherichia coli strain PSUO2 chromosome, complete genome	Escherichia coli	60.2	60.2	1	4e-06	100.00%	4924294	CP011915.1
			Select seq CP148282.1	Escherichia coli strain Z1323PEC0010 chromosome, complete genome	Escherichia coli	60.2	60.2	1	4e-06	100.00%	4807232	CP148282.1
			Select seq CP145698.1	Escherichia coli strain S1-KEN-03-A chromosome, complete genome	Escherichia coli	60.2	60.2	1	4e-06	100.00%	5100299	CP145698.1
			Select seq CP145694.1	Escherichia coli strain S1-KEN-04-A chromosome, complete genome	Escherichia coli	60.2	60.2	1	4e-06	100.00%	5100299	CP145694.1
			Select seq CP128596.1	Escherichia coli strain muskdeer13-4 chromosome, complete genome	Escherichia coli	60.2	60.2	1	4e-06	100.00%	5098159	CP128596.1
			Select seq CP132728.1	Escherichia coli strain LZSFT34 chromosome, complete genome	Escherichia coli	60.2	60.2	1	4e-06	100.00%	4945961	CP132728.1
			Select seq CP120549.1	Escherichia coli strain B1172 chromosome, complete genome	Escherichia coli	60.2	60.2	1	4e-06	100.00%	5147947	CP120549.1
			Select seq CP104503.1	Escherichia coli strain E1 chromosome, complete genome	Escherichia coli	60.2	60.2	1	4e-06	100.00%	4910007	CP104503.1
			Select seq AP026510.1	Escherichia coli TUM13066 DNA, complete genome	Escherichia coli	60.2	60.2	1	4e-06	100.00%	4978077	AP026510.1
			Select seq CP028753.1	Escherichia coli strain A22 chromosome, complete genome	Escherichia coli	60.2	60.2	1	4e-06	100.00%	4727126	CP028753.1
			Select seq CP028743.1	Escherichia coli strain A32 chromosome, complete genome	Escherichia coli	60.2	60.2	1	4e-06	100.00%	4727511	CP028743.1
			Select seq CP028742.1	Escherichia coli strain A33 chromosome, complete genome	Escherichia coli	60.2	60.2	1	4e-06	100.00%	5117905	CP028742.1
			Select seq CP054965.1	Escherichia coli strain STIN_95 chromosome, complete genome	Escherichia coli	60.2	60.2	1	4e-06	100.00%	5088138	CP054965.1
			Select seq CP069522.1	Escherichia coli strain FDAARGOS_1267 chromosome, complete genome	Escherichia coli	60.2	60.2	1	4e-06	100.00%	5363683	CP069522.1
			Select seq LR890198.1	Escherichia coli isolate MINF_1D-sc-2280456 genome assembly, chromosome: 1	Escherichia coli	60.2	60.2	1	4e-06	100.00%	5092209	LR890198.1
			Select seq CP058093.1	Escherichia coli strain RHB01-C09 chromosome, complete genome	Escherichia coli	60.2	60.2	1	4e-06	100.00%	4843407	CP058093.1
			Select seq CP058104.1	Escherichia coli strain RHB01-C04 chromosome, complete genome	Escherichia coli	60.2	60.2	1	4e-06	100.00%	4843636	CP058104.1
			Select seq CP057640.1	Escherichia coli strain RHB19-C23 chromosome, complete genome	Escherichia coli	60.2	60.2	1	4e-06	100.00%	4837389	CP057640.1
			Select seq CP056928.1	Escherichia coli strain RHB42-C20 chromosome, complete genome	Escherichia coli	60.2	60.2	1	4e-06	100.00%	4916628	CP056928.1
			Select seq CP056816.1	Escherichia coli strain RHBSTW-00147 chromosome, complete genome	Escherichia coli	60.2	60.2	1	4e-06	100.00%	5279096	CP056816.1
			Select seq CP056165.1	Escherichia marmotae strain RHBSTW-00777 chromosome, complete genome	Escherichia marmotae	58.4	58.4	0.96	1e-05	100.00%	4754030	CP056165.1
			Select seq CP041411.1	Escherichia coli strain STEC719 chromosome, complete genome	Escherichia coli	54.7	54.7	0.9	0.0002	100.00%	4987940	CP041411.1
			Select seq LR134092.1	Escherichia coli strain NCTC10444 genome assembly, chromosome: 1	Escherichia coli	54.7	54.7	0.9	0.0002	100.00%	5295029	LR134092.1
			Select seq LR134081.1	Escherichia coli strain NCTC9033 genome assembly, chromosome: 1	Escherichia coli	54.7	54.7	0.9	0.0002	100.00%	5249174	LR134081.1
			Select seq LR134079.1	Escherichia coli strain NCTC9112 genome assembly, chromosome: 1	Escherichia coli	54.7	54.7	0.9	0.0002	100.00%	5468700	LR134079.1
			Select seq CP028122.1	Escherichia coli O43 str. RM10042 chromosome, complete genome	Escherichia coli O43 str. RM10042	54.7	54.7	0.9	0.0002	100.00%	5057506	CP028122.1
			Select seq CP157102.1	Escherichia coli strain UTME-11 chromosome, complete genome	Escherichia coli	54.7	54.7	0.9	0.0002	100.00%	4806007	CP157102.1
			Select seq CP010122.1	Escherichia coli strain C5, complete genome	Escherichia coli	54.7	54.7	0.9	0.0002	100.00%	5333488	CP010122.1
			Select seq CP132979.1	Escherichia coli strain ARS-C101 chromosome, complete genome	Escherichia coli	54.7	54.7	0.9	0.0002	100.00%	4937799	CP132979.1
			Select seq CP129383.1	Escherichia coli strain STEC434 chromosome, complete genome	Escherichia coli	54.7	54.7	0.9	0.0002	100.00%	5011978	CP129383.1
			Select seq CP128592.1	Escherichia coli strain VG12A2 chromosome, complete genome	Escherichia coli	54.7	54.7	0.9	0.0002	100.00%	4829891	CP128592.1
			Select seq KT821506.1	Escherichia coli strain ARDMR022 CRISPR1 repeat region	Escherichia coli	54.7	54.7	0.9	0.0002	100.00%	1198	KT821506.1
			Select seq CP126294.1	Escherichia coli strain IVRI_FBI_599 chromosome	Escherichia coli	54.7	54.7	0.9	0.0002	100.00%	4749733	CP126294.1
			Select seq CP098947.1	Escherichia coli strain RHB47-C06 chromosome, complete genome	Escherichia coli	54.7	54.7	0.9	0.0002	100.00%	4851599	CP098947.1
			Select seq CP099010.1	Escherichia coli strain RHB45-SO-C03 chromosome, complete genome	Escherichia coli	54.7	54.7	0.9	0.0002	100.00%	4767626	CP099010.1
			Select seq CP099129.1	Escherichia coli strain RHB31-E3-C05 chromosome, complete genome	Escherichia coli	54.7	54.7	0.9	0.0002	100.00%	4906752	CP099129.1
			Select seq CP099134.1	Escherichia coli strain RHB31-E3-C03 chromosome, complete genome	Escherichia coli	54.7	54.7	0.9	0.0002	100.00%	4858302	CP099134.1
			Select seq CP099167.1	Escherichia coli strain RHB25-E3-C05 chromosome, complete genome	Escherichia coli	54.7	54.7	0.9	0.0002	100.00%	4805665	CP099167.1
			Select seq CP099058.1	Escherichia coli strain RHB43-SO-C05 chromosome, complete genome	Escherichia coli	54.7	54.7	0.9	0.0002	100.00%	4801308	CP099058.1
			Select seq CP099168.1	Escherichia coli strain RHB25-E3-C03 chromosome, complete genome	Escherichia coli	54.7	54.7	0.9	0.0002	100.00%	4805703	CP099168.1
			Select seq CP099169.1	Escherichia coli strain RHB23-SO-C06 chromosome, complete genome	Escherichia coli	54.7	54.7	0.9	0.0002	100.00%	4793898	CP099169.1
			Select seq CP099173.1	Escherichia coli strain RHB23-SO-C02 chromosome, complete genome	Escherichia coli	54.7	54.7	0.9	0.0002	100.00%	3483309	CP099173.1
			Select seq CP099283.1	Escherichia coli strain RHB03-SO-C06 chromosome, complete genome	Escherichia coli	54.7	54.7	0.9	0.0002	100.00%	4765575	CP099283.1
			Select seq CP099285.1	Escherichia coli strain RHB03-SO-C05 chromosome, complete genome	Escherichia coli	54.7	54.7	0.9	0.0002	100.00%	4765577	CP099285.1
			Select seq CP119577.1	Escherichia coli strain C012_chr chromosome, complete genome	Escherichia coli	54.7	54.7	0.9	0.0002	100.00%	4771666	CP119577.1
			Select seq CP104472.1	Escherichia coli strain UC4224 chromosome, complete genome	Escherichia coli	54.7	54.7	0.9	0.0002	100.00%	5047333	CP104472.1
			Select seq CP101965.1	Escherichia coli strain STEC704 chromosome, complete genome	Escherichia coli	54.7	54.7	0.9	0.0002	100.00%	4988014	CP101965.1
			Select seq CP101961.1	Escherichia coli strain STEC1140 chromosome, complete genome	Escherichia coli	54.7	54.7	0.9	0.0002	100.00%	5094615	CP101961.1
			Select seq CP101956.1	Escherichia coli strain STEC1125 chromosome, complete genome	Escherichia coli	54.7	54.7	0.9	0.0002	100.00%	4989052	CP101956.1
			Select seq CP101954.1	Escherichia coli strain STEC1116 chromosome, complete genome	Escherichia coli	54.7	54.7	0.9	0.0002	100.00%	5068588	CP101954.1
			Select seq CP101949.1	Escherichia coli strain STEC1099 chromosome, complete genome	Escherichia coli	54.7	54.7	0.9	0.0002	100.00%	5119070	CP101949.1
			Select seq CP101732.1	Escherichia coli strain BY9F33 chromosome	Escherichia coli	54.7	54.7	0.9	0.0002	100.00%	5083870	CP101732.1
			Select seq CP100500.1	Escherichia coli strain LH50-c chromosome, complete genome	Escherichia coli	54.7	54.7	0.9	0.0002	100.00%	5559392	CP100500.1
			Select seq CP098211.1	Escherichia coli strain Z0117EC0040 chromosome, complete genome	Escherichia coli	54.7	54.7	0.9	0.0002	100.00%	4838686	CP098211.1
			Select seq CP098183.1	Escherichia coli strain Z0117EC0133 chromosome, complete genome	Escherichia coli	54.7	54.7	0.9	0.0002	100.00%	4742047	CP098183.1
			Select seq CP096834.1	Escherichia coli strain PM4-5 chromosome, complete genome	Escherichia coli	54.7	54.7	0.9	0.0002	100.00%	4781404	CP096834.1
			Select seq CP028769.1	Escherichia coli strain A5 chromosome, complete genome	Escherichia coli	54.7	54.7	0.9	0.0002	100.00%	4769222	CP028769.1
			Select seq CP028763.1	Escherichia coli strain A11 chromosome, complete genome	Escherichia coli	54.7	54.7	0.9	0.0002	100.00%	4770699	CP028763.1
			Select seq CP028737.1	Escherichia coli strain A39 chromosome, complete genome	Escherichia coli	54.7	54.7	0.9	0.0002	100.00%	4746311	CP028737.1
			Select seq LK999947.1	Escherichia coli genome assembly FHI42, scaffold scaffold-26	Escherichia coli	54.7	54.7	0.9	0.0002	100.00%	251853	LK999947.1
			Select seq LK985425.1	Escherichia coli genome assembly FHI100, scaffold scaffold-27	Escherichia coli	54.7	54.7	0.9	0.0002	100.00%	390265	LK985425.1
			Select seq CP060099.1	Escherichia coli strain STEC865 chromosome, complete genome	Escherichia coli	54.7	54.7	0.9	0.0002	100.00%	4798146	CP060099.1
			Select seq CP060097.1	Escherichia coli strain STEC866 chromosome, complete genome	Escherichia coli	54.7	54.7	0.9	0.0002	100.00%	4798037	CP060097.1
			Select seq OU342919.1	Escherichia coli isolate UR21/11-869 genome assembly, chromosome: 1	Escherichia coli	54.7	54.7	0.9	0.0002	100.00%	4902782	OU342919.1
			Select seq CP084096.1	Escherichia coli O78 strain 3 chromosome, complete genome	Escherichia coli O78	54.7	54.7	0.9	0.0002	100.00%	5211633	CP084096.1
			Select seq CP081813.1	Shigella flexneri strain WW1 chromosome, complete genome	Shigella flexneri	54.7	54.7	0.9	0.0002	100.00%	4786643	CP081813.1
			Select seq KF523082.1	Escherichia coli strain XDN15018 CRISPR1 repeat region	Escherichia coli	54.7	54.7	0.9	0.0002	100.00%	848	KF523082.1
			Select seq KF707526.1	Escherichia coli strain 5B5B CRISPR 2.1 repeat region	Escherichia coli	54.7	54.7	0.9	0.0002	100.00%	639	KF707526.1
			Select seq CP077646.1	Escherichia coli strain ST866 chromosome, complete genome	Escherichia coli	54.7	54.7	0.9	0.0002	100.00%	4798159	CP077646.1
			Select seq OU356913.1	Escherichia coli strain B1575 / O161:H4 / fimH31 / 57 (ST Warwick) genome assembly, chromosome: 1	Escherichia coli	54.7	54.7	0.9	0.0002	100.00%	4979542	OU356913.1
			Select seq OU349845.1	Escherichia coli strain M708 / Oneg:H25 / fimH25 / 57 (ST Warwick) genome assembly, chromosome: 1	Escherichia coli	54.7	54.7	0.9	0.0002	100.00%	5042123	OU349845.1
			Select seq OU349840.1	Escherichia coli strain M718 / O159:H25 / fimH759 / 57 (ST Warwick) genome assembly, chromosome: 1	Escherichia coli	54.7	54.7	0.9	0.0002	100.00%	5444046	OU349840.1
			Select seq KC765654.1	Escherichia coli strain 95-0942 CRISPR1 repeat region	Escherichia coli	54.7	54.7	0.9	0.0002	100.00%	2509	KC765654.1
			Select seq CP077649.1	Escherichia coli strain ST865 chromosome, complete genome	Escherichia coli	54.7	54.7	0.9	0.0002	100.00%	4797801	CP077649.1
			Select seq CP058012.1	Escherichia coli strain RHB04-C13 chromosome, complete genome	Escherichia coli	54.7	54.7	0.9	0.0002	100.00%	4973800	CP058012.1
			Select seq CP050047.1	Escherichia coli strain 90-1 chromosome, complete genome	Escherichia coli	54.7	54.7	0.9	0.0002	100.00%	4801182	CP050047.1
			Select seq CP058007.1	Escherichia coli strain RHB04-C22 chromosome, complete genome	Escherichia coli	54.7	54.7	0.9	0.0002	100.00%	4973701	CP058007.1
			Select seq CP057600.1	Escherichia coli strain RHB21-C11 chromosome, complete genome	Escherichia coli	54.7	54.7	0.9	0.0002	100.00%	4789603	CP057600.1
			Select seq CP057584.1	Escherichia coli strain RHB22-C05 chromosome, complete genome	Escherichia coli	54.7	54.7	0.9	0.0002	100.00%	4978342	CP057584.1
			Select seq CP057574.1	Escherichia coli strain RHB22-C17 chromosome, complete genome	Escherichia coli	54.7	54.7	0.9	0.0002	100.00%	4979622	CP057574.1
			Select seq CP057539.1	Escherichia coli strain RHB23-C06 chromosome, complete genome	Escherichia coli	54.7	54.7	0.9	0.0002	100.00%	4792619	CP057539.1
			Select seq CP057493.1	Escherichia coli strain RHB24-C10 chromosome, complete genome	Escherichia coli	54.7	54.7	0.9	0.0002	100.00%	4907584	CP057493.1
			Select seq CP057344.1	Escherichia coli strain RHB29-C15 chromosome, complete genome	Escherichia coli	54.7	54.7	0.9	0.0002	100.00%	4892459	CP057344.1
			Select seq CP056604.1	Escherichia coli strain RHBSTW-00321 chromosome, complete genome	Escherichia coli	54.7	54.7	0.9	0.0002	100.00%	5114578	CP056604.1
			Select seq JF495940.1	Escherichia coli strain R428 CRISPR1 repeat region	Escherichia coli	54.7	54.7	0.9	0.0002	100.00%	882	JF495940.1
			Select seq JF495902.1	Escherichia coli strain R110 CRISPR1 repeat region	Escherichia coli	54.7	54.7	0.9	0.0002	100.00%	457	JF495902.1
			Select seq GU260860.1	Escherichia coli strain ECOR31 CRISPR2.3 genomic sequence	Escherichia coli	54.7	54.7	0.9	0.0002	100.00%	822	GU260860.1
			Select seq GU260821.1	Escherichia coli strain ECOR45 CRISPR2.1 genomic sequence	Escherichia coli	54.7	54.7	0.9	0.0002	100.00%	1675	GU260821.1
			Select seq GU260808.1	Escherichia coli strain ECOR26 CRISPR2.1 genomic sequence	Escherichia coli	54.7	54.7	0.9	0.0002	100.00%	1798	GU260808.1
			Select seq CP000800.1	Escherichia coli E24377A, complete genome	Escherichia coli O139:H28 str. E24377A	54.7	54.7	0.9	0.0002	100.00%	4979619	CP000800.1
			Select seq JF495980.1	Escherichia coli strain 711 CRISPR4 repeat region	Escherichia coli	52.8	52.8	1	0.0007	96.88%	923	JF495980.1
	Pu1257_CRISPR1|1_1_929|1_7_389_420|32	ATCCTGGCAGAACAACCAGTCAGCAGATCCCC	Select seq CP049308.1	Salmonella enterica subsp. enterica serovar Johannesburg strain CVM N58011 chromosome, complete genome	Salmonella enterica subsp. enterica serovar Johannesburg	60.2	60.2	1	4e-06	100.00%	4723925	CP049308.1
			Select seq MK972714.1	Salmonella phage SW3, complete genome	Salmonella phage SW3	60.2	60.2	1	4e-06	100.00%	30037	MK972714.1
			Select seq MK972713.1	Salmonella phage SW5, complete genome	Salmonella phage SW5	60.2	60.2	1	4e-06	100.00%	30046	MK972713.1
			Select seq NC_049460.1	Salmonella phage SI7, complete genome	Salmonella phage SI7	60.2	60.2	1	4e-06	100.00%	30164	NC_049460.1
			Select seq CP043181.1	Escherichia coli O2:H6 strain PG20180057 chromosome, complete genome	Escherichia coli O2:H6	60.2	60.2	1	4e-06	100.00%	5044633	CP043181.1
			Select seq CP035498.1	Escherichia coli strain 04-00955 chromosome, complete genome	Escherichia coli	60.2	60.2	1	4e-06	100.00%	5349824	CP035498.1
			Select seq CP025276.1	Salmonella enterica subsp. enterica serovar Johannesburg strain USDA-ARS-USMARC-60984 chromosome, complete genome	Salmonella enterica subsp. enterica serovar Johannesburg	60.2	60.2	1	4e-06	100.00%	4622297	CP025276.1
			Select seq CP034707.1	Salmonella enterica subsp. enterica serovar Waycross strain RSE24 chromosome, complete genome	Salmonella enterica subsp. enterica serovar Waycross	60.2	60.2	1	4e-06	100.00%	4650096	CP034707.1
			Select seq CP011915.1	Escherichia coli strain PSUO2 chromosome, complete genome	Escherichia coli	60.2	60.2	1	4e-06	100.00%	4924294	CP011915.1
			Select seq CP148318.1	Escherichia coli strain Z1323MEC0001 chromosome, complete genome	Escherichia coli	60.2	60.2	1	4e-06	100.00%	5220488	CP148318.1
			Select seq CP128596.1	Escherichia coli strain muskdeer13-4 chromosome, complete genome	Escherichia coli	60.2	60.2	1	4e-06	100.00%	5098159	CP128596.1
			Select seq CP019411.1	Salmonella enterica subsp. enterica serovar Johannesburg str. ST203, complete genome	Salmonella enterica subsp. enterica serovar Johannesburg str. ST203	60.2	60.2	1	4e-06	100.00%	4651794	CP019411.1
			Select seq CP137175.1	Citrobacter freundii strain F3517 chromosome, complete genome	Citrobacter freundii	60.2	60.2	1	4e-06	100.00%	5204437	CP137175.1
			Select seq CP137183.1	Citrobacter freundii strain F1917 chromosome, complete genome	Citrobacter freundii	60.2	60.2	1	4e-06	100.00%	5132535	CP137183.1
			Select seq CP123650.1	Salmonella enterica strain 19MN02PC03 chromosome, complete genome	Salmonella enterica	60.2	60.2	1	4e-06	100.00%	4668772	CP123650.1
			Select seq CP128578.1	Escherichia coli strain VG38-53E1 chromosome, complete genome	Escherichia coli	60.2	60.2	1	4e-06	100.00%	5299837	CP128578.1
			Select seq CP123665.1	Salmonella enterica subsp. enterica serovar Johannesburg strain FSIS1709981 chromosome, complete genome	Salmonella enterica subsp. enterica serovar Johannesburg	60.2	60.2	1	4e-06	100.00%	4682030	CP123665.1
			Select seq CP120549.1	Escherichia coli strain B1172 chromosome, complete genome	Escherichia coli	60.2	60.2	1	4e-06	100.00%	5147947	CP120549.1
			Select seq CP104503.1	Escherichia coli strain E1 chromosome, complete genome	Escherichia coli	60.2	60.2	1	4e-06	100.00%	4910007	CP104503.1
			Select seq AP026510.1	Escherichia coli TUM13066 DNA, complete genome	Escherichia coli	60.2	60.2	1	4e-06	100.00%	4978077	AP026510.1
			Select seq OW995941.1	Citrobacter freundii isolate 112 genome assembly, chromosome: main	Citrobacter freundii	60.2	60.2	1	4e-06	100.00%	5218036	OW995941.1
			Select seq OW969875.1	Citrobacter freundii isolate 22 genome assembly, chromosome: main	Citrobacter freundii	60.2	60.2	1	4e-06	100.00%	5176111	OW969875.1
			Select seq CP028742.1	Escherichia coli strain A33 chromosome, complete genome	Escherichia coli	60.2	60.2	1	4e-06	100.00%	5117905	CP028742.1
			Select seq CP054965.1	Escherichia coli strain STIN_95 chromosome, complete genome	Escherichia coli	60.2	60.2	1	4e-06	100.00%	5088138	CP054965.1
			Select seq CP007531.1	Salmonella enterica subsp. enterica serovar Anatum str. ATCC BAA-1592, complete genome	Salmonella enterica subsp. enterica serovar Anatum str. ATCC BAA-1592	60.2	60.2	1	4e-06	100.00%	4706101	CP007531.1
			Select seq CP082727.1	Salmonella enterica subsp. enterica serovar Muenchen strain CVM N17S129 chromosome, complete genome	Salmonella enterica subsp. enterica serovar Muenchen	60.2	60.2	1	4e-06	100.00%	4833657	CP082727.1
			Select seq CP082447.1	Salmonella enterica subsp. enterica serovar Johannesburg strain FSIS1608038 chromosome, complete genome	Salmonella enterica subsp. enterica serovar Johannesburg	60.2	60.2	1	4e-06	100.00%	4704412	CP082447.1
			Select seq CP082506.1	Salmonella enterica subsp. enterica serovar Muenchen strain FSIS1606504 chromosome, complete genome	Salmonella enterica subsp. enterica serovar Muenchen	60.2	60.2	1	4e-06	100.00%	4836400	CP082506.1
			Select seq CP075138.1	Salmonella enterica strain CFSAN044875 chromosome, complete genome	Salmonella enterica	60.2	60.2	1	4e-06	100.00%	4881088	CP075138.1
			Select seq CP074630.1	Salmonella enterica strain CFSAN029879 chromosome, complete genome	Salmonella enterica	60.2	60.2	1	4e-06	100.00%	4988850	CP074630.1
			Select seq CP069522.1	Escherichia coli strain FDAARGOS_1267 chromosome, complete genome	Escherichia coli	60.2	60.2	1	4e-06	100.00%	5363683	CP069522.1
			Select seq CP068394.1	Escherichia coli strain M-17 chromosome, complete genome	Escherichia coli	60.2	60.2	1	4e-06	100.00%	5028010	CP068394.1
			Select seq CP051416.1	Salmonella enterica subsp. enterica serovar Muenchen strain CVM 20744 chromosome, complete genome	Salmonella enterica subsp. enterica serovar Muenchen	60.2	60.2	1	4e-06	100.00%	4834032	CP051416.1
			Select seq CP051389.1	Salmonella enterica subsp. enterica serovar Muenchen strain CVM 22536 chromosome, complete genome	Salmonella enterica subsp. enterica serovar Muenchen	60.2	60.2	1	4e-06	100.00%	4744876	CP051389.1
			Select seq LR890198.1	Escherichia coli isolate MINF_1D-sc-2280456 genome assembly, chromosome: 1	Escherichia coli	60.2	60.2	1	4e-06	100.00%	5092209	LR890198.1
			Select seq JF495990.1	Escherichia coli strain R85 CRISPR4 repeat region	Escherichia coli	60.2	60.2	1	4e-06	100.00%	747	JF495990.1
			Select seq JF495980.1	Escherichia coli strain 711 CRISPR4 repeat region	Escherichia coli	60.2	60.2	1	4e-06	100.00%	923	JF495980.1
			Select seq JF495976.1	Escherichia coli strain 364 CRISPR4 repeat region	Escherichia coli	60.2	60.2	1	4e-06	100.00%	927	JF495976.1
	Pu1257_CRISPR1|1_1_929|1_8_449_480|32	AATTCGTGCTGGCGCGGGTCGTGGCATCACGT	Select seq CP052057.1	Escherichia coli strain SCAID URN1-2019 chromosome	Escherichia coli	60.2	60.2	1	4e-06	100.00%	4937450	CP052057.1
			Select seq CP051744.1	Escherichia coli strain SCU-484 chromosome, complete genome	Escherichia coli	60.2	60.2	1	4e-06	100.00%	5139277	CP051744.1
			Select seq CP043181.1	Escherichia coli O2:H6 strain PG20180057 chromosome, complete genome	Escherichia coli O2:H6	60.2	60.2	1	4e-06	100.00%	5044633	CP043181.1
			Select seq CP028714.1	Escherichia coli strain Mt1B1 chromosome	Escherichia coli	60.2	60.2	1	4e-06	100.00%	5115630	CP028714.1
			Select seq CP011915.1	Escherichia coli strain PSUO2 chromosome, complete genome	Escherichia coli	60.2	60.2	1	4e-06	100.00%	4924294	CP011915.1
			Select seq CP128596.1	Escherichia coli strain muskdeer13-4 chromosome, complete genome	Escherichia coli	60.2	60.2	1	4e-06	100.00%	5098159	CP128596.1
			Select seq CP016007.1	Escherichia coli strain NGF1, complete genome	Escherichia coli	60.2	60.2	1	4e-06	100.00%	5026105	CP016007.1
			Select seq CP082073.1	Escherichia coli strain MS20659 chromosome, complete genome	Escherichia coli	60.2	60.2	1	4e-06	100.00%	5115175	CP082073.1
			Select seq CP128912.1	Escherichia coli strain TUM13773 chromosome, complete genome	Escherichia coli	60.2	60.2	1	4e-06	100.00%	5120006	CP128912.1
			Select seq CP047057.1	Escherichia coli NC101 chromosome, complete genome	Escherichia coli NC101	60.2	60.2	1	4e-06	100.00%	5030182	CP047057.1
			Select seq CP120549.1	Escherichia coli strain B1172 chromosome, complete genome	Escherichia coli	60.2	60.2	1	4e-06	100.00%	5147947	CP120549.1
			Select seq OX341604.1	Escherichia coli isolate EcAZ01 genome assembly, chromosome: c1	Escherichia coli	60.2	60.2	1	4e-06	100.00%	5011906	OX341604.1
			Select seq CP104503.1	Escherichia coli strain E1 chromosome, complete genome	Escherichia coli	60.2	60.2	1	4e-06	100.00%	4910007	CP104503.1
			Select seq AP026510.1	Escherichia coli TUM13066 DNA, complete genome	Escherichia coli	60.2	60.2	1	4e-06	100.00%	4978077	AP026510.1
			Select seq CP028770.1	Escherichia coli strain A4 chromosome, complete genome	Escherichia coli	60.2	60.2	1	4e-06	100.00%	4961568	CP028770.1
			Select seq CP028753.1	Escherichia coli strain A22 chromosome, complete genome	Escherichia coli	60.2	60.2	1	4e-06	100.00%	4727126	CP028753.1
			Select seq CP028743.1	Escherichia coli strain A32 chromosome, complete genome	Escherichia coli	60.2	60.2	1	4e-06	100.00%	4727511	CP028743.1
			Select seq CP028742.1	Escherichia coli strain A33 chromosome, complete genome	Escherichia coli	60.2	60.2	1	4e-06	100.00%	5117905	CP028742.1
			Select seq CP054965.1	Escherichia coli strain STIN_95 chromosome, complete genome	Escherichia coli	60.2	60.2	1	4e-06	100.00%	5088138	CP054965.1
			Select seq CP070227.1	Escherichia coli strain JA0072 chromosome, complete genome	Escherichia coli	60.2	60.2	1	4e-06	100.00%	5030087	CP070227.1
			Select seq CP072787.1	Escherichia coli strain NC101 chromosome, complete genome	Escherichia coli	60.2	60.2	1	4e-06	100.00%	5030087	CP072787.1
			Select seq CP072786.1	Escherichia coli strain JA0257 chromosome, complete genome	Escherichia coli	60.2	60.2	1	4e-06	100.00%	5030087	CP072786.1
			Select seq CP072784.1	Escherichia coli strain JA0266 chromosome, complete genome	Escherichia coli	60.2	60.2	1	4e-06	100.00%	5030087	CP072784.1
			Select seq CP072785.1	Escherichia coli strain JA0265 chromosome, complete genome	Escherichia coli	60.2	60.2	1	4e-06	100.00%	5030087	CP072785.1
			Select seq CP069522.1	Escherichia coli strain FDAARGOS_1267 chromosome, complete genome	Escherichia coli	60.2	60.2	1	4e-06	100.00%	5363683	CP069522.1
			Select seq CP069445.1	Escherichia coli strain FDAARGOS_1251 chromosome, complete genome	Escherichia coli	60.2	60.2	1	4e-06	100.00%	5201262	CP069445.1
			Select seq CP068394.1	Escherichia coli strain M-17 chromosome, complete genome	Escherichia coli	60.2	60.2	1	4e-06	100.00%	5028010	CP068394.1
			Select seq LR890198.1	Escherichia coli isolate MINF_1D-sc-2280456 genome assembly, chromosome: 1	Escherichia coli	60.2	60.2	1	4e-06	100.00%	5092209	LR890198.1
			Select seq CP056816.1	Escherichia coli strain RHBSTW-00147 chromosome, complete genome	Escherichia coli	60.2	60.2	1	4e-06	100.00%	5279096	CP056816.1
			Select seq JF495989.1	Escherichia coli strain R79 CRISPR4 repeat region	Escherichia coli	60.2	120	1	4e-06	100.00%	1228	JF495989.1
			Select seq JF495985.1	Escherichia coli strain IAI51 CRISPR4 repeat region	Escherichia coli	60.2	60.2	1	4e-06	100.00%	747	JF495985.1
			Select seq JF495980.1	Escherichia coli strain 711 CRISPR4 repeat region	Escherichia coli	60.2	60.2	1	4e-06	100.00%	923	JF495980.1
			Select seq JF495976.1	Escherichia coli strain 364 CRISPR4 repeat region	Escherichia coli	60.2	60.2	1	4e-06	100.00%	927	JF495976.1
			Select seq CP001855.1	Escherichia coli O83:H1 str. NRG 857C, complete genome	Escherichia coli O83:H1 str. NRG 857C	60.2	60.2	1	4e-06	100.00%	4747819	CP001855.1
			Select seq CP148318.1	Escherichia coli strain Z1323MEC0001 chromosome, complete genome	Escherichia coli	54.7	54.7	0.9	0.0002	100.00%	5220488	CP148318.1
	Pu1257_CRISPR1|1_1_929|1_9_509_540|32	TGACGTCGCGTGAATATGACGCCGTTGTTTTT	Select seq CP052057.1	Escherichia coli strain SCAID URN1-2019 chromosome	Escherichia coli	60.2	60.2	1	4e-06	100.00%	4937450	CP052057.1
			Select seq CP051744.1	Escherichia coli strain SCU-484 chromosome, complete genome	Escherichia coli	60.2	60.2	1	4e-06	100.00%	5139277	CP051744.1
			Select seq CP028714.1	Escherichia coli strain Mt1B1 chromosome	Escherichia coli	60.2	60.2	1	4e-06	100.00%	5115630	CP028714.1
			Select seq CP011915.1	Escherichia coli strain PSUO2 chromosome, complete genome	Escherichia coli	60.2	60.2	1	4e-06	100.00%	4924294	CP011915.1
			Select seq CP148318.1	Escherichia coli strain Z1323MEC0001 chromosome, complete genome	Escherichia coli	60.2	60.2	1	4e-06	100.00%	5220488	CP148318.1
			Select seq CP128596.1	Escherichia coli strain muskdeer13-4 chromosome, complete genome	Escherichia coli	60.2	60.2	1	4e-06	100.00%	5098159	CP128596.1
			Select seq CP016007.1	Escherichia coli strain NGF1, complete genome	Escherichia coli	60.2	60.2	1	4e-06	100.00%	5026105	CP016007.1
			Select seq CP082073.1	Escherichia coli strain MS20659 chromosome, complete genome	Escherichia coli	60.2	60.2	1	4e-06	100.00%	5115175	CP082073.1
			Select seq CP128912.1	Escherichia coli strain TUM13773 chromosome, complete genome	Escherichia coli	60.2	60.2	1	4e-06	100.00%	5120006	CP128912.1
			Select seq CP047057.1	Escherichia coli NC101 chromosome, complete genome	Escherichia coli NC101	60.2	60.2	1	4e-06	100.00%	5030182	CP047057.1
			Select seq CP120549.1	Escherichia coli strain B1172 chromosome, complete genome	Escherichia coli	60.2	60.2	1	4e-06	100.00%	5147947	CP120549.1
			Select seq OX341604.1	Escherichia coli isolate EcAZ01 genome assembly, chromosome: c1	Escherichia coli	60.2	60.2	1	4e-06	100.00%	5011906	OX341604.1
			Select seq CP104503.1	Escherichia coli strain E1 chromosome, complete genome	Escherichia coli	60.2	60.2	1	4e-06	100.00%	4910007	CP104503.1
			Select seq CP028770.1	Escherichia coli strain A4 chromosome, complete genome	Escherichia coli	60.2	60.2	1	4e-06	100.00%	4961568	CP028770.1
			Select seq CP028753.1	Escherichia coli strain A22 chromosome, complete genome	Escherichia coli	60.2	60.2	1	4e-06	100.00%	4727126	CP028753.1
			Select seq CP028743.1	Escherichia coli strain A32 chromosome, complete genome	Escherichia coli	60.2	60.2	1	4e-06	100.00%	4727511	CP028743.1
			Select seq CP054965.1	Escherichia coli strain STIN_95 chromosome, complete genome	Escherichia coli	60.2	60.2	1	4e-06	100.00%	5088138	CP054965.1
			Select seq CP070227.1	Escherichia coli strain JA0072 chromosome, complete genome	Escherichia coli	60.2	60.2	1	4e-06	100.00%	5030087	CP070227.1
			Select seq CP072787.1	Escherichia coli strain NC101 chromosome, complete genome	Escherichia coli	60.2	60.2	1	4e-06	100.00%	5030087	CP072787.1
			Select seq CP072786.1	Escherichia coli strain JA0257 chromosome, complete genome	Escherichia coli	60.2	60.2	1	4e-06	100.00%	5030087	CP072786.1
			Select seq CP072784.1	Escherichia coli strain JA0266 chromosome, complete genome	Escherichia coli	60.2	60.2	1	4e-06	100.00%	5030087	CP072784.1
			Select seq CP072785.1	Escherichia coli strain JA0265 chromosome, complete genome	Escherichia coli	60.2	60.2	1	4e-06	100.00%	5030087	CP072785.1
			Select seq CP069522.1	Escherichia coli strain FDAARGOS_1267 chromosome, complete genome	Escherichia coli	60.2	60.2	1	4e-06	100.00%	5363683	CP069522.1
			Select seq CP069445.1	Escherichia coli strain FDAARGOS_1251 chromosome, complete genome	Escherichia coli	60.2	60.2	1	4e-06	100.00%	5201262	CP069445.1
			Select seq CP068394.1	Escherichia coli strain M-17 chromosome, complete genome	Escherichia coli	60.2	60.2	1	4e-06	100.00%	5028010	CP068394.1
			Select seq LR890198.1	Escherichia coli isolate MINF_1D-sc-2280456 genome assembly, chromosome: 1	Escherichia coli	60.2	60.2	1	4e-06	100.00%	5092209	LR890198.1
[truncated: 301 more rows]

## Sheet: Pu825_CRISPR1
			Select for downloading or viewing reports	Description	Scientific Name	Max Score	Total Score	Query Cover	E value	Per. Ident	Acc. Len	Accession
[truncated: 76 more rows]

[truncated: 18 more sheets: Pu1294_CRISPR2, Pu1237_CRISPR1, Pu1239_CRISPR2, Pu1343_CRISPR1, Pu1294_CRISPR1, Pu1340_CRISPR2, Pu1295_CRISPR2, Pu1271_CRISPR1, Pu1270_CRISPR2, Pu1295_CRISPR1, Pu1341_CRISPR2, Pu1284_CRISPR1, Pu1284_CRISPR2, Pu1264_CRISPR1, Pu825_CRISPR2, Pu1239_CRISPR1, Pu1237_CRISPR2, Pu1257_CRISPR2]
